# Supplementary material for: Combination Therapy with Trehalose and Hyaluronic Acid Restores Tear Lipid Layer Functionality by Ameliorating Inflammatory Response Protein Markers on the Ocular Surface of Dry Eye Patients
Source: J Clin Med. 2025 Aug 5;14(15):5525. doi: 10.3390/jcm14155525 (PMC12347701; doi:10.3390/jcm14155525)
Supplement: Supplementary file 1 [file jcm-14-05525-s001.zip]

Archive with 6 entries (5 files):
- jcm-3707309-supplementary/
- jcm-3707309-supplementary/Supplementary data S1.xlsx
- jcm-3707309-supplementary/Supplementary data S2.xlsx
- jcm-3707309-supplementary/Supplementary data S3.xlsx
- jcm-3707309-supplementary/Supplementary data S4.xlsx
- jcm-3707309-supplementary/Supplementary data S5.xlsx
