# Supplementary material for: Combination Therapy with Trehalose and Hyaluronic Acid Restores Tear Lipid Layer Functionality by Ameliorating Inflammatory Response Protein Markers on the Ocular Surface of Dry Eye Patients
Source: J Clin Med. 2025 Aug 5;14(15):5525. doi: 10.3390/jcm14155525 (PMC12347701; doi:10.3390/jcm14155525)
Supplement: Supplementary file 1 [file jcm-14-05525-s001.zip › jcm-3707309-supplementary/Supplementary data S1.xlsx]

## Sheet: DRY vs. CTRL
Supplementary data 1a: Clinical attributes of all the patients in the DRY vs. CTRL
									Visual analogue scale (VAS)
Group	Samples_designation	Timepoint	Eye (left/right)	Age	Gender	Basic secretory tests (mm)	Tear break up time (s)	OSDI	Foreign body sensation	Sticky feeling	Itching	Photophobia (sensitivity to light)	Pain	Dryness of the eyes	Blurred vision	Burning/tingling	VAS (Mean)	Visus	Refraction (Sphere)	Refraction (Axis)	Refraction (Cylinder)
CTRL	CTRL_T1_01	T1	Left	48	Male	6	11	0	0	0	0	0	0	0	0	0	0	1	-4	24	-0.25
CTRL	CTRL_T1_02	T1	Left	57	Male	16	17	8.3	0	0	42	0	0	0	0	14	7	1	-2	57	-1
CTRL	CTRL_T1_03	T1	Right	34	Female	14	12	32.5	3	0	5	18	7	28	7	2	8.75	1	-2	30	-0.25
CTRL	CTRL_T1_04	T1	Left	30	Female	25	11	37.5	0	0	0	10	0	0	0	0	1.25	1.6	0.25	17	-0.25
CTRL	CTRL_T1_05	T1	Right	28	Male	11	21	8.3	0	0	0	40	0	0	0	0	5	1	1.75	106	-0.5
CTRL	CTRL_T1_06	T1	Right	68	Female	21	11	12.5	0	0	0	10	0	0	0	0	1.25	1	0.5	91	-0.75
CTRL	CTRL_T1_07	T1	Left	46	Male	35	35	0	0	0	0	0	0	0	0	0	0	1.25	0.5	0	0
CTRL	CTRL_T1_08	T1	Left	55	Male	13	25	5	0	0	0	0	0	0	0	0	0	1	0.25	116	-0.25
CTRL	CTRL_T1_09	T1	Left	25	Female	35	23	4.2	0	0	0	0	0	0	0	0	0	0.8	-0.25	26	-0.5
CTRL	CTRL_T1_10	T1	Left	52	Female	30	22	8.3	0	0	0	0	0	0	0	0	0	1.25	0	26	-0.5
CTRL	CTRL_T1_11	T1	Left	29	Male	35	24	2.3	0	0	0	0	0	0	0	0	0	0.63	-3.25	171	-1.25
CTRL	CTRL_T1_12	T1	Right	69	Female	13	11	25	30	0	0	90	0	0	50	0	21.25	0.63	0.25	88	-1.5
CTRL	CTRL_T1_13	T1	Right	34	Male	30	35	4.2	0	0	20	10	0	0	0	20	6.25	1	-0.75	88	-1
CTRL	CTRL_T1_14	T1	Left	24	Female	20	35	12.5	0	0	0	0	0	10	30	0	5	1.6	-0.25	147	-0.25
CTRL	CTRL_T1_15	T1	Right	50	Female	7	17	4.2	0	0	0	0	0	0	0	0	0	1	-1.25	3	-0.75
CTRL	CTRL_T1_16	T1	Right	54	Male	18	26	27.1	0	70	0	40	0	30	40	0	22.5	0.32	0.25	177	-3.25
CTRL	CTRL_T1_17	T1	Left	58	Female	10	25	10	0	0	0	20	0	0	0	0	2.5	1	0.75	93	-0.5
CTRL	CTRL_T1_18	T1	Left	53	Male	8	10	16.7	19	43	62	53	20	19	19	23	32.25	1	2	102	-0.5
CTRL	CTRL_T1_19	T1	Left	46	Female	11	30	37.5	50	0	20	0	0	30	0	70	21.25	0.8	-0.5	26	-0.5
CTRL	CTRL_T1_20	T1	Right	60	Female	35	11	0	0	0	0	0	0	0	0	0	0	1	0.25	173	-0.5
CTRL	CTRL_T1_21	T1	Left	50	Female	10	11	6.3	0	0	0	0	0	0	0	0	0	0.8	0	175	-0.75
CTRL	CTRL_T1_22	T1	Left	29	Female	35	14	16.7	0	0	0	0	0	0	0	0	0	0.8	0	0	-0.25
CTRL	CTRL_T1_23	T1	Left	71	Male	6	14	4.2	0	0	30	0	0	0	0	0	3.75	0.5	1.75	67	-1
CTRL	CTRL_T2_01	T2	Left	48	Male	11	11	4.5	0	0	0	0	0	0	0	0	0	1	-4	14	-0.5
CTRL	CTRL_T2_02	T2	Left	57	Male	18	28	4.2	4	5	40	5	5	5	5	13	10.25	1	-2	11	-0.25
CTRL	CTRL_T2_03	T2	Right	34	Female	7	11	19.4	0	0	0	0	0	0	0	0	0	1.25	-1.75	175	-1
CTRL	CTRL_T2_04	T2	Left	30	Female	35	30	37.5	0	0	0	10	0	0	0	0	1.25	1.25	0.25	13	-0.25
CTRL	CTRL_T2_05	T2	Right	28	Male	10	7	8.3	0	0	0	0	0	0	0	0	0	1	2	108	-0.5
CTRL	CTRL_T2_06	T2	Right	68	Female	35	14	12.5	0	0	0	10	0	0	0	0	1.25	1	0.25	93	-0.75
CTRL	CTRL_T2_07	T2	Left	46	Male	35	35	0	0	0	0	0	0	0	0	0	0	1.25	0.75	59	-0.25
CTRL	CTRL_T2_08	T2	Left	55	Male	13	30	0	0	0	0	0	0	0	0	0	0	1	0.25	127	-0.25
CTRL	CTRL_T2_09	T2	Left	25	Female	35	23	4.2	0	0	0	0	0	0	0	0	0	0.8	-0.25	26	-0.5
CTRL	CTRL_T2_10	T2	Left	52	Female	27	18	6.8	0	0	0	0	0	0	0	0	0	1	0.25	44	-0.5
CTRL	CTRL_T2_11	T2	Left	29	Male	35	32	2.3	0	0	0	0	0	0	0	0	0	0.63	-3.25	173	-1.25
CTRL	CTRL_T2_12	T2	Right	69	Female	15	9	20.8	0	0	0	90	0	0	0		12.8571	0.63	0.25	83	-1.5
CTRL	CTRL_T2_13	T2	Right	34	Male	35	26	4.2	0	0	10	10	0	0	0	10	3.75	1	0	86	-1
CTRL	CTRL_T2_14	T2	Left	24	Female	10	8	10.4	0	0	0	0	0	10	30	0	5	1.25	0	134	-0.25
CTRL	CTRL_T2_15	T2	Right	50	Female	4	13	6.3	0	0	0	0	0	0	0	0	0	1	-1.5	8	-0.5
CTRL	CTRL_T2_16	T2	Right	54	Male	20	20	72.9	70	70	80	0	80	60	90	60	63.75	1	0.25	180	-3
CTRL	CTRL_T2_17	T2	Left	58	Female	13	15	8.3	0	0	0	50	0	0	0	0	6.25	0.63	1	94	-0.5
CTRL	CTRL_T2_18	T2	Left	53	Male	11	11	16.7	18	40	60	55	20	19	18	16	30.75	1.25	2	106	-0.5
CTRL	CTRL_T2_19	T2	Left	46	Female	7	27	31.8	50	0	20	0	0	30	0	70	21.25	0.63	-0.25	24	-0.5
CTRL	CTRL_T2_20	T3	Right	60	Female	33	20	0	0	0	0	0	0	0	0	0	0	1.25	0.25	176	-0.25
CTRL	CTRL_T2_21	T2	Left	50	Female	8	8	10.4	0	0	0	0	0	0	0	0	0	1	0	107	-1
CTRL	CTRL_T2_22	T2	Left	29	Female	30	18	18.2	0	0	0	0	0	0	0	0	0	0.8	0	0	0
CTRL	CTRL_T2_23	T2	Left	71	Male	6	24	7.1	0	0	0	0	0	0	0	0	0	0.4	2.75	72	-1.75
CTRL	CTRL_T3_01	T3	Left	48	Male	12	8	6.8	0	0	0	0	0	0	0	0	0	1.25	-4	19	-0.5
CTRL	CTRL_T3_02	T3	Left	57	Male	14	12	22.9	0	5	16	8	0	12	11	21	9.125	0.8	-2	35	-0.5
CTRL	CTRL_T3_03	T3	Right	34	Female	12	23	11.4	0	0	0	0	0	0	0	0	0	1	-2	179	-1
CTRL	CTRL_T3_04	T3	Left	30	Female	22	25	40.9	0	0	0	0	0	0	0	0	0	1.25	0.25	0	0
CTRL	CTRL_T3_05	T3	Right	28	Male	12	24	12.5	0	0	0	0	0	0	0	0	0	1.25	1.5	101	-0.25
CTRL	CTRL_T3_06	T3	Right	68	Female	35	20	12.5	0	0	0	10	0	0	0	0	1.25	0.8	0.25	87	-0.5
CTRL	CTRL_T3_07	T3	Left	46	Male	35	35	0	0	0	0	0	0	0	0	0	0	1.25	1	62	-0.25
CTRL	CTRL_T3_08	T3	Left	55	Male	15	15	0	0	0	0	0	0	0	0	0	0	0.8	0.5	0	0
CTRL	CTRL_T3_09	T3	Left	25	Female	35	30	2.3	0	0	0	0	0	0	0	0	0	1.6	-0.25	23	0.5
CTRL	CTRL_T3_10	T3	Left	52	Female	6	9	8.3	0	0	0	0	0	0	0	0	0	1.25	0.25	50	-0.5
CTRL	CTRL_T3_11	T3	Left	30	Male	35	22	2.3	0	0	0	0	0	0	0	0	0	0.63	-3.25	171	-1.25
CTRL	CTRL_T3_12	T3	Right	69	Female	30	8	20.8	0	0	0	90	0	0	0	0	11.25	0.5	0	79	-0.5
CTRL	CTRL_T3_13	T3	Right	35	Male	25	14	4.2	0	0	0	10	0	0	0	10	2.5	1	-0.5	86	-1
CTRL	CTRL_T3_14	T3	Left	24	Female	24	19	10.4	0	0	0	0	0	10	20	0	3.75	1.25	0.75	128	-0.25
CTRL	CTRL_T3_15	T3	Right	50	Female	6	8	6.3	0	0	0	0	0	0	0	0	0	1	-1.5	11	-0.5
CTRL	CTRL_T3_16	T3	Right	54	Male	14	4	18.2	0	50	0	0	0	0	0	0	6.25	1	0.25	178	-3
CTRL	CTRL_T3_17	T3	Left	58	Female	6	10	8.3	0	0	0	50	0	0	0	0	6.25	1	1	86	-0.5
CTRL	CTRL_T3_18	T3	Left	53	Male	10	15	0	0	0	0	0	0	0	0	0	0	1	2.25	103	-0.25
CTRL	CTRL_T3_19	T3	Left	46	Female	11	30	37.5	50	0	20	0	0	30	0	70	21.25	0.8	-0.5	26	-0.5
CTRL	CTRL_T3_20	T2	Right	60	Female	35	9	0	0	0	0	0	0	0	0	0	0	0.63	0.25	8	-0.75
CTRL	CTRL_T3_21	T3	Left	50	Female	8	8	6.3	0	0	0	0	0	0	0	0	0	0.8	0.25	172	-1.25
CTRL	CTRL_T3_22	T3	Left	29	Female	25	20	15.9	0	0	0	0	0	0	0	0	0	0.8	0	29	-0.25
CTRL	CTRL_T3_23	T3	Left	71	Male	6	23	5.6	0	0	0	0	0	0	0	0	0	0.8	2.5	73	-1
DRY	DRY_T1_01	T1	Left	49	Male	15	4	50	20	20	20	25	20	27	20	25	22.125	0.8	0.64	167	-3.07
DRY	DRY_T1_02	T1	Left	56	Female	35	3	36.4	64	0	64	59	0	78	72	63	50	0.8	0	62	-4.25
DRY	DRY_T1_03	T1	Left	25	Female	12	3	54.2	0	7	0	90	0	90	75	68	41.25	0.6	-1.75	158	-1.25
DRY	DRY_T1_04	T1	Right	66	Male	11	7	50	60	40	40	40	0	80	20	20	37.5	0.63	1.39	109	-0.47
DRY	DRY_T1_05	T1	Right	50	Female	9	3	62.5	40	0	0	75	60	80	50	0	38.125	0.8	1.25	96	-1
DRY	DRY_T1_06	T1	Left	49	Male	9	5	45.8	18	26	21	15	11	15	95	26	28.375	0.7	2	175	-2
DRY	DRY_T1_07	T1	Right	84	Female	18	3	70.5	70	10	80	0	0	95	90	90	54.375	0.8	0.75	95	-1
DRY	DRY_T1_08	T1	Left	88	Male	15	3	45.8	50	80	50	0	80	0	0	0	32.5	1	0.5	90	-1
DRY	DRY_T1_09	T1	Left	61	Female	30	2	47.9	80	20	90	80	0	20	50	90	53.75	0.8	0.25	178	-0.25
DRY	DRY_T1_10	T1	Left	50	Male	11	5	63.6	0	20	75	90	0	40	90	30	43.125	1.5	0.75	173	-0.25
DRY	DRY_T1_11	T1	Left	41	Male	19	9	47.9	0	0	60	60	0	45	0	58	27.875	0.8	1	72	0
DRY	DRY_T1_12	T1	Right	53	Female	6	3	56.3	75	59	87	95	72	90	75	73	78.25	1	2.75	83	-1.5
DRY	DRY_T1_13	T1	Left	25	Female	9	2	50	10	0	20	0	0	40	10	40	15	1.25	3	12	-0.5
DRY	DRY_T1_14	T1	Left	46	Male	10	5	50	55	35	45	54	15	78	79	41	50.25	1	0.22	123	-0.32
DRY	DRY_T1_15	T1	Left	57	Female	19	6	45.8	20	10	50	40	0	70	80	25	36.875	0.8	-1.75	167	-0.5
DRY	DRY_T1_16	T1	Left	54	Female	13	5	52.1	6	0	0	50	0	71	6	50	22.875	0.8	-1.25	112	-0.25
DRY	DRY_T1_17	T1	Right	52	Female	35	9	45.8	85	2	86	18	5	92	62	93	55.375	1.25	0	20	-0.25
DRY	DRY_T1_18	T1	Left	59	Female	16	6	45.8	65	0	65	70	0	25	25	65	39.375	0.6	-3.5	177	-2
DRY	DRY_T1_19	T1	Left	66	Male	15	3	52.1	20	0	0	0	0	0	0	0	2.5	1	-0.5	63	-0.75
DRY	DRY_T1_20	T1	Left	81	Male	35	4	52.3	30	0	0	10	0	0	50	50	17.5	0.8	-0.5	63	-1.25
DRY	DRY_T1_21	T1	Right	53	Female	5	2	57.5	83	10	36	83	9	83	83	39	53.25	1	0.75	83	-0.5
DRY	DRY_T1_22	T1	Left	60	Female	4	8	11.4	40	0	40	50	0	30	0	50	26.25	1	3.75	54	-0.25
DRY	DRY_T1_23	T1	Right	50	Female	3	4	8.3	0	0	0	0	0	0	0	0	0	1	1	143	-0.25
DRY	DRY_T1_24	T1	Left	46	Male	4	35	4.5	0	0	0	0	0	0	0	0	0	1	-0.25	10	-0.25
DRY	DRY_T1_25	T1	Right	58	Female	0	3	45	34	8	13	81	6	82	17	10	31.375	0.5	-0.1	177	-2.17
DRY	DRY_T1_26	T1	Left	51	Female	3	2	52.5	82	61	83	70	62	82	65	48	69.125	0.63	-4.51	133	-0.39
DRY	DRY_T1_27	T1	Left	66	Male	5	5	87.5	23	57	57	77	77	60	75	56	60.25	0.8	2.27	4	-0.72
DRY	DRY_T1_28	T1	Right	72	Male	3	4	35.4	70	0	0	0	0	10	40	60	22.5	1.25	3.17	110	-0.37
DRY	DRY_T1_29	T1	Left	61	Female	3	6	72.9	90	63	90	87	63	87	22	89	73.875	1	1.5	1	-0.5
DRY	DRY_T1_30	T1	Right	78	Male	5	2	37.5	0	30	20	30	0	10	0	10	12.5	0.6	3	74	-1.25
DRY	DRY_T1_31	T1	Right	55	Female	4	2	43.8	0	25	30	70	0	50	0	0	21.875	1	1.5	90	-0.75
DRY	DRY_T1_32	T1	Right	50	Female	7	9	54.2	15	85	56	66	57	0	66	49	49.25	1	2.25	82	-1.25
DRY	DRY_T1_33	T1	Left	45	Female	2	2	11.4	1	1	0	2	0	10	1	0	1.875	0.6	2.5	72	-0.75
DRY	DRY_T1_34	T1	Left	80	Female	2	3	22.7	0	0	0	20	0	0	0	20	5	1.2	2.25	122	-0.75
DRY	DRY_T1_35	T1	Left	79	Female	3	1	59.1	0	10	0	80	0	80	70	0	30	0.63	0.5	26	-1
DRY	DRY_T2_01	T2	Left	49	Male	13	3	20.5	15	5	15	20	10	25	10	15	14.375	0.8	0.63	170	-30.3
DRY	DRY_T2_02	T2	Left	56	Female	21	5	33.3	66	0	65	65	1	66	65	65	49.125	1	0.65	41	-4.92
DRY	DRY_T2_03	T2	Left	25	Female	16	7	43.2	0	56	0	83	0	78	65	57	42.375	0.6	-1	166	-2
DRY	DRY_T2_04	T2	Right	66	Male	19	10	25	9	1	1	4	0	25	10	1	6.375	0.8	1.5	108	-0.5
DRY	DRY_T2_05	T2	Right	50	Female	7	3	50	0	0	0	40	0	0	0	0	5	0.8	1.25	92	-1
DRY	DRY_T2_06	T2	Left	49	Male	6	6	16.7	6	25	15	6	15	5	56	5	16.625	0.63	2.25	172	-2
DRY	DRY_T2_07	T2	Right	84	Female	19	5	68.2	50	10	80	0	0	95	90	90	51.875	0.4	0.75	88	-0.5
DRY	DRY_T2_08	T2	Left	88	Male	15	5	20.8	20	0	20	0	70	0	0	0	13.75	0.9	1	98	-1
DRY	DRY_T2_09	T2	Left	61	Female	25	4	62.5	90	75	100	80	2	40	100	90	72.125	0.63	0.25	166	-0.25
DRY	DRY_T2_10	T2	Left	50	Male	14	9	45.5	20	20	75	90	0	40	90	30	45.625	1.5	1	155	-0.5
DRY	DRY_T2_11	T2	Left	41	Male	19	9	47.9	0	0	60	60	0	45	0	58	27.875	0.8	1	72	0
DRY	DRY_T2_12	T2	Right	53	Female	7	9	43.8	40	0	40	60	0	40	0	0	22.5	1	2.25	82	-1.25
DRY	DRY_T2_13	T2	Left	25	Female	14	2	50	10	0	30	0	0	50	10	50	18.75	1.25	3	6	-0.75
DRY	DRY_T2_14	T2	Left	47	Male	9	2	45.8	35	10	35	20	20	50	30	40	30	1.25	0.51	129	-0.32
DRY	DRY_T2_15	T2	Left	57	Female	14	30	36.4	10	0	40	30	0	50	50	20	25	0.8	-1.75	170	-0.75
DRY	DRY_T2_16	T2	Left	54	Female	14	13	13.6	0	0	0	0	0	0	0	7	0.875	0.8	-1.25	0	0
DRY	DRY_T2_17	T2	Right	52	Female	35	7	45.8	87	5	92	23	8	90	58	89	56.5	1.25	-0.25	16	-0.5
DRY	DRY_T2_18	T2	Left	59	Female	24	14	20.5	0	0	0	0	0	20	0	0	2.5	0.7	-3.5	175	-2
DRY	DRY_T2_19	T2	Left	66	Male	16	14	37.5	15	0	0	0	0	0	0	0	1.875	1.2	-1.5	35	-0.5
DRY	DRY_T2_20	T2	Left	81	Male	31	3	20.5	20	0	0	10	0	40	0	40	13.75	0.8	-0.75	70	-1.25
DRY	DRY_T2_21	T2	Right	53	Female	8	4	35	84	0	83	57	0	85	85	84	59.75	1	0.5	56	-0.25
DRY	DRY_T2_22	T2	Left	60	Female	0	29	13.6	10	0	10	0	0	10	0	40	8.75	1	4	72	-0.25
DRY	DRY_T2_23	T2	Right	50	Female	19	5	6.3	0	0	0	0	0	0	0	0	0	1	1	18	-0.25
DRY	DRY_T2_24	T2	Left	46	Male	3	20	14.6	30	0	20	0	0	20	0	0	8.75	1.6	0	180	-0.25
DRY	DRY_T2_25	T2	Right	59	Female	4	3	2.8	0	0	3	0	0	0	0	0	0.375	0.8	-0.23	179	-2.27
DRY	DRY_T2_26	T2	Left	51	Female	18	3	57.5	44	40	57	75	19	70	51	50	50.75	0.63	-4.07	120	-0.6
DRY	DRY_T2_27	T2	Left	66	Male	1	5	89.6	39	92	65	86	92	87	88	88	79.625	0.4	2.3	7	-0.88
DRY	DRY_T2_28	T2	Right	72	Male	9	4	27.1	50	0	0	0	0	10	50	60	21.25	1	3.25	177	-0.25
DRY	DRY_T2_29	T2	Left	61	Female	1	8	50	30	20	30	25	0	0	0	30	16.875	1	1.25	7	-0.5
DRY	DRY_T2_30	T2	Right	78	Male	7	13	29.2	0	10	20	20	0	10	0	20	10	0.6	3.25	81	-1.25
DRY	DRY_T2_31	T2	Right	55	Female	3	8	29.5	0	0	0	40	0	60	50	0	18.75	1.25	1.5	92	-0.75
DRY	DRY_T2_32	T2	Right	50	Female	11	3	27.3	2	62	0	45	45	15	25	40	29.25	1	2.5	83	-1.5
DRY	DRY_T2_33	T2	Left	45	Female	4	5	13.6	4	2	10	5	0	10	6	1	4.75	0.5	2.5	77	-1
DRY	DRY_T2_34	T2	Left	80	Female	1	3	11.4	20	10	20	0	0	0	0	0	6.25	1	2	132	-0.5
DRY	DRY_T2_35	T2	Left	79	Female	4	4	32.5	50	60	0	80	0	80	0	65	41.875	0.8	0.75	23	-1
DRY	DRY_T3_01	T3	Left	49	Male	20	2	18.8	15	5	15	15	5	15	10	20	12.5	1	0.67	166	-3.11
DRY	DRY_T3_02	T3	Left	56	Female	30	15	38.9	61	3	40	41	5	61	61	25	37.125	1.25	1	62	-5.25
DRY	DRY_T3_03	T3	Left	25	Female	14	15	17.5	0	17	0	64	0	55	9	24	21.125	0.8	-1.38	164	-1.6
DRY	DRY_T3_04	T3	Right	66	Male	25	10	22.9	6	5	3	7	0	7	6	3	4.625	0.4	1.25	108	-0.5
DRY	DRY_T3_05	T3	Right	50	Female	13	5	40.9	0	0	0	30	0	0	0	0	3.75	1	1.25	94	-0.75
DRY	DRY_T3_06	T3	Left	49	Male	11	9	12.5	24	18	17	16	15	11	30	12	17.875	0.4	2	172	-2.25
DRY	DRY_T3_07	T3	Right	84	Female	19	7	15.9	50	0	0	0	20	80	0	90	30	0.8	0.75	104	-1
DRY	DRY_T3_08	T3	Left	88	Male	14	12	27.1	0	0	0	0	0	0	0	0	0	1	0.75	83	-1.25
DRY	DRY_T3_09	T3	Left	61	Female	29	4	27.5	0	0	100	80	0	0	0	50	28.75	0.8	0	175	-0.25
DRY	DRY_T3_10	T3	Left	50	Male	19	15	31.8	50	70	50	50	0	35	35	50	42.5	1.5	0.75	165	-0.25
DRY	DRY_T3_11	T3	Left	41	Male	18	20	25	10	0	50	0	0	25	0	50	16.875	1.25	1	0	0
DRY	DRY_T3_12	T3	Right	53	Female	11	3	36.4	0	0	50	50	0	0	0	0	12.5	1	2.5	83	-1.5
DRY	DRY_T3_13	T3	Left	25	Female	10	7	30	0	0	40	0	0	35	0	20	11.875	1.25	3	9	-0.5
DRY	DRY_T3_14	T3	Left	47	Male	4	3	47.9	35	9	39	68	37	60	66	40	44.25	1.25	0.45	127	-0.24
DRY	DRY_T3_15	T3	Left	57	Female	13	30	22.7	50	0	30	40	0	40	30	0	23.75	0.8	-1.5	163	-0.75
DRY	DRY_T3_16	T3	Left	54	Female	9	13	9.1	0	0	0	0	0	0	0	7	0.875	0.8	-0.75	0	0
DRY	DRY_T3_17	T3	Right	52	Female	28	24	36.4	30	0	0	21	0	21	23	59	19.25	1.5	0	50	-0.25
DRY	DRY_T3_18	T3	Left	59	Female	15	11	20.5	0	10	0	0	0	20	0	0	3.75	0.5	-3.75	179	-1.5
DRY	DRY_T3_19	T3	Left	66	Male	20	25	25	20	0	20	0	0	0	0	0	5	1.2	-1.75	17	-0.5
DRY	DRY_T3_20	T3	Left	81	Male	35	9	5	0	0	0	0	0	0	0	50	6.25	1	-0.75	66	-1
DRY	DRY_T3_21	T3	Right	53	Female	7	4	34.1	6	0	8	30	0	32	50	5	16.375	1.25	0.5	74	-0.25
DRY	DRY_T3_22	T3	Left	60	Female	2	28	13.6	10	0	10	0	0	10	0	40	8.75	1	4	72	-0.25
DRY	DRY_T3_23	T3	Right	50	Female	17	5	6.3	0	0	0	0	0	0	0	0	0	0.8	1.25	141	-0.25
DRY	DRY_T3_24	T3	Left	46	Male	12	15	6.8	0	0	0	0	0	0	0	0	0	1	-0.25	0	0
DRY	DRY_T3_25	T3	Right	59	Female	0	7	2.5	1	1	1	1	1	1	1	1	1	1	-0.15	175	-2.23
DRY	DRY_T3_26	T3	Left	51	Female	18	2	37.5	52	5	65	88	87	63	52	80	61.5	0.63	-4.25	124	-0.5
DRY	DRY_T3_27	T3	Left	66	Male	4	9	91.7	20	43	35	91	92	99	89	88	69.625	0.5	2.37	6	-0.98
DRY	DRY_T3_28	T3	Right	72	Male	11	5	10.4	0	0	0	0	0	25	0	60	10.625	1.5	3	158	-0.5
DRY	DRY_T3_29	T3	Left	61	Female	3	17	25	10	20	25	20	0	0	0	0	9.375	1	1.5	180	-0.5
DRY	DRY_T3_30	T3	Right	78	Male	9	4	29.5	20	0	10	30	0	10	0	20	11.25	1	3	87	-1.25
DRY	DRY_T3_31	T3	Right	55	Female	3	8	29.5	0	0	0	0	0	60	50	0	13.75	1.25	1.5	92	-0.75
DRY	DRY_T3_33	T3	Left	45	Female	7	4	17.5	2	0	1	1	0	3	1	1	1.125	0.6	3	56	-0.5
DRY	DRY_T3_34	T3	Left	80	Female	4	4	13.9	30	0	30	40	0	0	0	0	12.5	1.5	2.25	145	-1
DRY	DRY_T3_35	T3	Left	79	Female	6	4	32.5	40	80	0	30	0	50	0	0	25	0.63	0.75	17	-1.25

## Sheet: DRYlip vs. CTRL
Supplementary data 1b: Clinical attributes of all the patients in the DRYlip vs. CTRL
									Visual analogue scale (VAS)
Group_DRYlip	Group_Sample	Timepoint	Eye (left/right)	Age	Gender	Basic secretory tests (mm)	Tear break up time (s)	OSDI	Foreign body sensation	Sticky feeling	Itching	Photophobia (sensitivity to light)	Pain	Dryness of the eyes	Blurred vision	Burning/tingling	VAS (Mean)	Visus	Refraction (Sphere)	Refraction (Axis)	Refraction (Cylinder)
CTRL	CTRL_T1_01	T1	Left	57	Male	16	17	8.3	0	0	42	0	0	0	0	14	7	1	-2	57	-1
CTRL	CTRL_T1_02	T1	Right	34	Female	14	12	32.5	3	0	5	18	7	28	7	2	8.75	1	-2	30	-0.25
CTRL	CTRL_T1_03	T1	Left	30	Female	25	11	37.5	0	0	0	10	0	0	0	0	1.25	1.6	0.25	17	-0.25
CTRL	CTRL_T1_04	T1	Right	28	Male	11	21	8.3	0	0	0	40	0	0	0	0	5	1	1.75	106	-0.5
CTRL	CTRL_T1_05	T1	Right	68	Female	21	11	12.5	0	0	0	10	0	0	0	0	1.25	1	0.5	91	-0.75
CTRL	CTRL_T1_06	T1	Left	46	Male	35	35	0	0	0	0	0	0	0	0	0	0	1.25	0.5	0	0
CTRL	CTRL_T1_07	T1	Left	55	Male	13	25	5	0	0	0	0	0	0	0	0	0	1	0.25	116	-0.25
CTRL	CTRL_T1_08	T1	Left	25	Female	35	23	4.2	0	0	0	0	0	0	0	0	0	0.8	-0.25	26	-0.5
CTRL	CTRL_T1_09	T1	Left	52	Female	30	22	8.3	0	0	0	0	0	0	0	0	0	1.25	0	26	-0.5
CTRL	CTRL_T1_10	T1	Left	29	Male	35	24	2.3	0	0	0	0	0	0	0	0	0	0.63	-3.25	171	-1.25
CTRL	CTRL_T1_11	T1	Right	69	Female	13	11	25	30	0	0	90	0	0	50	0	21.25	0.63	0.25	88	-1.5
CTRL	CTRL_T1_12	T1	Right	34	Male	30	35	4.2	0	0	20	10	0	0	0	20	6.25	1	-0.75	88	-1
CTRL	CTRL_T1_13	T1	Left	24	Female	20	35	12.5	0	0	0	0	0	10	30	0	5	1.6	-0.25	147	-0.25
CTRL	CTRL_T1_14	T1	Right	60	Female	35	11	0	0	0	0	0	0	0	0	0	0	1	0.25	173	-0.5
CTRL	CTRL_T1_15	T1	Left	29	Female	35	14	16.7	0	0	0	0	0	0	0	0	0	0.8	0	0	-0.25
CTRL	CTRL_T2_01	T2	Left	57	Male	18	28	4.2	4	5	40	5	5	5	5	13	10.25	1	-2	11	-0.25
CTRL	CTRL_T2_02	T2	Right	34	Female	7	11	19.4	0	0	0	0	0	0	0	0	0	1.25	-1.75	175	-1
CTRL	CTRL_T2_03	T2	Left	30	Female	35	30	37.5	0	0	0	10	0	0	0	0	1.25	1.25	0.25	13	-0.25
CTRL	CTRL_T2_04	T2	Right	28	Male	10	7	8.3	0	0	0	0	0	0	0	0	0	1	2	108	-0.5
CTRL	CTRL_T2_05	T2	Right	68	Female	35	14	12.5	0	0	0	10	0	0	0	0	1.25	1	0.25	93	-0.75
CTRL	CTRL_T2_06	T2	Left	46	Male	35	35	0	0	0	0	0	0	0	0	0	0	1.25	0.75	59	-0.25
CTRL	CTRL_T2_07	T2	Left	55	Male	13	30	0	0	0	0	0	0	0	0	0	0	1	0.25	127	-0.25
CTRL	CTRL_T2_08	T2	Left	25	Female	35	23	4.2	0	0	0	0	0	0	0	0	0	0.8	-0.25	26	-0.5
CTRL	CTRL_T2_09	T2	Left	52	Female	27	18	6.8	0	0	0	0	0	0	0	0	0	1	0.25	44	-0.5
CTRL	CTRL_T2_10	T2	Left	29	Male	35	32	2.3	0	0	0	0	0	0	0	0	0	0.63	-3.25	173	-1.25
CTRL	CTRL_T2_11	T2	Right	69	Female	15	9	20.8	0	0	0	90	0	0	0		12.8571	0.63	0.25	83	-1.5
CTRL	CTRL_T2_12	T2	Right	34	Male	35	26	4.2	0	0	10	10	0	0	0	10	3.75	1	0	86	-1
CTRL	CTRL_T2_13	T2	Left	24	Female	10	8	10.4	0	0	0	0	0	10	30	0	5	1.25	0	134	-0.25
CTRL	CTRL_T2_14	T3	Right	60	Female	33	20	0	0	0	0	0	0	0	0	0	0	1.25	0.25	176	-0.25
CTRL	CTRL_T2_15	T2	Left	29	Female	30	18	18.2	0	0	0	0	0	0	0	0	0	0.8	0	0	0
CTRL	CTRL_T3_01	T3	Left	57	Male	14	12	22.9	0	5	16	8	0	12	11	21	9.125	0.8	-2	35	-0.5
CTRL	CTRL_T3_02	T3	Right	34	Female	12	23	11.4	0	0	0	0	0	0	0	0	0	1	-2	179	-1
CTRL	CTRL_T3_03	T3	Left	30	Female	22	25	40.9	0	0	0	0	0	0	0	0	0	1.25	0.25	0	0
CTRL	CTRL_T3_04	T3	Right	28	Male	12	24	12.5	0	0	0	0	0	0	0	0	0	1.25	1.5	101	-0.25
CTRL	CTRL_T3_05	T3	Right	68	Female	35	20	12.5	0	0	0	10	0	0	0	0	1.25	0.8	0.25	87	-0.5
CTRL	CTRL_T3_06	T3	Left	46	Male	35	35	0	0	0	0	0	0	0	0	0	0	1.25	1	62	-0.25
CTRL	CTRL_T3_07	T3	Left	55	Male	15	15	0	0	0	0	0	0	0	0	0	0	0.8	0.5	0	0
CTRL	CTRL_T3_08	T3	Left	25	Female	35	30	2.3	0	0	0	0	0	0	0	0	0	1.6	-0.25	23	0.5
CTRL	CTRL_T3_09	T3	Left	52	Female	6	9	8.3	0	0	0	0	0	0	0	0	0	1.25	0.25	50	-0.5
CTRL	CTRL_T3_10	T3	Left	30	Male	35	22	2.3	0	0	0	0	0	0	0	0	0	0.63	-3.25	171	-1.25
CTRL	CTRL_T3_11	T3	Right	69	Female	30	8	20.8	0	0	0	90	0	0	0	0	11.25	0.5	0	79	-0.5
CTRL	CTRL_T3_12	T3	Right	35	Male	25	14	4.2	0	0	0	10	0	0	0	10	2.5	1	-0.5	86	-1
CTRL	CTRL_T3_13	T3	Left	24	Female	24	19	10.4	0	0	0	0	0	10	20	0	3.75	1.25	0.75	128	-0.25
CTRL	CTRL_T3_14	T2	Right	60	Female	35	9	0	0	0	0	0	0	0	0	0	0	0.63	0.25	8	-0.75
CTRL	CTRL_T3_15	T3	Left	29	Female	25	20	15.9	0	0	0	0	0	0	0	0	0	0.8	0	29	-0.25
DRYlip	DRYlip_T1_01	T1	Left	49	Male	15	4	50	20	20	20	25	20	27	20	25	22.125	0.8	0.64	167	-3.07
DRYlip	DRYlip_T1_02	T1	Left	56	Female	35	3	36.4	64	0	64	59	0	78	72	63	50	0.8	0	62	-4.25
DRYlip	DRYlip_T1_03	T1	Left	25	Female	12	3	54.2	0	7	0	90	0	90	75	68	41.25	0.6	-1.75	158	-1.25
DRYlip	DRYlip_T1_04	T1	Right	66	Male	11	7	50	60	40	40	40	0	80	20	20	37.5	0.63	1.39	109	-0.47
DRYlip	DRYlip_T1_05	T1	Right	84	Female	18	3	70.5	70	10	80	0	0	95	90	90	54.375	0.8	0.75	95	-1
DRYlip	DRYlip_T1_06	T1	Left	88	Male	15	3	45.8	50	80	50	0	80	0	0	0	32.5	1	0.5	90	-1
DRYlip	DRYlip_T1_07	T1	Left	61	Female	30	2	47.9	80	20	90	80	0	20	50	90	53.75	0.8	0.25	178	-0.25
DRYlip	DRYlip_T1_08	T1	Left	50	Male	11	5	63.6	0	20	75	90	0	40	90	30	43.125	1.5	0.75	173	-0.25
DRYlip	DRYlip_T1_09	T1	Left	41	Male	19	9	47.9	0	0	60	60	0	45	0	58	27.875	0.8	1	72	0
DRYlip	DRYlip_T1_10	T1	Left	57	Female	19	6	45.8	20	10	50	40	0	70	80	25	36.875	0.8	-1.75	167	-0.5
DRYlip	DRYlip_T1_11	T1	Left	54	Female	13	5	52.1	6	0	0	50	0	71	6	50	22.875	0.8	-1.25	112	-0.25
DRYlip	DRYlip_T1_12	T1	Right	52	Female	35	9	45.8	85	2	86	18	5	92	62	93	55.375	1.25	0	20	-0.25
DRYlip	DRYlip_T1_13	T1	Left	59	Female	16	6	45.8	65	0	65	70	0	25	25	65	39.375	0.6	-3.5	177	-2
DRYlip	DRYlip_T1_14	T1	Left	66	Male	15	3	52.1	20	0	0	0	0	0	0	0	2.5	1	-0.5	63	-0.75
DRYlip	DRYlip_T1_15	T1	Left	81	Male	35	4	52.3	30	0	0	10	0	0	50	50	17.5	0.8	-0.5	63	-1.25
DRYlip	DRYlip_T2_01	T2	Left	49	Male	13	3	20.5	15	5	15	20	10	25	10	15	14.375	0.8	0.63	170	-30.3
DRYlip	DRYlip_T2_02	T2	Left	56	Female	21	5	33.3	66	0	65	65	1	66	65	65	49.125	1	0.65	41	-4.92
DRYlip	DRYlip_T2_03	T2	Left	25	Female	16	7	43.2	0	56	0	83	0	78	65	57	42.375	0.6	-1	166	-2
DRYlip	DRYlip_T2_04	T2	Right	66	Male	19	10	25	9	1	1	4	0	25	10	1	6.375	0.8	1.5	108	-0.5
DRYlip	DRYlip_T2_05	T2	Right	84	Female	19	5	68.2	50	10	80	0	0	95	90	90	51.875	0.4	0.75	88	-0.5
DRYlip	DRYlip_T2_06	T2	Left	88	Male	15	5	20.8	20	0	20	0	70	0	0	0	13.75	0.9	1	98	-1
DRYlip	DRYlip_T2_07	T2	Left	61	Female	25	4	62.5	90	75	100	80	2	40	100	90	72.125	0.63	0.25	166	-0.25
DRYlip	DRYlip_T2_08	T2	Left	50	Male	14	9	45.5	20	20	75	90	0	40	90	30	45.625	1.5	1	155	-0.5
DRYlip	DRYlip_T2_09	T2	Left	41	Male	19	9	47.9	0	0	60	60	0	45	0	58	27.875	0.8	1	72	0
DRYlip	DRYlip_T2_10	T2	Left	57	Female	14	30	36.4	10	0	40	30	0	50	50	20	25	0.8	-1.75	170	-0.75
DRYlip	DRYlip_T2_11	T2	Left	54	Female	14	13	13.6	0	0	0	0	0	0	0	7	0.875	0.8	-1.25	0	0
DRYlip	DRYlip_T2_12	T2	Right	52	Female	35	7	45.8	87	5	92	23	8	90	58	89	56.5	1.25	-0.25	16	-0.5
DRYlip	DRYlip_T2_13	T2	Left	59	Female	24	14	20.5	0	0	0	0	0	20	0	0	2.5	0.7	-3.5	175	-2
DRYlip	DRYlip_T2_14	T2	Left	66	Male	16	14	37.5	15	0	0	0	0	0	0	0	1.875	1.2	-1.5	35	-0.5
DRYlip	DRYlip_T2_15	T2	Left	81	Male	31	3	20.5	20	0	0	10	0	40	0	40	13.75	0.8	-0.75	70	-1.25
DRYlip	DRYlip_T3_01	T3	Left	49	Male	20	2	18.8	15	5	15	15	5	15	10	20	12.5	1	0.67	166	-3.11
DRYlip	DRYlip_T3_02	T3	Left	56	Female	30	15	38.9	61	3	40	41	5	61	61	25	37.125	1.25	1	62	-5.25
DRYlip	DRYlip_T3_03	T3	Left	25	Female	14	15	17.5	0	17	0	64	0	55	9	24	21.125	0.8	-1.38	164	-1.6
DRYlip	DRYlip_T3_04	T3	Right	66	Male	25	10	22.9	6	5	3	7	0	7	6	3	4.625	0.4	1.25	108	-0.5
DRYlip	DRYlip_T3_05	T3	Right	84	Female	19	7	15.9	50	0	0	0	20	80	0	90	30	0.8	0.75	104	-1
DRYlip	DRYlip_T3_06	T3	Left	88	Male	14	12	27.1	0	0	0	0	0	0	0	0	0	1	0.75	83	-1.25
DRYlip	DRYlip_T3_07	T3	Left	61	Female	29	4	27.5	0	0	100	80	0	0	0	50	28.75	0.8	0	175	-0.25
DRYlip	DRYlip_T3_08	T3	Left	50	Male	19	15	31.8	50	70	50	50	0	35	35	50	42.5	1.5	0.75	165	-0.25
DRYlip	DRYlip_T3_09	T3	Left	41	Male	18	20	25	10	0	50	0	0	25	0	50	16.875	1.25	1	0	0
DRYlip	DRYlip_T3_10	T3	Left	57	Female	13	30	22.7	50	0	30	40	0	40	30	0	23.75	0.8	-1.5	163	-0.75
DRYlip	DRYlip_T3_11	T3	Left	54	Female	9	13	9.1	0	0	0	0	0	0	0	7	0.875	0.8	-0.75	0	0
DRYlip	DRYlip_T3_12	T3	Right	52	Female	28	24	36.4	30	0	0	21	0	21	23	59	19.25	1.5	0	50	-0.25
DRYlip	DRYlip_T3_13	T3	Left	59	Female	15	11	20.5	0	10	0	0	0	20	0	0	3.75	0.5	-3.75	179	-1.5
DRYlip	DRYlip_T3_14	T3	Left	66	Male	20	25	25	20	0	20	0	0	0	0	0	5	1.2	-1.75	17	-0.5
DRYlip	DRYlip_T3_15	T3	Left	81	Male	35	9	5	0	0	0	0	0	0	0	50	6.25	1	-0.75	66	-1

## Sheet: DRYaqlip vs. CTRL
Supplementary data 1c: Clinical attributes of all the patients in the DRYaqlip vs. CTRL
									Visual analogue scale (VAS)
Group_DRYaqlip	Groups_Samples	Timepoint	Eye (left/right)	Age	Gender	Basic secretory tests (mm)	Tear break up time (s)	OSDI	Foreign body sensation	Sticky feeling	Itching	Photophobia (sensitivity to light)	Pain	Dryness of the eyes	Blurred vision	Burning/tingling	VAS (Mean)	Visus	Refraction (Sphere)	Refraction (Axis)	Refraction (Cylinder)
CTRL	CTRL_T1_01	T1	Left	57	Male	16	17	8.3	0	0	42	0	0	0	0	14	7	1	-2	57	-1
CTRL	CTRL_T1_02	T1	Right	34	Female	14	12	32.5	3	0	5	18	7	28	7	2	8.75	1	-2	30	-0.25
CTRL	CTRL_T1_03	T1	Left	30	Female	25	11	37.5	0	0	0	10	0	0	0	0	1.25	1.6	0.25	17	-0.25
CTRL	CTRL_T1_04	T1	Right	68	Female	21	11	12.5	0	0	0	10	0	0	0	0	1.25	1	0.5	91	-0.75
CTRL	CTRL_T1_05	T1	Left	46	Male	35	35	0	0	0	0	0	0	0	0	0	0	1.25	0.5	0	0
CTRL	CTRL_T1_06	T1	Left	55	Male	13	25	5	0	0	0	0	0	0	0	0	0	1	0.25	116	-0.25
CTRL	CTRL_T1_07	T1	Left	25	Female	35	23	4.2	0	0	0	0	0	0	0	0	0	0.8	-0.25	26	-0.5
CTRL	CTRL_T1_08	T1	Left	52	Female	30	22	8.3	0	0	0	0	0	0	0	0	0	1.25	0	26	-0.5
CTRL	CTRL_T1_09	T1	Left	29	Male	35	24	2.3	0	0	0	0	0	0	0	0	0	0.63	-3.25	171	-1.25
CTRL	CTRL_T1_10	T1	Right	69	Female	13	11	25	30	0	0	90	0	0	50	0	21.25	0.63	0.25	88	-1.5
CTRL	CTRL_T1_11	T1	Right	34	Male	30	35	4.2	0	0	20	10	0	0	0	20	6.25	1	-0.75	88	-1
CTRL	CTRL_T1_12	T1	Left	24	Female	20	35	12.5	0	0	0	0	0	10	30	0	5	1.6	-0.25	147	-0.25
CTRL	CTRL_T2_01	T2	Left	57	Male	18	28	4.2	4	5	40	5	5	5	5	13	10.25	1	-2	11	-0.25
CTRL	CTRL_T2_02	T2	Right	34	Female	7	11	19.4	0	0	0	0	0	0	0	0	0	1.25	-1.75	175	-1
CTRL	CTRL_T2_03	T2	Left	30	Female	35	30	37.5	0	0	0	10	0	0	0	0	1.25	1.25	0.25	13	-0.25
CTRL	CTRL_T2_04	T2	Right	68	Female	35	14	12.5	0	0	0	10	0	0	0	0	1.25	1	0.25	93	-0.75
CTRL	CTRL_T2_05	T2	Left	46	Male	35	35	0	0	0	0	0	0	0	0	0	0	1.25	0.75	59	-0.25
CTRL	CTRL_T2_06	T2	Left	55	Male	13	30	0	0	0	0	0	0	0	0	0	0	1	0.25	127	-0.25
CTRL	CTRL_T2_07	T2	Left	25	Female	35	23	4.2	0	0	0	0	0	0	0	0	0	0.8	-0.25	26	-0.5
CTRL	CTRL_T2_08	T2	Left	52	Female	27	18	6.8	0	0	0	0	0	0	0	0	0	1	0.25	44	-0.5
CTRL	CTRL_T2_09	T2	Left	29	Male	35	32	2.3	0	0	0	0	0	0	0	0	0	0.63	-3.25	173	-1.25
CTRL	CTRL_T2_10	T2	Right	69	Female	15	9	20.8	0	0	0	90	0	0	0		12.8571	0.63	0.25	83	-1.5
CTRL	CTRL_T2_11	T2	Right	34	Male	35	26	4.2	0	0	10	10	0	0	0	10	3.75	1	0	86	-1
CTRL	CTRL_T2_12	T2	Left	24	Female	10	8	10.4	0	0	0	0	0	10	30	0	5	1.25	0	134	-0.25
CTRL	CTRL_T3_01	T3	Left	57	Male	14	12	22.9	0	5	16	8	0	12	11	21	9.125	0.8	-2	35	-0.5
CTRL	CTRL_T3_02	T3	Right	34	Female	12	23	11.4	0	0	0	0	0	0	0	0	0	1	-2	179	-1
CTRL	CTRL_T3_03	T3	Left	30	Female	22	25	40.9	0	0	0	0	0	0	0	0	0	1.25	0.25	0	0
CTRL	CTRL_T3_04	T3	Right	68	Female	35	20	12.5	0	0	0	10	0	0	0	0	1.25	0.8	0.25	87	-0.5
CTRL	CTRL_T3_05	T3	Left	46	Male	35	35	0	0	0	0	0	0	0	0	0	0	1.25	1	62	-0.25
CTRL	CTRL_T3_06	T3	Left	55	Male	15	15	0	0	0	0	0	0	0	0	0	0	0.8	0.5	0	0
CTRL	CTRL_T3_07	T3	Left	25	Female	35	30	2.3	0	0	0	0	0	0	0	0	0	1.6	-0.25	23	0.5
CTRL	CTRL_T3_08	T3	Left	52	Female	6	9	8.3	0	0	0	0	0	0	0	0	0	1.25	0.25	50	-0.5
CTRL	CTRL_T3_09	T3	Left	30	Male	35	22	2.3	0	0	0	0	0	0	0	0	0	0.63	-3.25	171	-1.25
CTRL	CTRL_T3_10	T3	Right	69	Female	30	8	20.8	0	0	0	90	0	0	0	0	11.25	0.5	0	79	-0.5
CTRL	CTRL_T3_11	T3	Right	35	Male	25	14	4.2	0	0	0	10	0	0	0	10	2.5	1	-0.5	86	-1
CTRL	CTRL_T3_12	T3	Left	24	Female	24	19	10.4	0	0	0	0	0	10	20	0	3.75	1.25	0.75	128	-0.25
DRYaqlip	DRYaqlip_T1_01	T1	Right	53	Female	5	2	57.5	83	10	36	83	9	83	83	39	53.25	1	0.75	83	-0.5
DRYaqlip	DRYaqlip_T1_02	T1	Left	60	Female	4	8	11.4	40	0	40	50	0	30	0	50	26.25	1	3.75	54	-0.25
DRYaqlip	DRYaqlip_T1_03	T1	Right	50	Female	3	4	8.3	0	0	0	0	0	0	0	0	0	1	1	143	-0.25
DRYaqlip	DRYaqlip_T1_04	T1	Left	46	Male	4	35	4.5	0	0	0	0	0	0	0	0	0	1	-0.25	10	-0.25
DRYaqlip	DRYaqlip_T1_05	T1	Right	58	Female	0	3	45	34	8	13	81	6	82	17	10	31.375	0.5	-0.1	177	-2.17
DRYaqlip	DRYaqlip_T1_06	T1	Left	51	Female	3	2	52.5	82	61	83	70	62	82	65	48	69.125	0.63	-4.51	133	-0.39
DRYaqlip	DRYaqlip_T1_07	T1	Left	66	Male	5	5	87.5	23	57	57	77	77	60	75	56	60.25	0.8	2.27	4	-0.72
DRYaqlip	DRYaqlip_T1_08	T1	Right	72	Male	3	4	35.4	70	0	0	0	0	10	40	60	22.5	1.25	3.17	110	-0.37
DRYaqlip	DRYaqlip_T1_09	T1	Left	61	Female	3	6	72.9	90	63	90	87	63	87	22	89	73.875	1	1.5	1	-0.5
DRYaqlip	DRYaqlip_T1_10	T1	Right	78	Male	5	2	37.5	0	30	20	30	0	10	0	10	12.5	0.6	3	74	-1.25
DRYaqlip	DRYaqlip_T1_11	T1	Right	55	Female	4	2	43.8	0	25	30	70	0	50	0	0	21.875	1	1.5	90	-0.75
DRYaqlip	DRYaqlip_T1_12	T1	Left	45	Female	2	2	11.4	1	1	0	2	0	10	1	0	1.875	0.6	2.5	72	-0.75
DRYaqlip	DRYaqlip_T2_01	T2	Right	53	Female	8	4	35	84	0	83	57	0	85	85	84	59.75	1	0.5	56	-0.25
DRYaqlip	DRYaqlip_T2_02	T2	Left	60	Female	0	29	13.6	10	0	10	0	0	10	0	40	8.75	1	4	72	-0.25
DRYaqlip	DRYaqlip_T2_03	T2	Right	50	Female	19	5	6.3	0	0	0	0	0	0	0	0	0	1	1	18	-0.25
DRYaqlip	DRYaqlip_T2_04	T2	Left	46	Male	3	20	14.6	30	0	20	0	0	20	0	0	8.75	1.6	0	180	-0.25
DRYaqlip	DRYaqlip_T2_05	T2	Right	59	Female	4	3	2.8	0	0	3	0	0	0	0	0	0.375	0.8	-0.23	179	-2.27
DRYaqlip	DRYaqlip_T2_06	T2	Left	51	Female	18	3	57.5	44	40	57	75	19	70	51	50	50.75	0.63	-4.07	120	-0.6
DRYaqlip	DRYaqlip_T2_07	T2	Left	66	Male	1	5	89.6	39	92	65	86	92	87	88	88	79.625	0.4	2.3	7	-0.88
DRYaqlip	DRYaqlip_T2_08	T2	Right	72	Male	9	4	27.1	50	0	0	0	0	10	50	60	21.25	1	3.25	177	-0.25
DRYaqlip	DRYaqlip_T2_09	T2	Left	61	Female	1	8	50	30	20	30	25	0	0	0	30	16.875	1	1.25	7	-0.5
DRYaqlip	DRYaqlip_T2_10	T2	Right	78	Male	7	13	29.2	0	10	20	20	0	10	0	20	10	0.6	3.25	81	-1.25
DRYaqlip	DRYaqlip_T2_11	T2	Right	55	Male	3	8	29.5	0	0	0	40	0	60	50	0	18.75	1.25	1.5	92	-0.75
DRYaqlip	DRYaqlip_T2_12	T2	Left	45	Female	4	5	13.6	4	2	10	5	0	10	6	1	4.75	0.5	2.5	77	-1
DRYaqlip	DRYaqlip_T3_01	T3	Right	53	Female	7	4	34.1	6	0	8	30	0	32	50	5	16.375	1.25	0.5	74	-0.25
DRYaqlip	DRYaqlip_T3_02	T3	Left	60	Female	2	28	13.6	10	0	10	0	0	10	0	40	8.75	1	4	72	-0.25
DRYaqlip	DRYaqlip_T3_03	T3	Right	50	Female	17	5	6.3	0	0	0	0	0	0	0	0	0	0.8	1.25	141	-0.25
DRYaqlip	DRYaqlip_T3_04	T3	Left	46	Male	12	15	6.8	0	0	0	0	0	0	0	0	0	1	-0.25	0	0
DRYaqlip	DRYaqlip_T3_05	T3	Right	59	Female	0	7	2.5	1	1	1	1	1	1	1	1	1	1	-0.15	175	-2.23
DRYaqlip	DRYaqlip_T3_06	T3	Left	51	Female	18	2	37.5	52	5	65	88	87	63	52	80	61.5	0.63	-4.25	124	-0.5
DRYaqlip	DRYaqlip_T3_07	T3	Left	66	Male	4	9	91.7	20	43	35	91	92	99	89	88	69.625	0.5	2.37	6	-0.98
DRYaqlip	DRYaqlip_T3_08	T3	Right	72	Male	11	5	10.4	0	0	0	0	0	25	0	60	10.625	1.5	3	158	-0.5
DRYaqlip	DRYaqlip_T3_09	T3	Left	61	Female	3	17	25	10	20	25	20	0	0	0	0	9.375	1	1.5	180	-0.5
DRYaqlip	DRYaqlip_T3_10	T3	Right	78	Male	9	4	29.5	20	0	10	30	0	10	0	20	11.25	1	3	87	-1.25
DRYaqlip	DRYaqlip_T3_11	T3	Right	55	Female	3	8	29.5	0	0	0	0	0	60	50	0	13.75	1.25	1.5	92	-0.75
DRYaqlip	DRYaqlip_T3_12	T3	Left	45	Female	7	4	17.5	2	0	1	1	0	3	1	1	1.125	0.6	3	56	-0.5
