# Supplementary material for: Combination Therapy with Trehalose and Hyaluronic Acid Restores Tear Lipid Layer Functionality by Ameliorating Inflammatory Response Protein Markers on the Ocular Surface of Dry Eye Patients
Source: J Clin Med. 2025 Aug 5;14(15):5525. doi: 10.3390/jcm14155525 (PMC12347701; doi:10.3390/jcm14155525)
Supplement: Supplementary file 1 [file jcm-14-05525-s001.zip › jcm-3707309-supplementary/Supplementary data S2.xlsx]

## Sheet: Analysis of Variance (ANOVA)
Supplementary data 2a: Analysis of Variance (Wlech's F-test; marked effects are significant at p < 0.05)
	Welch p (p<0.05)
Variable	DRY vs. CTRL	DRYlip vs. CTRL	DRYaqlip vs. CTRL
OSDI Score	1.91937e-14	5.63413e-15	0.00743776
Tear break up time (s)	6.05516e-12	1.60564e-10	8.06324e-05
Basic secretory tests (mm)	0.00539193	0.352458	1.23941e-09
Visual analog scale (VAS) (Mean)	3.24261e-13	1.59566e-09	0.003131
Visus	0.496502	0.350081	0.425501
Refraction (Sphere)	0.0458647	0.999942	0.0194942
Refraction (Cylinder)	0.342021	0.145512	0.841241
Refraction (Axis)	0.59991	0.376449	0.915687
Visual analog scale (VAS) attributes
Variable	DRY vs. CTRL	DRYlip vs. CTRL	DRYaqlip vs. CTRL
Dryness of the eyes	6.60509e-12	8.19675e-07	0.00119181
Itching	1.15943e-09	3.01799e-05	0.00874332
Blurred vision	3.32159e-09	0.00023451	0.0393708
Burning/tingling	6.57068e-08	9.22747e-07	0.00484782
Foreign body sensation	2.12544e-07	n.s	n.s
Photophobia (sensitivity to light)	5.91601e-07	9.28656e-05	0.00336845
Sticky feeling	0.0104208	n.s	n.s
Pain	n.s	n.s	n.s

## Sheet: Post-hoc Tukey HSD analysis
	Supplementary data 2b: Summary of the statistical analysis of all the clinical attributes [post-hoc Tukey honest significant difference (HSD) test for unequal N (Spjotvoll/Stoline test), marked effects are significant at p < 0.05]
	Ocular surface disease index (OSDI); DRY vs. CTRL								Ocular surface disease index (OSDI); DRYlip vs. CTRL								Ocular surface disease index (OSDI); DRYaqlip vs. CTRL
	Group_Timepoint	CTRL_T1	CTRL_T2	CTRL_T3	DRY_T1	DRY_T2	DRY_T3		Group_Timepoint	CTRL_T1	CTRL_T2	CTRL_T3	DRY_T1	DRY_T2	DRY_T3		Group_Timepoint	CTRL_T1	CTRL_T2	CTRL_T3	DRYaqlip_T1	DRYaqlip_T2	DRYaqlip_T3
	CTRL_T1		0.999992	0.999797	2.03174e-05	2.86471e-05	0.0331432		CTRL_T1		0.988244	0.999951	0.000124146	0.000125022	0.0909421		CTRL_T1		0.998319	0.999982	0.0210945	0.235122	0.619525
	CTRL_T2	0.999992		0.998499	2.03174e-05	4.68685e-05	0.0578979		CTRL_T2	0.988244		0.998126	0.000124146	0.000124206	0.0193148		CTRL_T2	0.998319		0.999859	0.00768236	0.109764	0.377557
	CTRL_T3	0.999797	0.998499		2.03174e-05	2.18938e-05	0.0128886		CTRL_T3	0.999951	0.998126		0.000124146	0.000124464	0.0545741		CTRL_T3	0.999982	0.999859		0.0130676	0.169412	0.510679
	DRY_T1	2.03174e-05	2.03174e-05	2.03174e-05		0.0141516	2.09515e-05		DRYlip_T1	0.000124146	0.000124146	0.000124146		0.00914951	0.000124158		DRYaqlip_T1	0.0210945	0.00768236	0.0130676		0.908851	0.544627
	DRY_T2	2.86471e-05	4.68685e-05	2.18938e-05	0.0141516		0.238166		DRYlip_T2	0.000125022	0.000124206	0.000124464	0.00914951		0.0257205		DRYaqlip_T2	0.235122	0.109764	0.169412	0.908851		0.985112
	DRY_T3	0.0331432	0.0578979	0.0128886	2.09515e-05	0.238166			DRYlip_T3	0.0909421	0.0193148	0.0545741	0.000124158	0.0257205			DRYaqlip_T3	0.619525	0.377557	0.510679	0.544627	0.985112
	Visual analog scale (VAS) (Mean); DRY vs. CTRL								Visual analog scale (VAS) (Mean); DRYlip vs. CTRL								Visual analog scale (VAS) (Mean); DRYaqlip vs. CTRL
	Group_Timepoint	CTRL_T1	CTRL_T2	CTRL_T3	DRY_T1	DRY_T2	DRY_T3		Group_Timepoint	CTRL_T1	CTRL_T2	CTRL_T3	DRY_T1	DRY_T2	DRY_T3		Group_Timepoint	CTRL_T1	CTRL_T2	CTRL_T3	DRYaqlip_T1	DRYaqlip_T2	DRYaqlip_T3
	CTRL_T1		0.999986	0.985823	2e-05	0.002081	0.223354		CTRL_T1		0.999691	0.998814	0.000124	0.000141	0.072711		CTRL_T1		0.999973	0.999861	0.008031	0.12437	0.535744
	CTRL_T2	0.999986		0.96333	2.1e-05	0.003825	0.302239		CTRL_T2	0.999691		0.999999	0.000124	0.000128	0.033185		CTRL_T2	0.999973		1	0.004578	0.08201	0.420832
	CTRL_T3	0.985823	0.96333		2e-05	0.000138	0.043971		CTRL_T3	0.998814	0.999999		0.000124	0.000127	0.025763		CTRL_T3	0.999861	1		0.003661	0.06896	0.378133
	DRY_T1	2e-05	2.1e-05	2e-05		0.183237	0.000412		DRYlip_T1	0.000124	0.000124	0.000124		0.606439	0.001886		DRYaqlip_T1	0.008031	0.004578	0.003661		0.902776	0.41759
	DRY_T2	0.002081	0.003825	0.000138	0.183237		0.403796		DRYlip_T2	0.000141	0.000128	0.000127	0.606439		0.162289		DRYaqlip_T2	0.12437	0.08201	0.06896	0.902776		0.956759
	DRY_T3	0.223354	0.302239	0.043971	0.000412	0.403796			DRYlip_T3	0.072711	0.033185	0.025763	0.001886	0.162289			DRYaqlip_T3	0.535744	0.420832	0.378133	0.41759	0.956759
	Tear break time (TBUT); DRY vs. CTRL								Tear break time (TBUT); DRYlip vs. CTRL								Tear break time (TBUT); DRYaqlip vs. CTRL
	Group_Timepoint	CTRL_T1	CTRL_T2	CTRL_T3	DRY_T1	DRY_T2	DRY_T3		Group_Timepoint	CTRL_T1	CTRL_T2	CTRL_T3	DRY_T1	DRY_T2	DRY_T3		Group_Timepoint	CTRL_T1	CTRL_T2	CTRL_T3	DRYaqlip_T1	DRYaqlip_T2	DRYaqlip_T3
	CTRL_T1		0.999805	0.930979	2.03174e-05	2.0393e-05	0.000113642		CTRL_T1		1	0.999834	0.000126119	0.0015103	0.209082		CTRL_T1		0.998736	0.983136	0.000701751	0.00710831	0.00762801
	CTRL_T2	0.999805		0.984525	2.03174e-05	2.10853e-05	0.00049027		CTRL_T2	1		0.999562	0.00012648	0.00155106	0.199942		CTRL_T2	0.998736		0.893005	0.000323286	0.00266923	0.00286734
	CTRL_T3	0.930979	0.984525		2.03248e-05	5.17456e-05	0.00723785		CTRL_T3	0.999834	0.999562		0.000130821	0.00357407	0.336465		CTRL_T3	0.983136	0.893005		0.00571784	0.0483453	0.0513449
	DRY_T1	2.03174e-05	2.03174e-05	2.03248e-05		0.618896	0.0374965		DRYlip_T1	0.000126119	0.00012648	0.000130821		0.605859	0.0138386		DRYaqlip_T1	0.000701751	0.000323286	0.00571784		0.973929	0.970204
	DRY_T2	2.0393e-05	2.10853e-05	5.17456e-05	0.618896		0.732096		DRYlip_T2	0.0015103	0.00155106	0.00357407	0.605859		0.48071		DRYaqlip_T2	0.00710831	0.00266923	0.0483453	0.973929		1
	DRY_T3	0.000113642	0.00049027	0.00723785	0.0374965	0.732096			DRYlip_T3	0.209082	0.199942	0.336465	0.0138386	0.48071			DRYaqlip_T3	0.00762801	0.00286734	0.0513449	0.970204	1
	Basic secretory test (BST); DRY vs. CTRL								Basic secretory test (BST); DRYlip vs. CTRL								Basic secretory test (BST); DRYaqlip vs. CTRL
	Group_Timepoint	CTRL_T1	CTRL_T2	CTRL_T3	DRY_T1	DRY_T2	DRY_T3		Group_Timepoint	CTRL_T1	CTRL_T2	CTRL_T3	DRYlip_T1	DRYlip_T2	DRYlip_T3		Group_Timepoint	CTRL_T1	CTRL_T2	CTRL_T3	DRYaqlip_T1	DRYaqlip_T2	DRYaqlip_T3
	CTRL_T1		0.999907	0.999965	0.0340036	0.0971727	0.268831		CTRL_T1		0.99935	0.999958	0.736442	0.687712	0.834022		CTRL_T1		0.991224	1	0.000130565	0.000145548	0.000208087
	CTRL_T2	0.999907		0.998299	0.0174062	0.0542892	0.170112		CTRL_T2	0.99935		0.994072	0.529854	0.479132	0.64507		CTRL_T2	0.991224		0.992793	0.000130326	0.000132278	0.000141267
	CTRL_T3	0.999965	0.998299		0.0619519	0.159691	0.385692		CTRL_T3	0.999958	0.994072		0.843563	0.8037	0.915767		CTRL_T3	1	0.992793		0.000130535	0.000144025	0.000200763
	DRY_T1	0.0340036	0.0174062	0.0619519		0.99815	0.938797		DRYlip_T1	0.736442	0.529854	0.843563		1	0.999975		DRYaqlip_T1	0.000130565	0.000130326	0.000130535		0.941899	0.773792
	DRY_T2	0.0971727	0.0542892	0.159691	0.99815		0.996048		DRYlip_T2	0.687712	0.479132	0.8037	1		0.999848		DRYaqlip_T2	0.000145548	0.000132278	0.000144025	0.941899		0.99859
	DRY_T3	0.268831	0.170112	0.385692	0.938797	0.996048			DRYlip_T3	0.834022	0.64507	0.915767	0.999975	0.999848			DRYaqlip_T3	0.000208087	0.000141267	0.000200763	0.773792	0.99859
	Visus; DRY vs. CTRL								Visus; DRYlip vs. CTRL								Visus; DRYaqlip vs. CTRL
	Group_Timepoint	CTRL_T1	CTRL_T2	CTRL_T3	DRY_T1	DRY_T2	DRY_T3		Group_Timepoint	CTRL_T1	CTRL_T2	CTRL_T3	DRY_T1	DRY_T2	DRY_T3		Group_Timepoint	CTRL_T1	CTRL_T2	CTRL_T3	DRYaqlip_T1	DRYaqlip_T2	DRYaqlip_T3
	CTRL_T1		0.999993	0.991564	0.949565	0.982778	0.999884		CTRL_T1		0.997626	0.999999	0.538943	0.538943	0.988461		CTRL_T1		0.999961	0.997727	0.547811	0.726801	0.952386
	CTRL_T2	0.999993		0.979628	0.978535	0.99463	0.999		CTRL_T2	0.997626		0.999143	0.841906	0.841906	0.999987		CTRL_T2	0.999961		0.999917	0.718277	0.861239	0.987921
	CTRL_T3	0.991564	0.979628		0.676941	0.793079	0.999321		CTRL_T3	0.999999	0.999143		0.594624	0.594624	0.994118		CTRL_T3	0.997727	0.999917		0.816831	0.930377	0.99824
	DRY_T1	0.949565	0.978535	0.676941		0.999892	0.741985		DRYlip_T1	0.538943	0.841906	0.594624		1	0.894036		DRYaqlip_T1	0.547811	0.718277	0.816831		0.999768	0.964142
	DRY_T2	0.982778	0.99463	0.793079	0.999892		0.865339		DRYlip_T2	0.538943	0.841906	0.594624	1		0.894036		DRYaqlip_T2	0.726801	0.861239	0.930377	0.999768		0.994793
	DRY_T3	0.999884	0.999	0.999321	0.741985	0.865339			DRYlip_T3	0.988461	0.999987	0.994118	0.894036	0.894036			DRYaqlip_T3	0.952386	0.987921	0.99824	0.964142	0.994793
	Refraction (Sphere); DRY vs. CTRL								Refraction (Sphere); DRYlip vs. CTRL								Refraction (Sphere); DRYaqlip vs. CTRL
	Group_Timepoint	CTRL_T1	CTRL_T2	CTRL_T3	DRY_T1	DRY_T2	DRY_T3		Group_Timepoint	CTRL_T1	CTRL_T2	CTRL_T3	DRY_T1	DRY_T2	DRY_T3		Group_Timepoint	CTRL_T1	CTRL_T2	CTRL_T3	DRYaqlip_T1	DRYaqlip_T2	DRYaqlip_T3
	CTRL_T1		0.999929	0.999898	0.400441	0.342493	0.40625		CTRL_T1		0.999982	0.99995	0.999998	0.999945	0.999992		CTRL_T1		1	0.999958	0.160159	0.136352	0.129167
	CTRL_T2	0.999929		1	0.571593	0.508347	0.577716		CTRL_T2	0.999982		1	1	1	1		CTRL_T2	1		0.999998	0.230706	0.200683	0.191458
	CTRL_T3	0.999898	1		0.554797	0.490333	0.561062		CTRL_T3	0.99995	1		0.999999	1	1		CTRL_T3	0.999958	0.999998		0.236836	0.204958	0.195183
	DRY_T1	0.400441	0.571593	0.554797		0.999997	1		DRYlip_T1	0.999998	1	0.999999		0.999998	1		DRYaqlip_T1	0.160159	0.230706	0.236836		1	0.999999
	DRY_T2	0.342493	0.508347	0.490333	0.999997		0.999995		DRYlip_T2	0.999945	1	1	0.999998		1		DRYaqlip_T2	0.136352	0.200683	0.204958	1		1
	DRY_T3	0.40625	0.577716	0.561062	1	0.999995			DRYlip_T3	0.999992	1	1	1	1			DRYaqlip_T3	0.129167	0.191458	0.195183	0.999999	1
	Refraction (Axis); DRY vs. CTRL								Refraction (Axis); DRYlip vs. CTRL								Refraction (Axis); DRYaqlip vs. CTRL
	Group_Timepoint	CTRL_T1	CTRL_T2	CTRL_T3	DRY_T1	DRY_T2	DRY_T3		Group_Timepoint	CTRL_T1	CTRL_T2	CTRL_T3	DRY_T1	DRY_T2	DRY_T3		Group_Timepoint	CTRL_T1	CTRL_T2	CTRL_T3	DRYaqlip_T1	DRYaqlip_T2	DRYaqlip_T3
	CTRL_T1		0.999986	0.999976	0.906787	0.937867	0.885025		CTRL_T1		1	0.999946	0.52164	0.840414	0.877816		CTRL_T1		0.99336	0.999991	0.999554	0.978989	0.895369
	CTRL_T2	0.999986		0.999469	0.851262	0.892449	0.823941		CTRL_T2	1		0.999942	0.552971	0.854351	0.888708		CTRL_T2	0.99336		0.998383	0.999876	0.999995	0.997458
	CTRL_T3	0.999976	0.999469		0.95654	0.9745	0.942876		CTRL_T3	0.999946	0.999942		0.658727	0.923508	0.946953		CTRL_T3	0.999991	0.998383		0.999978	0.992614	0.942175
	DRY_T1	0.906787	0.851262	0.95654		0.999996	1		DRYlip_T1	0.52164	0.552971	0.658727		0.994789	0.98963		DRYaqlip_T1	0.999554	0.999876	0.999978		0.99875	0.976671
	DRY_T2	0.937867	0.892449	0.9745	0.999996		0.999965		DRYlip_T2	0.840414	0.854351	0.923508	0.994789		0.999999		DRYaqlip_T2	0.978989	0.999995	0.992614	0.99875		0.999426
	DRY_T3	0.885025	0.823941	0.942876	1	0.999965			DRYlip_T3	0.877816	0.888708	0.946953	0.98963	0.999999			DRYaqlip_T3	0.895369	0.997458	0.942175	0.976671	0.999426
	Refraction (Cylinder); DRY vs. CTRL								Refraction (Cylinder); DRYlip vs. CTRL								Refraction (Cylinder); DRYaqlip vs. CTRL
	Group_Timepoint	CTRL_T1	CTRL_T2	CTRL_T3	DRY_T1	DRY_T2	DRY_T3		Group_Timepoint	CTRL_T1	CTRL_T2	CTRL_T3	DRY_T1	DRY_T2	DRY_T3		Group_Timepoint	CTRL_T1	CTRL_T2	CTRL_T3	DRYaqlip_T1	DRYaqlip_T2	DRYaqlip_T3
	CTRL_T1		1	0.999981	0.999451	0.666926	0.999224		CTRL_T1		1	0.999988	0.997933	0.330236	0.99692		CTRL_T1		0.999861	0.950234	0.999864	0.998823	0.999975
	CTRL_T2	1		0.999975	0.999596	0.696142	0.99942		CTRL_T2	1		0.999998	0.99732	0.346896	0.996162		CTRL_T2	0.999861		0.991646	0.996139	0.988496	0.998159
	CTRL_T3	0.999981	0.999975		0.996072	0.555223	0.995079		CTRL_T3	0.999988	0.999998		0.991297	0.252253	0.988456		CTRL_T3	0.950234	0.991646		0.865808	0.800155	0.895706
	DRY_T1	0.999451	0.999596	0.996072		0.706826	1		DRYlip_T1	0.997933	0.99732	0.991297		0.601074	1		DRYaqlip_T1	0.999864	0.996139	0.865808		0.999994	1
	DRY_T2	0.666926	0.696142	0.555223	0.706826		0.737723		DRYlip_T2	0.330236	0.346896	0.252253	0.601074		0.625522		DRYaqlip_T2	0.998823	0.988496	0.800155	0.999994		0.999945
	DRY_T3	0.999224	0.99942	0.995079	1	0.737723			DRYlip_T3	0.99692	0.996162	0.988456	1	0.625522			DRYaqlip_T3	0.999975	0.998159	0.895706	1	0.999945
Visual analog scale (VAS) attributes
	Foreign body sensation attribute; DRY vs. CTRL								Foreign body sensation attribute; DRYlip vs. CTRL								Foreign body sensation attribute; DRYaqlip vs. CTRL
	Group_Timepoint	CTRL_T1	CTRL_T2	CTRL_T3	DRY_T1	DRY_T2	DRY_T3		Group_Timepoint	CTRL_T1	CTRL_T2	CTRL_T3	DRY_T1	DRY_T2	DRY_T3		Group_Timepoint	CTRL_T1	CTRL_T2	CTRL_T3	DRYaqlip_T1	DRYaqlip_T2	DRYaqlip_T3
	CTRL_T1		0.999664	0.999385	2.82081e-05	0.01128	0.400881		CTRL_T1		0.999875	0.999729	0.000230243	0.0185358	0.20551		CTRL_T1		0.999761	0.999467	0.00256911	0.106542	0.94657
	CTRL_T2	0.999664		0.98794	8.09935e-05	0.0371583	0.63352		CTRL_T2	0.999875		1	0.000174306	0.010433	0.132649		CTRL_T2	0.999761		1	0.00138519	0.0623304	0.854222
	CTRL_T3	0.999385	0.98794		2.12717e-05	0.0029096	0.204034		CTRL_T3	0.999729	1		0.000153748	0.00769417	0.110294		CTRL_T3	0.999467	1		0.000913061	0.0474365	0.820724
	DRY_T1	2.82081e-05	8.09935e-05	2.12717e-05		0.422816	0.00791822		DRYlip_T1	0.000230243	0.000174306	0.000153748		0.670007	0.145267		DRYaqlip_T1	0.00256911	0.00138519	0.000913061		0.760886	0.0354502
	DRY_T2	0.01128	0.0371583	0.0029096	0.422816		0.613043		DRYlip_T2	0.0185358	0.010433	0.00769417	0.670007		0.923955		DRYaqlip_T2	0.106542	0.0623304	0.0474365	0.760886		0.518933
	DRY_T3	0.400881	0.63352	0.204034	0.00791822	0.613043			DRYlip_T3	0.20551	0.132649	0.110294	0.145267	0.923955			DRYaqlip_T3	0.94657	0.854222	0.820724	0.0354502	0.518933
	Dryness of the eyes; DRY vs. CTRL								Dryness of the eyes; DRYlip vs. CTRL								Dryness of the eyes; DRYaqlip vs. CTRL
	Group_Timepoint	CTRL_T1	CTRL_T2	CTRL_T3	DRY_T1	DRY_T2	DRY_T3		Group_Timepoint	CTRL_T1	CTRL_T2	CTRL_T3	DRY_T1	DRY_T2	DRY_T3		Group_Timepoint	CTRL_T1	CTRL_T2	CTRL_T3	DRYaqlip_T1	DRYaqlip_T2	DRYaqlip_T3
	CTRL_T1		1	0.999042	2.03344e-05	0.000238791	0.0661375		CTRL_T1		0.999978	0.999995	0.000125903	0.000252839	0.101522		CTRL_T1		0.999979	0.999995	0.00375757	0.0954075	0.259223
	CTRL_T2	1		0.997864	2.0367e-05	0.000423316	0.0893785		CTRL_T2	0.999978		1	0.000125363	0.000207787	0.074328		CTRL_T2	0.999979		1	0.00284334	0.0726421	0.204821
	CTRL_T3	0.999042	0.997864		2.03183e-05	5.06505e-05	0.019809		CTRL_T3	0.999995	1		0.000125087	0.000196172	0.0742746		CTRL_T3	0.999995	1		0.00249695	0.0698622	0.202662
	DRY_T1	2.03344e-05	2.0367e-05	2.03183e-05		0.40921	0.00416737		DRYlip_T1	0.000125903	0.000125363	0.000125087		0.924628	0.0338328		DRYaqlip_T1	0.00375757	0.00284334	0.00249695		0.849186	0.564816
	DRY_T2	0.000238791	0.000423316	5.06505e-05	0.40921		0.508268		DRYlip_T2	0.000252839	0.000207787	0.000196172	0.924628		0.302988		DRYaqlip_T2	0.0954075	0.0726421	0.0698622	0.849186		0.996555
	DRY_T3	0.0661375	0.0893785	0.019809	0.00416737	0.508268			DRYlip_T3	0.101522	0.074328	0.0742746	0.0338328	0.302988			DRYaqlip_T3	0.259223	0.204821	0.202662	0.564816	0.996555
	Itching; DRY vs. CTRL								Itching; DRYlip vs. CTRL								Itching; DRYaqlip vs. CTRL
	Group_Timepoint	CTRL_T1	CTRL_T2	CTRL_T3	DRY_T1	DRY_T2	DRY_T3		Group_Timepoint	CTRL_T1	CTRL_T2	CTRL_T3	DRY_T1	DRY_T2	DRY_T3		Group_Timepoint	CTRL_T1	CTRL_T2	CTRL_T3	DRYaqlip_T1	DRYaqlip_T2	DRYaqlip_T3
	CTRL_T1		0.999903	0.960585	0.000319612	0.0306997	0.585335		CTRL_T1		0.999999	0.999068	0.000439498	0.00894721	0.493924		CTRL_T1		0.999997	0.996011	0.0458689	0.220436	0.953339
	CTRL_T2	0.999903		0.896122	0.00117111	0.0715484	0.761258		CTRL_T2	0.999999		0.999818	0.000418878	0.00802791	0.452156		CTRL_T2	0.999997		0.999098	0.0398191	0.192636	0.926892
	CTRL_T3	0.960585	0.896122		2.32589e-05	0.00117124	0.114188		CTRL_T3	0.999068	0.999818		0.000192839	0.00273245	0.278343		CTRL_T3	0.996011	0.999098		0.0115039	0.0748374	0.746124
	DRY_T1	0.000319612	0.00117111	2.32589e-05		0.735535	0.0405924		DRYlip_T1	0.000439498	0.000418878	0.000192839		0.927208	0.0813123		DRYaqlip_T1	0.0458689	0.0398191	0.0115039		0.981551	0.297712
	DRY_T2	0.0306997	0.0715484	0.00117124	0.735535		0.633911		DRYlip_T2	0.00894721	0.00802791	0.00273245	0.927208		0.498622		DRYaqlip_T2	0.220436	0.192636	0.0748374	0.981551		0.722931
	DRY_T3	0.585335	0.761258	0.114188	0.0405924	0.633911			DRYlip_T3	0.493924	0.452156	0.278343	0.0813123	0.498622			DRYaqlip_T3	0.953339	0.926892	0.746124	0.297712	0.722931
	Blurred vision; DRY vs. CTRL								Blurred vision; DRYlip vs. CTRL								Blurred vision; DRYaqlip vs. CTRL
	Group_Timepoint	CTRL_T1	CTRL_T2	CTRL_T3	DRY_T1	DRY_T2	DRY_T3		Group_Timepoint	CTRL_T1	CTRL_T2	CTRL_T3	DRY_T1	DRY_T2	DRY_T3		Group_Timepoint	CTRL_T1	CTRL_T2	CTRL_T3	DRYaqlip_T1	DRYaqlip_T2	DRYaqlip_T3
	CTRL_T1		1	0.98732	4.95599e-05	0.0224807	0.818919		CTRL_T1		0.999054	0.998096	0.000850376	0.0103769	0.984795		CTRL_T1		0.998775	0.997295	0.484096	0.350803	0.790878
	CTRL_T2	1		0.986194	6.50685e-05	0.0273639	0.837611		CTRL_T2	0.999054		1	0.000367702	0.00386426	0.905493		CTRL_T2	0.998775		1	0.281686	0.187766	0.567265
	CTRL_T3	0.98732	0.986194		2.08961e-05	0.00179625	0.375202		CTRL_T3	0.998096	1		0.000267806	0.00265207	0.879515		CTRL_T3	0.997295	1		0.232228	0.149291	0.505087
	DRY_T1	4.95599e-05	6.50685e-05	2.08961e-05		0.451703	0.00137164		DRYlip_T1	0.000850376	0.000367702	0.000267806		0.969292	0.00728338		DRYaqlip_T1	0.484096	0.281686	0.232228		0.999928	0.99625
	DRY_T2	0.0224807	0.0273639	0.00179625	0.451703		0.292991		DRYlip_T2	0.0103769	0.00386426	0.00265207	0.969292		0.0669153		DRYaqlip_T2	0.350803	0.187766	0.149291	0.999928		0.979144
	DRY_T3	0.818919	0.837611	0.375202	0.00137164	0.292991			DRYlip_T3	0.984795	0.905493	0.879515	0.00728338	0.0669153			DRYaqlip_T3	0.790878	0.567265	0.505087	0.99625	0.979144
	Burning/tingling; DRY vs. CTRL								Burning/tingling; DRYlip vs. CTRL								Burning/tingling; DRYaqlip vs. CTRL
	Group_Timepoint	CTRL_T1	CTRL_T2	CTRL_T3	DRY_T1	DRY_T2	DRY_T3		Group_Timepoint	CTRL_T1	CTRL_T2	CTRL_T3	DRY_T1	DRY_T2	DRY_T3		Group_Timepoint	CTRL_T1	CTRL_T2	CTRL_T3	DRYaqlip_T1	DRYaqlip_T2	DRYaqlip_T3
	CTRL_T1		0.999809	0.999985	5.38236e-05	0.00149917	0.109128		CTRL_T1		0.999999	1	0.000127378	0.000915687	0.0262441		CTRL_T1		0.999999	1	0.0667525	0.0526872	0.233571
	CTRL_T2	0.999809		0.998185	0.000208079	0.00563153	0.225982		CTRL_T2	0.999999		1	0.000127483	0.00087092	0.0237843		CTRL_T2	0.999999		1	0.061968	0.0490477	0.215391
	CTRL_T3	0.999985	0.998185		3.39067e-05	0.000735394	0.069831		CTRL_T3	1	1		0.000126829	0.000808884	0.0234301		CTRL_T3	1	1		0.0600176	0.0471788	0.215307
	DRY_T1	5.38236e-05	0.000208079	3.39067e-05		0.935886	0.159255		DRYlip_T1	0.000127378	0.000127483	0.000126829		0.768438	0.165733		DRYaqlip_T1	0.0667525	0.061968	0.0600176		0.999999	0.992083
	DRY_T2	0.00149917	0.00563153	0.000735394	0.935886		0.691832		DRYlip_T2	0.000915687	0.00087092	0.000808884	0.768438		0.888447		DRYaqlip_T2	0.0526872	0.0490477	0.0471788	0.999999		0.984151
	DRY_T3	0.109128	0.225982	0.069831	0.159255	0.691832			DRYlip_T3	0.0262441	0.0237843	0.0234301	0.165733	0.888447			DRYaqlip_T3	0.233571	0.215391	0.215307	0.992083	0.984151
	Photphobia; DRY vs. CTRL								Photphobia; DRYlip vs. CTRL								Photphobia; DRYaqlip vs. CTRL
	Group_Timepoint	CTRL_T1	CTRL_T2	CTRL_T3	DRY_T1	DRY_T2	DRY_T3		Group_Timepoint	CTRL_T1	CTRL_T2	CTRL_T3	DRY_T1	DRY_T2	DRY_T3		Group_Timepoint	CTRL_T1	CTRL_T2	CTRL_T3	DRYaqlip_T1	DRYaqlip_T2	DRYaqlip_T3
	CTRL_T1		0.972913	0.986165	0.000150141	0.214123	0.652467		CTRL_T1		0.930068	0.998423	0.0269427	0.357284	0.926052		CTRL_T1		0.981664	0.999992	0.049208	0.828296	0.950325
	CTRL_T2	0.972913		0.999997	2.26057e-05	0.0266356	0.180103		CTRL_T2	0.930068		0.993968	0.00166835	0.050819	0.403257		CTRL_T2	0.981664		0.993406	0.0084659	0.420422	0.629368
	CTRL_T3	0.986165	0.999997		2.34634e-05	0.0345441	0.219701		CTRL_T3	0.998423	0.993968		0.00789881	0.166507	0.735086		CTRL_T3	0.999992	0.993406		0.0338958	0.751858	0.909081
	DRY_T1	0.000150141	2.26057e-05	2.34634e-05		0.13945	0.0151671		DRYlip_T1	0.0269427	0.00166835	0.00789881		0.855437	0.259892		DRYaqlip_T1	0.049208	0.0084659	0.0338958		0.518236	0.318591
	DRY_T2	0.214123	0.0266356	0.0345441	0.13945		0.966148		DRYlip_T2	0.357284	0.050819	0.166507	0.855437		0.910389		DRYaqlip_T2	0.828296	0.420422	0.751858	0.518236		0.999465
	DRY_T3	0.652467	0.180103	0.219701	0.0151671	0.966148			DRYlip_T3	0.926052	0.403257	0.735086	0.259892	0.910389			DRYaqlip_T3	0.950325	0.629368	0.909081	0.318591	0.999465
	Sticky feeling; DRY vs. CTRL								Sticky feeling; DRYlip vs. CTRL								Sticky feeling; DRYaqlip vs. CTRL
	Group_Timepoint	CTRL_T1	CTRL_T2	CTRL_T3	DRY_T1	DRY_T2	DRY_T3		Group_Timepoint	CTRL_T1	CTRL_T2	CTRL_T3	DRY_T1	DRY_T2	DRY_T3		Group_Timepoint	CTRL_T1	CTRL_T2	CTRL_T3	DRYaqlip_T1	DRYaqlip_T2	DRYaqlip_T3
	CTRL_T1		1	0.998355	0.0865288	0.513432	0.988384		CTRL_T1		1	1	0.119675	0.294894	0.758365		CTRL_T1		1	1	0.026629	0.330397	0.954738
	CTRL_T2	1		0.997265	0.108958	0.566735	0.99292		CTRL_T2	1		1	0.151841	0.348986	0.806411		CTRL_T2	1		1	0.0383507	0.393104	0.971004
	CTRL_T3	0.998355	0.997265		0.0232871	0.243224	0.884307		CTRL_T3	1	1		0.137002	0.327054	0.792325		CTRL_T3	1	1		0.0315146	0.364818	0.967087
	DRY_T1	0.0865288	0.108958	0.0232871		0.907549	0.220697		DRYlip_T1	0.119675	0.151841	0.137002		0.997571	0.830039		DRYaqlip_T1	0.026629	0.0383507	0.0315146		0.865706	0.202552
	DRY_T2	0.513432	0.566735	0.243224	0.907549		0.830567		DRYlip_T2	0.294894	0.348986	0.327054	0.997571		0.973587		DRYaqlip_T2	0.330397	0.393104	0.364818	0.865706		0.843311
	DRY_T3	0.988384	0.99292	0.884307	0.220697	0.830567			DRYlip_T3	0.758365	0.806411	0.792325	0.830039	0.973587			DRYaqlip_T3	0.954738	0.971004	0.967087	0.202552	0.843311
