# Supplementary material for: Combination Therapy with Trehalose and Hyaluronic Acid Restores Tear Lipid Layer Functionality by Ameliorating Inflammatory Response Protein Markers on the Ocular Surface of Dry Eye Patients
Source: J Clin Med. 2025 Aug 5;14(15):5525. doi: 10.3390/jcm14155525 (PMC12347701; doi:10.3390/jcm14155525)
Supplement: Supplementary file 1 [file jcm-14-05525-s001.zip › jcm-3707309-supplementary/Supplementary data S3.xlsx]

## Sheet: Maxquant parameters
Supplementary data 3a: MaxQuant Parameters
Parameter	Value
Version	1.6.17.0
Include contaminants	False
PSM FDR	0.01
PSM FDR Crosslink	0.01
Protein FDR	0.01
Site FDR	0.01
Use Normalized Ratios For Occupancy	True
Min. peptide Length	6
Min. score for unmodified peptides	0
Min. score for modified peptides	40
Min. delta score for unmodified peptides	0
Min. delta score for modified peptides	6
Min. unique peptides	0
Min. razor peptides	1
Min. peptides	1
Use only unmodified peptides and	True
Enzyme	Trypsin
Fixed modification	Carbamidomethylation of cysteine
Modifications included in protein quantification	Oxidation (M);Acetyl (Protein N-term)
Peptides used for protein quantification	Razor
Discard unmodified counterpart peptides	True
Label min. ratio count	2
Use delta score	False
iBAQ	True
iBAQ log fit	True
Match between runs	True
Matching time window [min]	5
Match ion mobility window [indices]	0.05
Alignment time window [min]	20
Alignment ion mobility window [indices]	1
Find dependent peptides	False
Fasta file	Database, Homo sapiens (9606); Date, 16 August 2020; Annotated proteins, 20385
	Peptides sequences of proline-rich protein 4 (PRR4) (PMID: 24782455; DOI: 10.1002/pmic.201300039): HPPPPPFQNQQRPPR, HPPPPPFQNQQRPPQR, FPSVSLQEASSFFQR, FPSVSLQEASSFFR
Decoy mode	revert
Include contaminants	False
Advanced ratios	True
Fixed andromeda index folder
Combined folder location
Second peptides	True
Stabilize large LFQ ratios	True
Separate LFQ in parameter groups	False
Require MS/MS for LFQ comparisons	True
Calculate peak properties	False
Main search max. combinations	200
Advanced site intensities	True
Write msScans table	False
Write msmsScans table	True
Write ms3Scans table	True
Write allPeptides table	True
Write mzRange table	True
Write DIA fragments table	False
Write pasefMsmsScans table	True
Write accumulatedPasefMsmsScans table	False
Max. peptide mass [Da]	4600
Min. peptide length for unspecific search	8
Max. peptide length for unspecific search	25
Razor protein FDR	True
Disable MD5	False
Max mods in site table	3
Match unidentified features	False
Epsilon score for mutations
Evaluate variant peptides separately	True
Variation mode	None
MS/MS tol. (FTMS)	20 ppm
Top MS/MS peaks per Da interval. (FTMS)	12
Da interval. (FTMS)	100
MS/MS deisotoping (FTMS)	True
MS/MS deisotoping tolerance (FTMS)	7
MS/MS deisotoping tolerance unit (FTMS)	ppm
MS/MS higher charges (FTMS)	True
MS/MS water loss (FTMS)	True
MS/MS ammonia loss (FTMS)	True
MS/MS dependent losses (FTMS)	True
MS/MS recalibration (FTMS)	False
MS/MS tol. (ITMS)	0.5 Da
Top MS/MS peaks per Da interval. (ITMS)	8
Da interval. (ITMS)	100
MS/MS deisotoping (ITMS)	False
MS/MS deisotoping tolerance (ITMS)	0.15
MS/MS deisotoping tolerance unit (ITMS)	Da
MS/MS higher charges (ITMS)	True
MS/MS water loss (ITMS)	True
MS/MS ammonia loss (ITMS)	True
MS/MS dependent losses (ITMS)	True
MS/MS recalibration (ITMS)	False
MS/MS tol. (TOF)	40 ppm
Top MS/MS peaks per Da interval. (TOF)	10
Da interval. (TOF)	100
MS/MS deisotoping (TOF)	True
MS/MS deisotoping tolerance (TOF)	0.01
MS/MS deisotoping tolerance unit (TOF)	Da
MS/MS higher charges (TOF)	True
MS/MS water loss (TOF)	True
MS/MS ammonia loss (TOF)	True
MS/MS dependent losses (TOF)	True
MS/MS recalibration (TOF)	False
MS/MS tol. (Unknown)	20 ppm
Top MS/MS peaks per Da interval. (Unknown)	12
Da interval. (Unknown)	100
MS/MS deisotoping (Unknown)	True
MS/MS deisotoping tolerance (Unknown)	7
MS/MS deisotoping tolerance unit (Unknown)	ppm
MS/MS higher charges (Unknown)	True
MS/MS water loss (Unknown)	True
MS/MS ammonia loss (Unknown)	True
MS/MS dependent losses (Unknown)	True
MS/MS recalibration (Unknown)	False
Site tables	Oxidation (M)Sites.txt

## Sheet: DRY & CTRL
Supplementary data 3b: List of proteins identified in the DRY and CTRL groups at different time-points employing discovery proteomics strategy
Protein IDs	Protein names	Gene names	Peptides	Razor + unique peptides	Unique peptides	iBAQ peptides	Sequence coverage [%]	Mol. weight [kDa]	Sequence length	Total Intensity	Protein intensity CTRL_T1_01	Protein intensity CTRL_T1_02	Protein intensity CTRL_T1_03	Protein intensity CTRL_T1_04	Protein intensity CTRL_T1_05	Protein intensity CTRL_T1_06	Protein intensity CTRL_T1_07	Protein intensity CTRL_T1_08	Protein intensity CTRL_T1_09	Protein intensity CTRL_T1_10	Protein intensity CTRL_T1_11	Protein intensity CTRL_T1_12	Protein intensity CTRL_T1_13	Protein intensity CTRL_T1_14	Protein intensity CTRL_T1_15	Protein intensity CTRL_T1_16	Protein intensity CTRL_T1_17	Protein intensity CTRL_T1_18	Protein intensity CTRL_T1_19	Protein intensity CTRL_T1_20	Protein intensity CTRL_T1_21	Protein intensity CTRL_T1_22	Protein intensity CTRL_T1_23	Protein intensity CTRL_T2_01	Protein intensity CTRL_T2_02	Protein intensity CTRL_T2_03	Protein intensity CTRL_T2_04	Protein intensity CTRL_T2_05	Protein intensity CTRL_T2_06	Protein intensity CTRL_T2_07	Protein intensity CTRL_T2_08	Protein intensity CTRL_T2_09	Protein intensity CTRL_T2_10	Protein intensity CTRL_T2_11	Protein intensity CTRL_T2_12	Protein intensity CTRL_T2_13	Protein intensity CTRL_T2_14	Protein intensity CTRL_T2_15	Protein intensity CTRL_T2_16
Q16378	Proline-rich protein 4	PRR4	5	5	5	4	36.6	15.097	134	182320000000	81827000	1850500000	1688400000	2556600000	2165200000	261930000	3746400000	1902400000	79629000	1546000000	119020000	177390000	170490000	6408600	35873000	103700000	2412600	113370000	314460000	170610000	264670000	114950000	13794000	186860000	1396400000	4033600000	4212200000	1039800000	566070000	824160000	1738100000	46601000	4563100000	119110000	552900000	114180000	3720700	37968000	133720000
P31025	Lipocalin-1	LCN1	13	13	13	10	65.9	19.25	176	150750000000	262130000	1094500000	2689000000	1583600000	518110000	1734400000	1773300000	1371200000	2810100000	745450000	1224100000	489280000	2030700000	572600000	240720000	240910000	826970000	167370000	586440000	1502300000	747990000	861520000	50899000	595740000	2410600000	1583100000	1983000000	594400000	2356600000	1933200000	1645200000	1662300000	1408200000	1432000000	360780000	1304800000	626850000	334300000	257330000
Q9GZZ8	Extracellular glycoprotein lacritin	LACRT	7	7	7	5	35.5	14.246	138	146830000000	760220000	1404700000	765560000	2133700000	1530400000	1614400000	2113900000	2227900000	1230100000	686800000	953300000	558220000	1164100000	443690000	195730000	954180000	363420000	577170000	812730000	716080000	721090000	1719700000	17607000	416880000	1364000000	221880000	3243900000	260210000	1802900000	1199000000	4643900000	1556800000	1001500000	1964200000	333050000	1716400000	416100000	262380000	698370000
O75556	Mammaglobin-B	SCGB2A1	5	5	5	6	42.1	10.884	95	118790000000	684850000	839150000	490510000	1269200000	661110000	803420000	826090000	3196800000	869160000	808400000	451010000	537560000	1926800000	528380000	374040000	473900000	289030000	1123600000	580690000	518990000	813190000	1131300000	18571000	585840000	1326100000	259130000	2162600000	316570000	1206600000	488500000	4293900000	935370000	604130000	485400000	384770000	1063400000	804100000	376750000	171170000
P61626	Lysozyme C	LYZ	10	10	10	11	48.6	16.537	148	65081000000	185120000	269600000	1528000000	480390000	274880000	516920000	469640000	721630000	615770000	283060000	807690000	222460000	414110000	312950000	130970000	556210000	167030000	155230000	119430000	901300000	416940000	256630000	8057700	80936000	579670000	1451500000	757520000	230930000	360300000	331910000	883980000	697570000	831430000	1802900000	220110000	442290000	554430000	149550000	217290000
P12273	Prolactin-inducible protein	PIP	7	7	7	12	50	16.572	146	30447000000	12635000	301780000	638340000	553140000	132270000	211660000	466200000	438420000	307780000	137430000	81534000	162640000	243580000	130290000	39162000	204040000	28531000	147160000	270490000	217570000	108550000	50815000	11849000	134740000	554870000	400800000	454040000	68838000	203190000	484460000	421470000	112510000	166770000	167050000	106350000	359660000	211560000	34932000	290500000
P62328	Thymosin beta-4	TMSB4X	6	6	5	4	75	5.0526	44	24148000000	26797000	18219000	22105000	13011000	40187000	20057000	61113000	144410000	36403000	56055000	34087000	80766000	31781000	184670000	338050000	129910000	105080000	74945000	52130000	64057000	198820000	2254900	50618000	7235800	56922000	107990000	35618000	117980000	22940000	82747000	72015000	22054000	39273000	4117600	155930000	30574000	82840000	94545000	139240000
O95968	Secretoglobin family 1D member 1	SCGB1D1	2	2	2	4	12.2	9.898	90	23670000000	27751000	952130000	77994000	190600000	171520000	642980000	393170000	319360000	4434200	2539600	2658800	64896000	516750000	9397400	1201300	11423000	27860000	58095000	529120000	12778000	272470000	1380900	3577400	35855000	396640000	14986000	172640000	79399000	253440000	52588000	302710000	29564000	8695000	20493000	58084000	96802000	85622000	99098000	35175000
P02814	Submaxillary gland androgen-regulated protein 3B	SMR3B	2	2	2	2	65.8	8.1875	79	7796100000	954160	4010700	697020000	2999400	4324900	18837000	1232600	6418500	3659800	5756500	2197200	83002000	419880000	183990000	3033600	472660	590160	2205700	304050000	6293100	0	1238300	4084100	323690	4188100	488880000	8291700	1991200	22035000	1027600	20583000	1672500	9238400	5104500	135210000	398270000	264110000	676180	1073000
P09211	Glutathione S-transferase P	GSTP1	11	11	11	11	61.4	23.356	210	6535800000	5934100	17677000	33012000	6759400	35357000	10964000	20391000	36298000	8679100	14916000	17810000	22808000	23289000	18709000	42901000	79841000	21151000	60573000	15108000	97105000	54934000	956500	15169000	7867200	16090000	42370000	8861900	9325800	11559000	37319000	53784000	2050100	14627000	1212900	52762000	15236000	14438000	68389000	80328000
P0DOX7	Immunoglobulin kappa light chain	IGK	6	6	2	10	35	23.379	214	4559200000	9759100	44126000	19106000	21612000	102680000	32380000	42377000	21287000	56271000	11595000	24830000	27874000	36260000	12937000	18704000	55081000	13860000	51466000	42391000	33031000	14806000	4587900	2262800	7368700	22389000	27191000	7287200	45255000	15994000	14300000	33142000	62260000	19713000	19628000	18600000	31699000	9490700	39594000	41692000
P26447	Protein S100-A4	S100A4	5	5	5	6	36.6	11.728	101	3801700000	15892000	23259000	22530000	6946200	25427000	7160400	13116000	40504000	9281300	24160000	15747000	21899000	12935000	13261000	28091000	41369000	13489000	22324000	11575000	15389000	18402000	1548200	974530	2696500	20690000	18436000	9008600	13956000	11494000	17048000	29741000	2086300	12499000	2189100	20709000	9786100	13376000	18144000	19842000
P61769	Beta-2-microglobulin	B2M	2	2	2	8	16.8	13.714	119	3794600000	7246600	11109000	26163000	72054000	22185000	9407000	15444000	9803300	7054300	23644000	8009000	5361600	7442800	57160000	6329800	8544000	15225000	5234000	5884600	10955000	35542000	27455000	287320	1852600	53069000	47251000	70991000	10910000	7366200	18115000	25524000	14758000	16095000	40026000	4692300	8011100	24970000	3452100	11890000
P01876	Ig alpha-1 chain C region	IGHA1	6	6	3	15	19	37.654	353	3732100000	23030000	25432000	19363000	65585000	63389000	16098000	17831000	26952000	69727000	15327000	14060000	17921000	17971000	29069000	21316000	16175000	6755800	5485400	10569000	12221000	33409000	45550000	1261500	19164000	30010000	18717000	43420000	76747000	8765200	16602000	31727000	125840000	9538200	13058000	18192000	11860000	16257000	16647000	8617300
P01036	Cystatin-S	CST4	8	8	5	9	48.2	16.214	141	3544900000	7337100	24512000	28444000	70148000	66041000	31165000	48700000	62228000	45411000	9052700	18519000	29384000	60814000	10565000	4098200	28164000	7545200	6510900	9862900	11832000	7015700	20655000	1133900	19105000	79203000	7843500	101800000	22252000	20652000	21197000	56613000	56465000	20448000	27908000	14085000	64948000	19444000	3077900	14095000
P04792	Heat shock protein beta-1	HSPB1	12	12	12	12	63.4	22.782	205	3141300000	3258600	12311000	11970000	7232500	18988000	4460400	13682000	42686000	8834400	11753000	7842800	15828000	5870200	28536000	36168000	20156000	8591700	9893600	13125000	15058000	52030000	403490	2742400	6325800	14003000	16890000	10801000	12758000	6727500	11207000	46103000	2256500	8645100	1486800	35732000	5518900	12675000	17503000	22394000
P60709	Actin, cytoplasmic 1	ACTB	13	13	5	23	45.6	41.736	375	3066300000	4164100	8451400	9989100	7056400	18751000	13429000	11252000	12594000	7642900	18624000	7346000	15240000	12818000	12061000	26841000	14764000	7517600	8074700	9334400	27581000	10761000	2482100	3580900	7093000	5725100	33578000	6266100	20310000	7642900	30912000	15257000	5599200	17430000	2227100	42483000	5275000	4746100	22173000	9436400
P10599	Thioredoxin	TXN	5	5	5	7	42.9	11.737	105	2841600000	9226700	14282000	16873000	3174900	22392000	7180200	1324900	2096000	10081000	5013000	2447400	26585000	15520000	10117000	20395000	5834800	2767900	3053300	27381000	4464400	4209700	283340	12767000	3524700	11036000	18080000	1962700	15756000	65376	1706100	13051000	2457900	12268000	1415900	26619000	18120000	2088600	6571000	21464000
P06703	Protein S100-A6	S100A6	6	6	6	5	47.8	10.18	90	2663000000	5149600	5468600	1088800	453700	9195300	25009000	33185000	714420	24301000	378720	17544000	13984000	1189500	10068000	30860000	3451800	6950800	22110000	20573000	2259700	1034400	60598	0	0	980880	9223100	19853000	146750	702070	1164200	543110	0	3792400	3552800	8299500	342510	116800	33349000	8128400
Q96DA0	Zymogen granule protein 16 homolog B	ZG16B	5	5	5	11	28.4	22.739	208	2546600000	9142200	5445300	39232000	11450000	12685000	24568000	11273000	49433000	39315000	3963800	56199000	12401000	44720000	26208000	5793200	18823000	14012000	7524700	6051200	74372000	4113100	3199500	13743	3933600	11468000	3807300	21820000	8398400	64045000	14979000	45596000	20877000	14990000	88133000	5780100	65411000	20432000	14293000	51207000
P06733	Alpha-enolase	ENO1	26	26	26	29	59.7	47.168	434	2542900000	2065600	4514700	9283600	1096500	16316000	2674800	4631900	12218000	2316600	5607900	4080600	18583000	5486600	9894900	13655000	29656000	38166000	25470000	8478100	9186800	36979000	254280	22300000	4977900	2927500	15789000	2341000	17186000	4651600	9804500	21232000	697290	10388000	810110	26756000	7372500	13505000	33170000	33369000
P0DOY3	Ig lambda-6 chain C region	IGLC6	3	3	2	7	41.5	11.265	106	2232500000	19291000	22825000	10378000	38070000	33305000	21266000	27289000	17169000	20530000	11649000	6939100	17817000	8487600	18158000	25114000	46808000	13022000	17672000	14989000	16348000	7045400	11976000	734880	7436400	15867000	5794000	48777000	74850000	3472100	22151000	38941000	42234000	16893000	5032400	7081600	28734000	26615000	24409000	18020000
P01834	Ig kappa chain C region	IGKC	5	1	1	5	52.3	11.765	107	2146700000	6367700	9423900	4961200	10408000	39621000	4277000	19136000	19116000	11436000	3979600	9400200	7079200	5679700	3019100	8669500	22853000	4973400	11417000	10055000	24916000	5432200	5610600	1840300	10311000	9049300	4198300	28935000	73137000	1666400	11430000	12654000	26622000	7241600	1691900	2420500	8160600	4087200	47820000	15316000
P31949	Protein S100-A11	S100A11	4	4	4	6	39	11.74	105	1760500000	4190200	3514500	4823100	1848300	7268100	4327900	5426100	13794000	2782300	3633000	2636300	7774600	2297600	4604400	5811500	45269000	3823200	12962000	3084100	15697000	9990000	209930	674630	3645800	3714300	4207200	3069500	988830	7810000	4179500	10072000	520350	9578900	1132800	4491000	8721700	4713800	9126000	24027000
P01833	Polymeric immunoglobulin receptor	PIGR	16	16	16	49	24.1	83.283	764	1740700000	5401100	17811000	17185000	27856000	48835000	13639000	13494000	22147000	16497000	3802900	6623700	6905400	5421000	10543000	5275100	10366000	6264600	11594000	11935000	10361000	3124100	8071300	1100000	7051400	13248000	8605800	27049000	24847000	18487000	17658000	33462000	16388000	5787200	3811000	2793800	13872000	8194100	9435800	19668000
P63104	14-3-3 protein zeta/delta	YWHAZ	16	16	12	19	59.6	27.745	245	1686800000	3545400	3909100	5521000	1936800	9471800	4850700	5919500	7437200	4965600	7016900	2377600	12410000	4050200	5185400	7797000	8348200	13884000	5341700	4200100	6302100	19868000	63206	6173600	2093700	2295800	17487000	3595700	6967100	2408600	13752000	11500000	592850	8722800	551620	30286000	3041800	2424600	11747000	5644400
P01037	Cystatin-SN	CST1	3	2	2	6	32.6	16.387	141	1678500000	3400300	6711300	11909000	13412000	1096100	17495000	35734000	38471000	29134000	4948900	3352400	5307300	12837000	11708000	4658500	376720	5298700	1881700	3971500	2892700	3428000	14527000	843490	27814000	4959100	19156000	80048000	765920	17825000	27308000	24939000	27130000	4312600	3405700	6052400	3685300	10666000	1648700	138110
P00738	Haptoglobin	HP	15	15	15	22	30.5	45.205	406	1648800000	2849500	2071500	4999000	2217000	6073300	6842300	228610	8644000	4685300	5898600	1740800	13299000	671500	4017900	59686000	18432000	854330	7395000	3308000	5572100	12904000	1329800	1951200	2526900	2265500	7545000	4245600	11527000	8100000	1229100	3454800	2590100	4121400	4585100	11191000	1241400	8564300	35580000	21369000
P30086	Phosphatidylethanolamine-binding protein 1	PEBP1	8	8	8	11	63.6	21.057	187	1578000000	1319500	2699500	2933500	1674700	5814200	4460100	4060700	7862900	1318300	7017300	3591100	5306200	6139900	2975200	21098000	24863000	22458000	12278000	5549100	14339000	10341000	98621	3289900	2291000	4943900	12864000	4987500	5899700	828290	5277400	4321300	349750	9073800	796660	8515000	3102200	7407500	24306000	22930000
P0DP25	Calmodulin-3	CALM3	10	10	9	9	55.7	16.837	149	1519900000	2377700	2693100	2093400	1522100	13685000	3224900	2949400	11761000	2203400	3872000	1544100	14412000	3386000	6182800	16825000	14292000	18011000	13143000	6593200	6433000	19509000	89833	3448700	3514400	3274100	6352600	2222000	10927000	3438100	8648300	12052000	625200	5708400	361250	1321300	7065900	3856400	9037900	12141000
Q99935	Proline-rich protein 1	PROL1	6	6	6	8	33.9	27.216	248	1511000000	573640	18006000	36072000	17984000	7915100	15023000	11253000	5908600	26147000	365460	45476000	42865	3906500	199980	2461900	19167000	0	207000	724900	11904000	289700	8465300	28836	2436900	47492000	2171400	75012000	0	10618000	10097000	4829500	5547000	11117000	84179000	257600	1243800	119630	33699	5179100
P10909	Clusterin	CLU	11	11	11	22	24.1	52.494	449	1439300000	3991100	13997000	5550600	20742000	9441400	13055000	12360000	10781000	7129200	4712100	7839600	8190400	7382100	3545500	4200100	14353000	2227100	9742800	6311300	11310000	1355400	5651200	31402	2413600	13247000	3536600	11071000	3730600	10958000	6334600	29765000	11395000	13381000	8381600	10455000	6601300	1803300	9523200	3002400
P63313	Thymosin beta-10	TMSB10	3	2	2	4	61.4	5.0256	44	1409000000	4278300	537730	335650	380410	7816700	255220	4146800	5596300	644540	3203300	1458900	14368000	661260	1963900	6157000	2011300	3491400	2942300	1329300	981170	10337000	0	9846400	1603500	272090	2244800	1508900	6308100	545270	5336800	6921500	310250	3478500	257890	12848000	785420	3230600	12627000	3069900
P04083	Annexin A1	ANXA1	14	14	14	21	49.7	38.714	346	1350600000	12023000	1763400	1062300	241580	2733100	1398300	5746000	6502700	1714800	3075400	4004000	5527600	3455000	4305700	12358000	38480000	3968300	5860600	2806200	4503400	7257900	1178400	2078600	1237600	955610	1790600	10879000	1528700	5249400	4048800	10214000	689360	3612800	2269500	6562800	3930000	9920800	8269200	5456800
P30740	Leukocyte elastase inhibitor	SERPINB1	22	22	21	21	57.5	42.741	379	1257000000	4852700	2339500	1651400	785350	3875400	4184800	3743000	7859600	2104400	1877200	1609500	4074300	2291700	5212900	4100400	20544000	3186000	7357200	6214800	3501700	19773000	205080	1673900	2078800	1806500	5324300	4302700	2473200	2396700	3536500	14974000	335010	2413900	307590	11012000	2521500	13841000	5569600	10219000
P04080	Cystatin-B	CSTB	3	3	3	6	45.9	11.139	98	1082600000	3238500	3867200	5617900	1911300	10826000	3141100	5188300	9162200	1805100	3028700	1055800	7379400	2676800	2942500	5024800	5741300	3996500	4536500	13735000	4429600	12888000	891810	1270000	739110	2145700	6009200	3486000	7247700	3382500	4520700	25179000	717890	5944500	1924400	8479500	14946000	5937600	4713500	8539500
Q6MZM9	Proline-rich protein 27	PRR27	2	2	2	4	19.2	22.72	219	1043600000	1616200	253130	19599000	6737400	7818200	4186200	6582600	5510000	9936300	3156200	5539300	5113000	1660800	1403800	1038400	3202900	5300300	0	867660	6621800	1378500	1210800	520150	3477800	647760	2020500	10385000	4124200	11800000	3483600	3007400	9368500	8608000	6551900	3391600	2695000	3851000	3059900	3361800
P02788	Lactotransferrin	LTF	34	34	34	48	35.8	78.181	710	1035100000	3225700	783150	12335000	21464000	1327600	37611000	3801200	3732900	13438000	4371300	30827000	2869000	1776500	1521800	622250	8285900	353790	981660	1148000	5268900	1519200	29544000	199810	932410	11525000	4114800	22315000	7271300	2650900	2178500	5862600	22176000	7387300	36713000	1557600	3289600	1390200	726330	3013300
P07108	Acyl-CoA-binding protein	DBI	5	5	5	5	65.5	10.044	87	1032300000	2676000	1223300	1174600	442940	8495200	3019000	2402000	11788000	547510	2812300	722780	6872700	1752900	4732500	8725400	7837700	10243000	2360600	3124800	3962600	25666000	0	5013800	797290	1462900	6409600	4121000	8069200	584420	2629500	23733000	433230	2722200	607820	6273400	1369100	8694300	4233200	4891200
P07737	Profilin-1	PFN1	6	6	6	9	54.3	15.054	140	1025300000	527190	1113100	4318100	1032000	3624800	1824700	2236800	4334400	1267200	2994100	1135800	10379000	3100200	5439600	3287600	5778700	7623800	2862000	2017000	2709800	5527800	297690	2815700	2330000	783570	11800000	3167000	5760500	3350500	3957600	7277100	584570	3510500	949240	16564000	1760300	6124600	9213500	6537800
P68133	Actin, alpha skeletal muscle	ACTA1	10	3	3	23	30.8	42.051	377	1024600000	2720600	299520	818560	1127500	15548000	1900400	6847600	1979000	1126700	3098500	1615500	7868900	1451600	1452500	238170	20029000	2532800	14574000	242140	2100400	1621200	460050	1620700	1340100	572530	2288000	183230	7424600	8055600	7279700	4559900	300410	7519500	265880	8901700	436550	777180	2224400	4130400
P06702	Protein S100-A9	S100A9	6	6	6	8	63.2	13.242	114	1022400000	1889000	1613400	305560	174330	3285400	4828500	791360	1706200	357990	306980	901580	4684900	737550	1399300	1749100	7172800	678490	7018200	1006700	693830	12905000	75482	196540	197950	1148600	512320	1422400	697980	665900	813940	2687300	31007	715310	195020	1658700	1120000	1576000	2542300	11987000
P14854	Cytochrome c oxidase subunit 6B1	COX6B1	3	3	3	7	11.6	10.192	86	1019300000	0	0	0	0	0	0	79115	0	0	0	0	0	0	0	12177	32320	44754	37151	0	0	102740	0	0	0	0	0	0	0	0	0	0	335440	0	0	54111	0	0	38375	86700
P00352	Retinal dehydrogenase 1	ALDH1A1	17	17	16	23	43.7	54.861	501	1011700000	1614900	2742800	3496800	1400600	3166700	1929600	4416800	3469900	785540	6551700	2596600	3687100	1579500	1522900	3119000	15074000	3317800	7129200	2827500	4864300	3944100	189480	6244400	1735100	1402900	6713400	1749600	3449500	3920100	8921100	8529400	123120	4603500	309510	12449000	1205000	749830	4385800	5771800
Q06830	Peroxiredoxin-1	PRDX1	10	10	9	14	49.2	22.11	199	1003300000	8111200	3073300	4615300	2242100	6143800	3172300	4220500	10329000	4548800	5358500	3683500	3993400	4224500	3843200	5269800	18678000	5569600	5221400	5027100	12515000	9964800	219710	482660	2225300	3883800	10868000	3784200	7256000	1018400	6436400	13010000	931150	6564700	869380	9164900	4272400	2562900	11609000	7669800
P02768	Serum albumin	ALB	21	21	21	42	26.9	69.366	609	974450000	2347700	469410	629560	333240	3407800	654620	997390	5262100	466000	7931500	532720	703120	2417000	2805600	13441000	20738000	20711000	2318600	878880	1739400	2602200	736420	1702800	1071300	361330	5691500	6310300	17687000	1826700	3779700	3746600	202380	5212700	132970	2730500	3567700	5132900	10718000	3813200
P62937	Peptidyl-prolyl cis-trans isomerase A	PPIA	6	6	6	14	33.9	18.012	165	907860000	3074900	1464300	2351800	641520	1051100	1384500	2599800	3135800	1311000	2381300	1094200	4554900	2943800	1928600	5552500	1886700	11995000	7143100	6104400	2746600	16375000	76271	3826000	1597100	1336700	8182800	2066200	3870100	489010	4500700	11282000	436340	3716000	577270	10783000	2425800	5571100	5549100	9790500
P20061	Transcobalamin-1	TCN1	10	10	10	16	25.2	48.206	433	843420000	435470	3894600	10771000	7162700	9490600	9338200	3113400	4030200	7970300	3376100	2265700	6025800	2543600	746910	2323800	3893900	3886000	2260300	3703500	4000400	2264600	659440	438330	872010	4239600	4776200	4960400	2829000	14351000	2985700	10795000	6404700	2616900	4976200	2663700	6336800	4558200	6483700	1904700
P25311	Zinc-alpha-2-glycoprotein	AZGP1	13	13	13	19	43	34.258	298	842480000	2944400	3257000	7826300	12629000	7995500	13728000	13582000	15404000	18947000	2478500	10513000	5002900	6734100	4099300	1153600	4891900	1340700	1503900	1920700	9908000	3972800	4748200	238980	2609700	7029100	4505500	13323000	2606300	2940400	4987900	4898600	15960000	6194200	12580000	1394800	7621400	2084600	2109300	5929200
P17931	Galectin-3	LGALS3	5	5	5	11	25.6	26.152	250	814220000	3352800	594720	1872900	1592300	4565500	1015500	3030100	7229500	1410200	1091100	1297900	4000100	2055900	2842100	1018900	10767000	2051000	3261000	3223300	12643000	9861200	197190	308090	884130	1740500	4224300	2046800	2869800	538990	907090	5081000	246110	4151900	231130	4168400	2094600	2090800	6905800	4650100
P06396	Gelsolin	GSN	17	17	17	36	32.1	85.696	782	808360000	2133700	2719200	1744700	1969400	4278600	3956600	3865000	3344300	3292400	2400600	2408600	3328600	3714800	2858600	4455200	5858900	3323600	6751700	4152500	5144500	3696600	632380	1041300	1181100	1739900	3505700	2602500	3605500	2249800	6469300	3021500	1958500	3387800	988980	5680000	2462800	1230000	5370700	3833500
P01857	Ig gamma-1 chain C region	IGHG1	8	8	3	15	32.4	36.105	330	801420000	1613400	199860	572440	1155600	1738200	761800	1490400	1808100	4482600	8110500	584420	3162900	3137500	6291400	24408000	22640000	13408000	2756600	1536800	1702300	9650000	309830	612670	1165300	743630	6868500	3189200	18513000	2856600	9147300	1479600	380940	4978900	133130	5860500	3106900	2354200	26524000	4960500
P69905	Hemoglobin subunit alpha	HBA1	7	7	7	8	57.7	15.257	142	653250000	0	0	0	0	34710	0	0	532410	0	436550	0	0	0	48208	67457	0	0	0	0	0	359970	0	0	0	0	0	131030	105430	0	0	0	0	79022	0	70326	0	0	0	0
P18510	Interleukin-1 receptor antagonist protein	IL1RN	5	5	5	8	27.7	20.055	177	649640000	1315900	903800	1553200	1546100	1699300	368920	821110	8457100	1318700	762040	613230	3796400	2536300	1854700	6151100	846030	689830	3165500	4651800	3823400	10491000	84898	1467100	1225800	920260	11368000	1682500	2719100	404460	846780	5818200	401760	1073800	74938	5120200	2295800	2349300	2557600	4977900
P30838	Aldehyde dehydrogenase, dimeric NADP-preferring	ALDH3A1	13	13	12	22	37.5	50.394	453	569140000	707670	1221900	1285000	193860	734200	209190	1541200	3442600	1248400	1846900	344480	1751800	1009400	1964000	6791600	2504500	2059500	1301900	875750	2027800	2532200	0	2307000	1629800	704930	3360500	1132200	2410600	633990	3891100	9664100	108960	1399500	449770	6955000	318500	4119800	6787500	1161200
P25815	Protein S100-P	S100P	2	2	2	4	24.2	10.4	95	564090000	1298600	0	0	0	0	0	47209	222060	432230	0	144740	0	629220	6090300	7711200	923820	0	48304	0	112590	13104000	0	0	0	0	3904400	6658800	0	0	722810	1428900	0	0	2424600	4162200	21527000	5590900	6712600	11148000
P06454	Prothymosin alpha	PTMA	4	4	4	3	34.2	12.203	111	554250000	153480	1115300	1881500	186460	2779000	1119400	1370100	4046900	456100	5398700	216830	5736100	993350	1084300	4498300	7216300	12853000	5354900	908170	1830800	1983500	0	593220	52337	532390	4524300	618880	6628200	359950	4388000	2148900	0	4142500	0	22414000	781310	607280	18107000	14512000
P60174	Triosephosphate isomerase	TPI1	8	8	8	16	47.8	26.669	249	537880000	695540	1423800	1186900	498170	4253500	801470	1289300	4323200	1119300	1386000	1119700	2375700	1921600	1288300	5126300	6715600	1822000	3502000	2199600	1825300	11187000	29988	693750	815160	1275600	1968400	1498900	5089100	1862100	2836300	2874000	252020	2014200	149770	5964200	1124800	1989800	7981200	6331200
P04406	Glyceraldehyde-3-phosphate dehydrogenase	GAPDH	10	10	10	20	51.3	36.053	335	523970000	405420	630980	342520	593650	1396900	1494600	1637300	2015700	877330	1282200	1563700	1107100	529700	643850	3713300	3901900	1626900	3044200	1174000	3074800	4619100	0	2868900	450830	380870	3053500	363130	1776700	523990	2042000	1951800	233500	1182900	172350	4828500	637220	706560	5443200	4344500
P30044	Peroxiredoxin-5, mitochondrial	PRDX5	6	6	6	13	36.9	22.086	214	508340000	1165200	1148200	1074400	730170	1845400	912900	1460100	5070200	446020	1219600	424370	1385200	771110	2178000	5052400	2078500	2821700	2306600	2026000	1605900	8740200	93511	1000800	1505900	1645400	1875200	1760800	1884200	801270	3111800	5050800	279600	1340600	279870	2735600	720630	1624600	2787500	1799800
O95994	Anterior gradient protein 2 homolog	AGR2	7	7	7	11	46.3	19.979	175	499650000	261340	563320	701500	1530300	2390400	320180	1619800	6244200	1688100	1102700	443240	4078400	2900600	1072900	1108900	12912000	1940600	2986100	1490500	4595100	3102700	0	296020	792930	215040	2181900	376490	892550	694430	6500900	4713500	112320	3585800	0	6521600	1317200	137230	3931500	10216000
P81605	Dermcidin	DCD	3	3	3	8	25.5	11.284	110	499150000	946610	5028300	1401200	16542000	17814000	2349700	3331700	589560	4878000	1852700	2244600	1975600	5169100	284620	0	2487100	297220	2083200	3419400	4652600	366100	890610	184230	81813	2090200	2399900	5726900	2379400	0	0	2787100	2848500	8385600	2363600	1342100	1395300	513600	2038800	1498000
P23528	Cofilin-1	CFL1	6	6	6	12	49.4	18.502	166	473720000	346840	502600	897050	890190	2984100	1357700	2617900	3231800	1068700	2842600	538590	2347600	2868400	1730300	4852000	3735200	7289400	3508200	2685400	3418100	4610800	49485	625270	1212200	1236700	1582900	770470	2341400	1076200	1357800	2149000	227250	4179600	179670	6225400	2456200	1962000	3647200	2892300
P01034	Cystatin-C	CST3	3	3	3	10	19.2	15.799	146	468390000	2717300	2135000	9165500	4573600	1650600	3528000	4619100	3854600	5863800	2878000	3690300	1001300	3496100	4673300	2354200	645060	939290	1635300	1195200	5625900	1941400	5706100	191410	742130	4110100	6029500	9711400	1623300	2726900	2890400	6544800	7375700	5592000	6168300	760630	2800800	6071900	1893100	1448400
Q9P1F3	Costars family protein ABRACL	ABRACL	1	1	1	4	19.8	9.0564	81	455910000	412350	1606900	502400	176990	3036900	410440	1288500	963640	482270	2010900	255260	2318500	1039700	2896900	1655300	1166000	3864000	4042400	1240000	1178200	10447000	161580	1702900	2161500	521760	1658900	943630	1438900	780190	659560	11062000	0	1009900	118990	7321300	1288700	4152100	3128500	2896400
Q01469	Fatty acid-binding protein, epidermal	FABP5	4	4	4	10	20.7	15.164	135	443230000	1292800	3181300	1338300	458210	4863800	52570	599630	6825500	2134100	1961600	1257600	3471200	2989500	276810	273660	2408900	346780	2503900	3978700	146300	1291800	182230	653640	63193	3410400	3129200	369690	2818000	1219900	687500	8641500	490670	1485200	280030	6373500	128050	1003500	3143300	1828000
P31947	14-3-3 protein sigma	SFN	11	8	8	18	49.2	27.774	248	433900000	391800	868210	871240	231140	2295500	256550	1044500	2305000	1471800	453820	351110	2809500	1143800	964810	2141700	1447200	1018200	1408300	1861100	790240	4232300	0	724870	1126800	913500	3765300	459230	938990	279630	1441900	6892300	280940	784070	31232	4596300	2207400	1758300	1808300	962990
Q99954	Submaxillary gland androgen-regulated protein 3A	SMR3A	1	1	1	3	9.7	14.048	134	417590000	5741100	3301300	15664000	8470900	0	3368600	307570	0	3321500	0	5341700	0	295730	0	553090	5413300	0	0	870930	3368400	0	2771500	282600	0	7005100	1684700	11541000	0	780640	0	0	6107000	0	7621800	0	1428400	0	0	0
P07355	Annexin A2	ANXA2	13	13	13	24	41.3	38.604	339	407480000	1926900	317430	629350	242010	746190	308720	1597300	2474300	487050	584060	731360	596580	697380	2997800	7581700	7350500	2065900	2294600	1123600	3844300	2268800	175160	407730	607290	596380	468820	2307700	1135700	1091400	1526600	2185100	137460	1063800	255470	948160	1773300	1384900	1763300	2522500
P04264	Keratin, type II cytoskeletal 1	KRT1	26	26	21	35	48.3	66.038	644	401820000	81141	4012400	966320	194430	3305500	636930	495440	574060	156880	567320	636940	806560	251730	351360	321220	174420	819450	995560	140860000	592700	2689800	0	984180	516190	3477500	2528500	1044800	997680	202760	328640	684620	211540	114450	4709200	564460	464570	502170	345550	5059900
P68871	Hemoglobin subunit beta	HBB	8	8	4	11	65.3	15.998	147	401330000	0	36860	0	73217	283240	0	0	409450	10876	410390	29536	323600	0	338240	1649800	54184	835500	0	29893	111480	1074700	0	0	0	0	22654	531930	626500	0	340110	0	0	89135	0	276340	280620	677670	1108900	192780
P0DMV8	Heat shock 70 kDa protein 1A	HSPA1A	20	20	9	36	36.3	70.051	641	400130000	1067000	1457300	2023400	247460	2137800	1024300	2144200	2977900	1071500	1495700	1274100	832330	1101300	4088100	1418500	4698000	2808500	1008400	3153300	1447700	2907000	152790	401720	406690	1106600	3657600	1020700	1516200	827360	1961000	3449400	176930	1716300	228720	2274700	1377100	1578600	6730100	3921300
P02647	Apolipoprotein A-I	APOA1	16	16	15	21	55.8	30.777	267	398270000	700490	60790	314510	190060	126230	232720	4449000	472550	74574	795350	74675	46149	0	119370	9455900	43093000	106720	23195	26786	290730	35892	152840	7984.1	64924	84404	403630	979250	108050	218020	1731300	1729600	0	388090	26884	1863900	32338	126810	3848700	80175
P14618	Pyruvate kinase PKM	PKM	21	21	21	36	47.5	57.936	531	392450000	607530	1594900	1084600	589920	2122300	1460300	1612100	2176600	729250	3249300	933130	1713800	1122400	426920	910930	4526100	582990	1207200	1140200	1342800	1994400	29215	522840	1287000	1363100	1976800	1532700	519860	2708900	5237000	4477000	307650	1276200	304980	6335500	682440	435750	1080900	1765900
P18669	Phosphoglycerate mutase 1	PGAM1	8	8	8	15	44.5	28.804	254	360810000	2713500	433810	1463000	176810	1083400	861760	761960	1557300	678720	994790	286280	5849300	479860	922010	1412500	3865100	489980	4133000	1144800	1374700	1681600	30849	880080	433170	358360	2850700	581420	1225400	869250	1336200	3484700	124210	1062000	213650	3566000	1888300	1216100	1861800	3361600
P27797	Calreticulin	CALR	19	19	19	24	51.6	48.141	417	329100000	262800	167570	194400	47393	935360	358180	253960	745480	243760	496390	139390	1447900	502010	545510	1232300	2923000	6284600	1472800	604620	734750	4402600	0	1296100	192240	137410	704910	230300	2109700	376780	935680	2271500	66228	1543100	84826	1809200	401860	613220	2593800	2723100
P02652	Apolipoprotein A-II	APOA2	2	2	2	5	17	11.175	100	321900000	307770	176580	0	93293	304130	0	352420	396500	90016	313750	164590	0	0	76031	1459300	56845000	108300	166640	0	802100	0	86862	0	0	326000	273230	307270	451550	402950	197440	140070	0	278290	24586	1415900	0	0	341840	97813
P52565	Rho GDP-dissociation inhibitor 1	ARHGDIA	4	4	4	12	31.4	23.207	204	315100000	416970	485780	409750	150810	554390	630270	762940	4580400	660060	1508400	495630	1001500	1139900	2259900	1903900	2309200	753450	1687200	532100	1020600	3088500	88669	623310	1822200	490430	2900400	1627700	3823800	757210	3951700	6738700	130950	1081200	323810	2530300	898780	1038700	2275900	2159000
P68104	Elongation factor 1-alpha 1	EEF1A1	10	10	10	23	24.9	50.14	462	303890000	803630	1292800	966690	483120	3992600	1580200	1266400	3388900	536420	814280	728480	903430	2652800	220240	289020	2695000	486590	102510	979480	2604900	1373600	33017	18292	438610	1989400	2257300	1275900	725720	808460	1632600	3384000	338140	1236500	311470	1229000	687900	341490	884740	491290
Q9Y5Z4	Heme-binding protein 2	HEBP2	6	6	6	10	46.3	22.875	205	303630000	673760	619350	484620	189060	1776200	360880	1750500	1378600	146270	274400	270570	2550900	422200	1605200	2939300	1704900	1509600	2311200	398600	978570	2952700	37106	1163200	448280	474990	1587300	365770	1878300	754740	734860	1140800	0	853950	45925	2416900	732390	1302900	2583700	1464400
P04075	Fructose-bisphosphate aldolase A	ALDOA	10	10	10	23	41.5	39.42	364	301250000	900450	639830	539560	325600	1160600	951640	849390	2198200	1101500	1487200	536830	2205600	1871100	1123800	890950	3374700	2688800	1172200	918350	1970300	1608600	48867	154390	350760	425540	2511100	589090	1709600	1191600	2236800	2356400	167290	1555400	154790	2806900	975940	1029100	2347500	2105100
P21980	Protein-glutamine gamma-glutamyltransferase 2	TGM2	14	14	14	36	26.9	77.328	687	300390000	993690	821340	318220	257880	1372700	904290	1003000	1321900	613650	1358900	2051600	1164300	574160	416960	299630	5421300	475520	1640500	474640	4414700	1769000	18653	237220	507080	421310	861010	160180	545400	1269000	1043800	1426100	84892	1950900	236220	2572200	493780	231560	1314800	1631000
P01859	Ig gamma-2 chain C region	IGHG2	5	3	3	13	18.1	35.9	326	295840000	531840	157140	44496	337670	1920600	539310	641350	1844400	311920	2620000	107690	432780	344930	234990	5470400	1055100	2511800	382890	393430	218530	1587100	0	226380	709620	32897	2890100	294800	16006000	1864000	3519200	4102600	39907	680560	61923	1082300	386750	2248200	1693900	39760
P02766	Transthyretin	TTR	5	5	5	9	55.1	15.887	147	293940000	443250	211870	171250	24827	927340	349360	216430	1813200	33086	924160	146820	563140	142500	408040	8126500	8395800	3293900	1832400	373000	2080800	1274000	200440	370790	223620	154260	264300	775820	718740	870660	581070	795250	0	1694400	11464	379560	1365700	710700	15130000	384330
P01009	Alpha-1-antitrypsin	SERPINA1	13	13	13	25	45.5	46.736	418	290950000	184410	99050	40460	30801	1164700	284850	239850	142280	37697	521190	42757	484120	102290	133520	2637600	22761000	3205800	466390	844490	508780	2282700	19293	173660	78593	125880	211690	33765	526090	89124	275380	263310	5422.9	302710	18508	7342300	76186	438690	3442600	1913100
P52566	Rho GDP-dissociation inhibitor 2	ARHGDIB	6	6	6	15	42.3	22.988	201	288240000	315520	691390	501200	418150	1296900	1661600	604750	1082200	600800	354010	337150	3917500	546370	2498800	2007500	1162800	514630	2417800	1534600	1745000	3083100	0	296750	370560	413160	1092700	511180	1805600	1224400	989580	465310	32042	752990	0	2905600	1742200	652080	2759800	4799300
P30041	Peroxiredoxin-6	PRDX6	8	8	8	16	46.9	25.035	224	278940000	335320	2031000	904410	869350	2829400	968470	902550	2350100	462900	1093900	1406000	3212100	1116800	288440	1045400	6531100	699700	1336900	2098100	1880500	827090	63968	518520	725270	1827500	2062000	1041900	841250	770060	2294000	3591800	200740	1693600	279460	3013300	507120	179960	3145200	2211400
Q562R1	Beta-actin-like protein 2	ACTBL2	4	1	1	24	14.1	42.003	376	272410000	495310	0	2280800	0	0	0	0	5218500	0	15404000	2611100	0	0	0	3483.3	0	0	0	0	0	0	0	0	81098	2348700	0	777040	0	0	0	3900700	0	1923300	586100	31831	0	0	7252100	0
P28325	Cystatin-D	CST5	1	1	1	7	9.9	16.08	142	270340000	620050	422050	79228000	1000400	0	1514600	97587	0	3890700	89324	530180	188040	1636600	218570	0	0	2600900	44526	0	0	0	248040	0	834970	181000	18531000	1537800	0	407860	0	0	947810	17954000	2112600	71770	3021300	211470	0	0
P02765	Alpha-2-HS-glycoprotein	AHSG	2	2	2	17	8.2	39.34	367	255200000	506270	0	26951	349310	2962600	904800	246590	828740	289100	476510	0	445270	1489300	112210	1723100	15827000	11787000	110080	1542000	1553400	1525800	0	139010	114470	74728	882420	240130	1141000	514000	337990	175360	48752	311320	22256	2038400	255230	244730	3850600	490920
Q13421	Mesothelin	MSLN	14	14	14	30	28.1	68.985	630	254520000	669940	1337200	1319400	2731700	1965500	2320000	810480	4967500	2855800	1073500	570870	782280	2609800	1780700	2882000	1219800	632710	1340100	2317600	691800	2271900	691510	122690	494630	1802600	1549800	3749800	625720	1520800	1273700	10396000	3423000	1012000	636640	731820	2857600	1702300	1687200	677360
P01591	Immunoglobulin J chain	IGJ	2	2	2	9	11.9	18.098	159	252670000	1277500	3656900	4350900	198540	5267500	81088	3421000	58587	232220	0	107580	3738300	2642500	0	0	89558	454180	3254500	0	32515	0	2844300	0	423110	70351	842380	115110	81481	0	0	37671	8918500	2010600	726780	0	4007900	0	0	3890700
Q15847	Adipogenesis regulatory factor	ADIRF	1	1	1	4	18.4	7.8547	76	245240000	258520	1356100	1238400	0	714090	299710	0	0	1166300	0	0	1171300	1102600	0	0	0	1031600	0	1383600	1115000	1882200	0	695130	178680	5214600	2150500	372550	803530	0	552820	0	0	0	0	1932300	1192300	0	710020	0
P30085	UMP-CMP kinase	CMPK1	8	8	8	11	50	22.222	196	243070000	463020	367670	603850	202820	1419100	135890	604030	2377700	467770	514240	397510	1576700	701740	1190000	2502100	1859300	1375900	1453600	746220	1300300	2845100	76609	409030	638370	466660	1487800	273390	1184200	203680	1096000	1452700	129230	1359200	0	3092400	432260	858320	1880900	1167400
P02790	Hemopexin	HPX	8	8	8	25	23.2	51.676	462	240240000	167940	262560	18986	121010	409330	669050	282140	1244000	355000	4168800	119050	1016700	180520	378170	1592400	7889300	3652600	1505200	988410	618870	311000	30817	678280	152420	54502	671310	330270	2446900	1189700	608710	1645800	8442.3	1961500	16109	2058500	126300	466010	2596500	1796300
P00450	Ceruloplasmin	CP	21	21	21	50	29.5	122.2	1065	226230000	1045100	370230	283730	1116600	1950100	480070	649690	1104600	1127900	961950	537940	743860	1840100	1328900	1242500	4685600	665130	1105000	1191700	675220	1903700	634690	97345	288460	609190	673900	2285400	1880900	464550	904810	1013300	813760	1132500	262420	1865900	707590	1239000	4893900	1800800
P13645	Keratin, type I cytoskeletal 10	KRT10	16	16	16	28	33.4	58.826	584	193410000	56942	2872300	2196000	287090	1244600	449380	805770	235320	167910	264100	669800	426300	129010	316950	84788	495730	886610	157930	19681000	183880	2582300	0	309310	374120	2440600	504070	816550	325390	949920	797670	752010	216580	101460	5007200	253990	357280	82924	508330	372620
P35527	Keratin, type I cytoskeletal 9	KRT9	20	20	20	30	49.3	62.064	623	193000000	61683	1669500	221800	1076200	2049600	57782	30388	109670	14075	80035	376460	259960	72504	62370	133860	81252	545940	573320	77833000	615380	2836500	145270	653450	78369	664940	1662700	338350	492430	29740	134630	352110	0	36080	1691100	380130	343100	175170	477500	2230400
Q13228	Selenium-binding protein 1	SELENBP1	11	11	11	31	32.8	52.39	472	188300000	296680	419790	161480	156840	1422000	274040	605110	606700	136030	359240	346360	1382400	512150	271600	1355100	1215900	2466600	1726700	1321800	1515100	3579200	0	601180	125280	337250	460460	530510	1054900	273340	1502900	809750	73465	557350	20803	2405100	359110	386000	1488200	3002900
P80303	Nucleobindin-2	NUCB2	13	13	13	24	41	50.222	420	188170000	311430	1630400	5083300	3893800	912540	2970700	1306700	3150600	1372800	1273200	963330	1028700	2333700	849590	303700	2814700	834840	1183700	1274100	1421000	621480	491960	23700	183490	3271800	2744000	2815500	250380	1429800	3288200	3132900	2002500	1011100	944580	1019500	2147700	785040	743290	3283800
P01614	Ig kappa chain V-II region Cum	IGKV A18	1	1	1	3	10.7	13.31	121	181820000	0	2911400	791710	1921400	5906200	971430	1854100	1052500	6044000	695670	472070	0	1687200	982780	146680	5637100	0	0	1718900	0	0	864390	0	0	3388500	897800	727150	6231600	810440	1117500	1358900	7429000	521400	0	328370	0	0	0	0
P80511	Protein S100-A12	S100A12	4	4	4	4	31.5	10.575	92	178210000	277540	158810	0	197780	121450	685420	168410	198250	147380	0	0	144950	0	292800	203750	315770	524500	128240	409150	309670	118000	0	276740	170480	0	61523	0	1368000	550450	695560	0	0	0	0	401770	241300	0	600810	475180
P37802	Transgelin-2	TAGLN2	7	7	7	14	39.7	22.391	199	176870000	154280	256800	920410	220900	1942100	226310	1012000	637240	227050	980050	409060	1334800	546900	580040	1608400	3304800	117960	173950	625550	884060	2244000	0	196810	176220	356300	367260	1149300	753220	502980	1999200	2019900	24304	1509000	170260	1996300	653970	294510	82162	224050
P02787	Serotransferrin	TF	16	16	16	43	29.2	77.063	698	166780000	2722100	7506.8	494470	19397	84298	914870	473330	2783400	1745400	1633400	209570	88237	253690	445600	2241000	12583000	653760	22226	11528	1063200	100720	382620	68410	196220	15624	298700	2261200	3753400	594340	561790	2578100	227700	5454200	61487	96496	1470400	634690	2430400	752610
P31946	14-3-3 protein beta/alpha	YWHAB	11	7	6	17	53.7	28.082	246	160060000	606560	563770	692130	322410	2426900	172690	329750	1286500	467610	787670	365050	849130	519600	149280	905480	1310200	237570	281870	485330	729600	638160	5864.3	209860	124410	808020	1220000	217670	1474900	331580	1684200	951940	94024	241870	24179	1425400	120220	145860	1384300	415290
P62258	14-3-3 protein epsilon	YWHAE	12	9	9	18	50.6	29.174	255	158070000	835520	965660	862850	246150	3736200	554140	826980	801990	162380	634680	367710	985130	168310	518290	1513900	1046100	936980	803700	745660	868610	1233800	32568	200460	139650	547550	1787200	309510	1283300	538680	1605000	722720	43977	552410	36058	2948400	176770	352220	870880	555020
P40925	Malate dehydrogenase, cytoplasmic	MDH1	6	6	6	22	24.9	36.426	334	158000000	412540	370600	398370	111140	785250	178570	634350	1145800	248350	467280	175880	1345000	113920	1474700	452640	2042200	1134700	1223300	879170	424890	1111300	0	220880	156320	428750	1139400	142060	836300	182380	1091500	1016100	71675	262760	25241	1235100	348430	574570	1524300	761590
O75368	SH3 domain-binding glutamic acid-rich-like protein	SH3BGRL	5	5	5	8	69.3	12.774	114	152830000	11255	163120	47346	115790	1547500	356510	127980	1318800	50440	241720	113750	1331700	103850	371380	1102600	287690	3749300	1220100	958420	759630	2342600	0	998350	262380	77473	323740	220340	1322700	198400	910900	566700	0	342040	48098	1326100	323320	241510	637080	1610800
Q99497	Protein deglycase DJ-1	PARK7	3	3	3	13	31.7	19.891	189	150980000	223900	206560	50428	0	524440	259490	560500	1047900	89521	230720	404760	1122700	252120	488930	1761600	2436100	2349300	2404200	998290	1267600	1299300	0	914810	99702	367800	852610	121460	1235700	272040	499000	592240	0	542000	33049	1684900	347820	386620	1758000	1126500
P14550	Alcohol dehydrogenase [NADP(+)]	AKR1A1	10	10	10	23	33.8	36.573	325	150960000	378050	434330	379380	114020	538650	184540	463310	1579400	166780	742810	202820	971990	360640	824500	460170	1119700	964720	736190	681160	352620	1233600	0	1860900	286730	240290	1359400	193880	582360	33386	2138900	1553700	50619	331480	43361	902460	216550	584470	1006500	1462000
P40121	Macrophage-capping protein	CAPG	10	10	10	15	44.5	38.498	348	150290000	503270	230600	404830	160910	1197000	1922900	425710	1134100	218900	785510	323630	784190	1151000	236820	151100	1553700	415960	237810	409410	597060	587440	266520	37272	161520	269500	1169200	202190	507090	140480	1148500	1782400	76692	559700	40483	1371800	368870	74663	1142500	1005200
Q96FT9	Intraflagellar transport protein 43 homolog	IFT43	1	1	1	11	5.8	23.529	208	147600000	995980	2421600	0	0	0	0	2901300	0	0	0	0	0	0	0	0	9863400	0	8486800	0	0	0	0	696590	602790	775140	0	3474400	0	1277500	12514000	0	0	0	0	0	0	0	0	3657900
P11142	Heat shock cognate 71 kDa protein	HSPA8	16	13	13	37	31.1	70.897	646	145840000	145590	392150	745290	145710	901040	399020	279000	1152100	311070	428870	222260	1944800	469300	1178900	1008400	948180	2096900	1191300	292690	480660	921640	0	109220	152150	272060	953670	162150	1276600	261990	1632900	850140	29764	813970	12298	1020400	463490	355530	1108100	594230
Q9H299	SH3 domain-binding glutamic acid-rich-like protein 3	SH3BGRL3	2	2	2	4	20.4	10.438	93	144380000	0	0	0	400890	1245100	5541400	87015	3566100	6065300	0	2901500	401880	847140	189750	190700	420950	184830	0	388410	280010	1684000	2961100	573500	1665400	0	382500	3184700	0	6400300	389200	774350	1109100	459020	173980	740200	315710	359490	220470	340910
Q04828	Aldo-keto reductase family 1 member C1	AKR1C1	6	6	1	22	31	36.788	323	143810000	9920.2	84180	30420	47167	192520	253930	148370	323480	28449	989510	413870	590410	22529	576090	793680	3579000	2093400	244350	436500	950790	1244600	0	645050	0	0	428240	184650	221480	1038100	2082900	710770	0	1361700	108510	1291100	0	40517	2570000	1234400
P15311	Ezrin	EZR	19	19	14	39	29.7	69.412	586	139590000	172440	539660	654010	100580	728230	229740	863420	1214700	191880	268430	188490	1236700	377050	622390	488820	1510500	1171500	1885200	452830	432300	1422900	0	72348	197960	356950	2619800	323140	1099400	215350	599290	1385200	50040	801250	74978	1948300	616950	782770	716120	1449400
O00299	Chloride intracellular channel protein 1	CLIC1	5	5	5	17	33.6	26.922	241	136050000	212960	344940	311220	0	849680	405690	648820	1507900	162600	793180	394990	1140600	555250	917240	866200	1939200	1832700	1015400	387680	204350	629780	0	99260	310020	43483	1809600	412890	598320	620740	2084200	849680	47168	980150	79591	2367300	113860	519880	972950	860040
Q01105	Protein SET	SET	7	7	7	11	30.3	33.488	290	131960000	365930	139180	83155	75211	1024500	74686	114070	599530	0	336480	0	486460	41750	527860	1708200	508300	432450	231900	568910	110460	1640800	0	163350	212070	67444	270170	140020	1070800	0	431760	524490	0	531680	14418	670760	164270	94363	2495200	922100
Q8NI22	Multiple coagulation factor deficiency protein 2	MCFD2	2	2	2	5	35.6	16.39	146	127490000	0	1123700	4150600	2319300	140070	1392300	2240600	0	675400	626480	4142900	701530	1526000	0	95143	270450	0	260910	1353000	4240900	106630	231070	0	71021	3801900	3265100	2255000	571900	310650	1459500	899990	953600	0	7432800	0	220040	0	0	4630700
P30307	M-phase inducer phosphatase 3	CDC25C	1	1	1	25	4.7	53.364	473	123510000	28517	0	0	2583900	1231300	2081900	2122100	1389800	2167700	816640	576740	739550	1546900	389880	119690	166060	379190	96800	191120	479090	623290	707850	109470	20881	67644	2228600	16527	2947800	0	957340	3636000	1541900	0	1690500	945050	535890	2013100	296530	47920
P58546	Myotrophin	MTPN	2	2	2	8	21.2	12.895	118	123200000	334270	150010	133440	0	291200	204040	307030	1375600	0	136870	64430	269290	365600	0	1083600	369560	530310	501800	475420	405420	531300	0	692330	174550	84417	546520	125320	1469700	0	270130	374830	0	121130	0	660600	175040	218930	832930	324420
P29401	Transketolase	TKT	13	13	13	33	32.3	67.877	623	121670000	220880	248060	84414	35753	647820	280320	531080	544610	136500	148610	66712	886050	214110	456920	372760	906570	1926400	1482600	405790	379250	1040900	0	453280	214750	35912	486600	176040	745130	415060	970900	1401000	56703	444610	10007	1831200	391710	710090	1461300	1711100
O43852	Calumenin	CALU	9	9	9	17	40.6	37.106	315	121090000	123580	321220	797190	961780	933000	704300	890680	960210	682910	220100	920310	390580	688150	983180	292270	806880	807050	773010	472820	563890	1580000	116380	158920	9487.5	388210	858540	1285100	1231000	424950	1538700	1522600	743010	299190	483380	839780	588940	831040	339370	1710100
P00558	Phosphoglycerate kinase 1	PGK1	12	12	9	30	38.6	44.614	417	120610000	151520	243940	333090	28932	800770	147470	470070	617790	87351	471560	466660	173720	178610	870420	174680	1060900	762750	151200	382030	329080	1114300	140790	509680	143440	245130	882580	211850	198120	219890	501140	393310	26964	265500	89711	1355800	74052	558120	348240	345490
P49773	Histidine triad nucleotide-binding protein 1	HINT1	3	3	3	8	42.9	13.802	126	120520000	0	236440	203600	0	1114600	340320	399150	1182600	165800	341750	242300	988610	670980	670440	1662200	2069200	1719100	1580600	418950	409190	547130	0	327050	60653	158280	732360	117790	476400	542110	787110	987540	29810	492450	59596	1443800	204250	514030	1234600	682200
P60660	Myosin light polypeptide 6	MYL6	3	3	3	11	23.2	16.93	151	117880000	158790	411790	284680	105930	542480	199200	484230	805160	118760	236400	127420	521670	349320	341980	368880	0	656310	0	172080	455670	1826800	0	38058	320790	111130	445630	132290	240140	76763	648190	1448500	0	300200	154950	1574900	210730	279030	154530	238460
P11021	78 kDa glucose-regulated protein	HSPA5	17	17	16	39	32.9	72.332	654	114230000	142730	67905	101630	213150	632460	347880	476460	615130	163980	482810	39570	603320	433690	346900	331250	923510	1102200	434240	99643	421790	1553400	0	405840	346540	72780	547980	297310	1052500	192280	533300	1316800	15456	614020	117490	1870200	179360	173030	519840	932890
P09467	Fructose-1,6-bisphosphatase 1	FBP1	8	8	8	20	34	36.842	338	110890000	246710	293400	194280	27583	497950	80068	241770	648730	87457	226200	119970	505590	141260	1285800	316290	1118200	622150	560450	265450	304640	1303800	0	237050	308950	76784	621340	43194	504590	190820	369450	1277200	25089	341950	0	1180100	153870	678330	1067300	1141600
P07900	Heat shock protein HSP 90-alpha	HSP90AA1	15	15	9	39	24	84.659	732	107140000	744320	248580	626160	136350	772990	336220	796590	684430	351230	414990	453500	447460	278680	254920	635580	2039300	159740	311830	269160	939790	406950	10516	40167	137260	235920	814590	186850	390460	268370	1380100	304460	87677	667620	78316	1486000	129390	106100	373320	764460
P22392	Nucleoside diphosphate kinase B	NME2	6	6	3	12	47.4	17.298	152	107130000	38608	217600	9514.9	27098	78536	413380	566300	334650	605960	364600	38795	339300	204170	246740	269600	504850	134750	361860	260900	433410	1495800	0	49717	78385	144720	651830	190740	273650	0	402690	297420	21526	193920	55216	171340	202850	151580	151730	459150
Q15293	Reticulocalbin-1	RCN1	8	8	8	15	36.3	38.89	331	100400000	181610	317630	323180	690990	1345000	935260	433690	673840	367600	497810	536290	722500	329860	444640	498880	810030	1234700	537930	316320	235590	1930600	193660	401380	178180	345780	534710	401460	577460	252160	657730	771240	418020	548790	759900	1040400	396740	383720	379900	1324100
P68363	Tubulin alpha-1B chain	TUBA1B	6	6	3	22	21.5	50.151	451	98384000	259980	402720	228340	388940	348820	242580	694600	710870	223240	765280	378740	458870	408870	198070	446760	1478400	258740	258470	287800	626760	464930	0	45426	222040	240280	465830	432530	267420	240650	3339200	570580	0	381170	137380	1612200	177240	129930	414920	368040
P30101	Protein disulfide-isomerase A3	PDIA3	11	11	11	32	33.7	56.782	505	96719000	155340	66466	150470	96305	1312300	131030	212990	385080	148820	212700	25797	906540	406620	776790	350140	1531200	2561700	608710	235680	284050	1619000	0	213990	141110	34660	638710	121540	722350	111480	945210	431920	0	486740	5808.9	1325000	250440	182230	694140	946550
P04217	Alpha-1B-glycoprotein	A1BG	6	6	6	17	22.2	54.253	495	95677000	0	0	74813	92304	187600	86274	0	192840	47813	227280	0	186450	0	95869	2141200	4802300	979940	705480	57923	176100	134270	0	170000	16708	0	706740	155100	936140	127840	40466	47530	0	912550	0	548810	471270	166740	2911600	171310
P80748	Ig lambda chain V-III region LOI	IGLV3-9	2	2	2	4	39.3	12.446	117	89867000	437910	550020	360750	1036500	1593800	274930	883460	1165200	285450	528590	117670	213890	365980	221850	931770	489770	1047300	881860	379110	244230	517300	712240	0	391560	940290	695840	1832700	3623000	0	516660	1626100	3076100	347400	186270	344610	553510	305110	428000	124020
P62857	40S ribosomal protein S28	RPS28	1	1	1	3	17.4	7.8409	69	88336000	0	229650	160980	0	623990	196790	616300	383750	0	318350	0	720800	229060	403420	786540	717890	1546400	969200	497010	0	1841600	0	361070	0	0	213560	167350	530760	194060	483320	473560	0	471520	0	914230	239830	255180	1241600	645510
P19013	Keratin, type II cytoskeletal 4	KRT4	12	12	9	32	27.1	56.143	520	88045000	555180	121620	50560	50539	553990	426420	365930	823800	43969	263800	0	243060	117490	179210	136160	247180	928280	757550	294160	854100	2316600	0	565280	50728	223700	515310	4008.1	485220	89478	541410	338830	0	126790	0	668890	343390	66818	295150	244760
P00338	L-lactate dehydrogenase A chain	LDHA	10	10	10	24	30.7	36.688	332	87930000	328170	78589	80359	16862	414360	191680	71054	41158	0	776150	166300	457560	0	9364.7	100420	1544100	4305000	825240	1039400	560250	927350	44853	152840	155240	22076	382460	287870	349840	15827	139100	771460	15580	751470	52465	400810	67816	48124	583270	534440
P01024	Complement C3	C3	32	32	32	107	27.8	187.15	1663	87692000	74180	295450	109730	232680	392760	309120	410020	265760	208470	739380	149250	295930	214470	220340	646540	2593400	351550	227560	223460	772930	446100	41065	91061	39501	257360	535200	300800	643690	300670	1162200	263010	171730	341910	176080	685310	352960	239840	662540	1183700
P36952	Serpin B5	SERPINB5	9	9	9	22	34.7	42.1	375	86273000	170930	354820	1160400	110890	497000	157400	304570	188630	270780	387040	127490	924580	824860	407980	794930	404210	165170	461650	430910	684680	356810	0	12874	208910	391070	1268300	148470	368230	240980	1037100	844980	49873	309580	20543	1488600	688790	157280	983310	724230
P68371	Tubulin beta-4B chain	TUBB4B	9	9	1	21	35.1	49.83	445	85286000	264210	383620	575790	148160	577390	299860	707570	351100	140870	233970	344830	464220	409710	46273	116300	1929100	71497	368610	182760	1057500	394370	0	28506	241430	216590	392870	404940	170210	277130	1161800	822020	17133	465070	78352	1509000	392640	41405	189140	239660
P22626	Heterogeneous nuclear ribonucleoproteins A2/B1	HNRNPA2B1	6	6	6	19	21.5	37.429	353	84993000	219470	104120	214710	84387	932060	177740	243860	524380	103950	281080	0	523250	136120	426950	278540	1189100	938530	874080	318360	474340	1203200	0	193640	88859	77495	312770	110930	496820	16304	667370	612110	11182	381700	0	473620	176090	237460	606820	1268700
P08727	Keratin, type I cytoskeletal 19	KRT19	17	17	12	33	55.8	44.105	400	82764000	781840	390110	236590	274350	2042000	567890	597200	910110	323930	460330	51892	458080	772100	104290	119040	562310	1914300	594170	1332800	1333400	1644300	57598	33818	55530	246110	514230	214550	827340	234630	1549400	868830	286200	582460	166100	785150	889990	26656	623000	195030
P27482	Calmodulin-like protein 3	CALML3	7	6	6	11	58.4	16.891	149	81785000	197100	228720	58421	71070	145470	198020	64526	165290	207230	120530	0	660010	316840	360770	834500	269830	157230	738570	223880	74500	491110	0	121890	155910	148300	230070	56163	248930	0	0	229740	35586	224250	0	1431700	384120	253590	928630	740630
Q15121	Astrocytic phosphoprotein PEA-15	PEA15	3	3	3	8	35.4	15.04	130	81211000	0	200490	121850	102580	670480	149860	300170	446450	193720	227690	144330	514750	539930	603570	953630	918020	1674100	474590	255060	78167	825500	0	112660	263840	136080	1004700	486240	284360	210860	1566400	835270	194480	284150	17006	955470	299010	592350	446820	461070
P02774	Vitamin D-binding protein	GC	9	9	9	29	25.7	52.917	474	81030000	193450	43924	20024	27125	129480	106450	318980	242720	209880	363350	0	37561	13479	104160	3806400	7791800	1091800	47999	55661	101610	413290	0	60068	24701	44596	100200	136960	415760	55120	375970	316990	0	239650	377600	1086600	126910	193420	358460	161210
P25705	ATP synthase subunit alpha, mitochondrial	ATP5A1	4	4	4	36	9	59.75	553	80028000	42852	3356000	405000	381210	88229	42370	159640	26387	582540	1193500	106620	2568300	945830	131680	19863	263920	713210	72898	212170	242680	436320	141450	16841	260460	968470	449180	356240	560810	41095	107600	242110	18450	104940	16791	91410	8277.2	186410	56011	108910
B9A064	Immunoglobulin lambda-like polypeptide 5	IGLL5	2	1	1	11	15.9	23.063	214	78327000	801800	885420	875260	906940	623330	421080	294910	779120	1153200	147030	465540	188780	426910	221950	590670	470130	261880	382550	134670	578460	361740	792930	28786	242470	517990	1061200	1193900	2193200	299560	256310	530280	1605600	213100	203990	189100	391730	70441	261170	147040
P22061	Protein-L-isoaspartate(D-aspartate) O-methyltransferase	PCMT1	2	2	2	11	22.5	24.636	227	77947000	0	0	0	0	312070	0	286250	1597700	0	1506300	0	0	629820	387740	179520	197020	720210	50242	0	207560	473600	0	0	0	0	1420000	0	134500	99703	0	537820	0	95061	0	258160	0	0	199010	108370
P40394	Alcohol dehydrogenase class 4 mu/sigma chain	ADH7	6	6	6	25	28.8	41.481	386	77844000	254820	185850	399130	291590	213610	94544	326470	576490	212920	75087	44645	1069900	394420	83642	308510	207180	626900	590290	176610	693370	295540	0	19877	233590	182640	435130	39565	367890	140110	305200	1218700	65175	363750	0	656010	121530	67678	1194900	181170
Q9GZP8	Immortalization up-regulated protein	IMUP	1	1	1	5	25.5	10.897	106	77528000	0	0	0	0	172340	0	0	631500	0	245860	334510	0	164890	0	6068300	1789800	137760	199480	112390	40472	0	0	176390	0	0	199990	890420	0	0	442380	413480	0	69894	0	592520	0	356560	728410	225480
Q96KP4	Cytosolic non-specific dipeptidase	CNDP2	12	12	12	29	36.4	52.878	475	76156000	99003	166300	190300	106310	314860	105220	473500	662280	71370	822010	594180	300770	288090	165880	1220100	684380	134810	286250	117270	222800	533040	0	156970	238360	99020	878480	348030	583650	356250	1226300	814340	25621	262900	49009	745140	165070	169410	481390	367470
P01619	Ig kappa chain V-III region B6	IGKV3D-20	2	2	2	6	32.8	12.557	116	75101000	617020	346240	526870	1001900	1031200	410300	812980	529190	928430	0	214060	342190	440020	190940	0	2192000	213780	404460	621050	492960	385400	234080	0	161850	592100	238930	718860	1031200	500470	100120	500620	1793900	418110	170770	0	530360	148260	103570	0
Q9UGM3	Deleted in malignant brain tumors 1 protein	DMBT1	5	5	5	92	9	260.73	2413	73118000	1401400	65223	19789	49678	85423	229660	396840	146580	50220	137580	35811	38043	68366	137300	18541	214740	48463	49271	232590	77769	116260	396390	17286	102510	48304	156340	197360	117240	320630	180610	524210	70792	139100	1037900	71638	170560	135380	6157	42012
Q96S96	Phosphatidylethanolamine-binding protein 4	PEBP4	3	3	3	10	25.1	25.733	227	72376000	405350	207610	191930	238960	491440	797470	2808800	470010	778380	1014300	269720	538840	2407200	0	80423	667020	0	237890	196690	855980	476710	0	0	619280	608120	314920	318160	644920	0	3533400	2261900	616340	623630	870170	572490	466940	0	0	527610
P00751	Complement factor B	CFB	10	10	10	40	16.5	85.532	764	72002000	130250	110100	0	79409	308600	136260	128300	347630	145710	438430	46540	373540	32652	167750	991300	2073600	1003600	110120	257060	300760	605840	13087	137850	50195	67881	186550	120260	578850	127730	281440	251900	37739	258190	2518	809990	86201	274800	786950	616730
Q15181	Inorganic pyrophosphatase	PPA1	9	9	9	20	36	32.66	289	70039000	159430	71426	179860	18134	207280	139660	174240	293400	51890	198580	71340	285590	139680	166660	595530	728050	314140	301230	227800	362980	395220	0	83143	115990	48041	1049200	197910	361640	210810	283460	411080	0	202010	0	951850	130300	71861	669350	831890
P80188	Neutrophil gelatinase-associated lipocalin	LCN2	2	2	2	11	14.1	22.588	198	68596000	295180	519610	498860	181400	295360	1023400	322760	68616	272820	150660	143250	0	156770	81162	110140	1417800	95246	122760	120740	377130	209430	135990	81715	44977	194360	112860	186380	288700	334310	200630	104310	152850	252130	157480	187920	224370	59534	168020	243490
Q15782	Chitinase-3-like protein 2	CHI3L2	5	5	5	19	19.2	43.5	390	68238000	296800	366420	232350	744950	575120	574100	147320	941080	445560	179610	210480	157750	425520	351270	181620	473440	300770	244020	432690	1382300	462110	103080	60379	608370	1881800	354310	424450	492150	519970	494150	327160	1623100	761910	489310	97578	113630	575600	186090	944690
P67936	Tropomyosin alpha-4 chain	TPM4	6	6	3	21	24.2	28.521	248	68080000	309340	185840	234730	116710	1314600	99132	214040	254970	54597	264150	72558	825130	176840	176160	91140	137250	1286000	1029700	122600	132590	725870	0	137290	53842	101470	241050	321210	194970	76944	348100	906950	0	436480	163990	616080	269710	128530	300920	734840
Q9NQG5	Regulation of nuclear pre-mRNA domain-containing protein 1B	RPRD1B	1	1	1	16	3.1	36.899	326	67256000	0	0	0	0	0	0	0	0	0	0	0	0	0	0	0	0	0	0	0	0	0	0	0	0	0	0	0	0	0	0	0	0	0	0	0	0	0	0	0
P0DOX2	Immunoglobulin alpha-2 heavy chain	IGHA2	6	4	2	22	18.2	48.934	455	63477000	736010	876770	215520	374780	1499100	414790	287340	640930	827450	118940	20497	350910	265510	0	58472	60787	0	1085200	523680	30228	307240	175390	45379	105740	1085400	0	551960	2759300	0	730630	695640	1524800	0	242510	0	0	0	53568	0
P12429	Annexin A3	ANXA3	8	8	8	24	30.7	36.375	323	62359000	133290	7234.4	84396	138530	115400	201550	222540	339100	128070	209870	331590	439660	275980	504720	302620	356250	985120	329600	125030	225550	276540	13430	53989	196820	51520	91452	365210	198030	119200	719880	165950	15614	250400	52889	228750	391890	208940	624010	289870
P35908	Keratin, type II cytoskeletal 2 epidermal	KRT2	21	18	17	42	52.7	65.432	639	62229000	14174	279460	617520	71293	436530	175810	175170	295210	39533	122420	87375	272120	33964	135110	44370	97311	220580	109730	3241000	320910	1350800	0	291500	124960	428950	345210	185700	113120	62723	171740	42397	11992	15091	903430	143520	69878	14334	116040	224610
P07339	Cathepsin D	CTSD	5	5	5	21	19.2	44.552	412	62105000	94330	451370	204570	504990	544740	395250	409330	357690	188440	340230	103300	294920	226610	269230	194380	690230	532810	450760	273830	161240	985310	33929	185210	220340	371520	277540	367010	362760	243710	468610	1025800	198110	345950	107970	494070	353200	306730	400450	534440
P62942	Peptidyl-prolyl cis-trans isomerase FKBP1A	FKBP1A	2	2	2	3	42.6	11.951	108	61965000	0	0	0	0	0	0	0	654940	0	0	0	384220	0	501730	249900	674040	815250	295790	0	486000	1657900	0	186100	0	0	424300	165930	647310	0	0	803490	0	0	0	1491400	0	743660	0	762410
P30043	Flavin reductase (NADPH)	BLVRB	3	3	3	11	26.2	22.119	206	61845000	82889	0	35990	0	166360	39806	61705	517760	61622	435740	96506	212720	229160	216590	78459	1830200	315220	775810	134010	291900	82666	17089	0	87964	0	406150	79729	132120	0	566010	31963	0	335410	0	353480	0	212250	2614700	718940
P24158	Myeloblastin	PRTN3	1	1	1	7	9.4	27.807	256	61425000	92175	171460	0	0	0	806180	0	220780	221310	114640	206980	426690	330480	492420	176250	0	532630	0	173760	0	0	0	148870	153990	0	252060	0	1399200	0	590880	0	0	0	0	285980	0	0	0	0
P02679	Fibrinogen gamma chain	FGG	7	7	7	29	24.1	51.511	453	60908000	380960	37376	0	33821	68214	650900	47884	265470	79595	194920	68010	148150	51992	534590	217690	828910	422570	128550	78245	273630	198450	11172	3178.1	241100	51293	663160	182360	655450	196890	359980	72432	0	252340	53573	329840	467920	558970	290070	144810
P27348	14-3-3 protein theta	YWHAQ	8	4	4	18	35.1	27.764	245	59933000	131040	289890	68908	158880	386810	120680	430680	24433	127510	444630	100750	280780	125960	0	0	639720	0	65422	65598	113810	967720	0	0	42980	231120	470310	20022	206110	131770	117860	31485	25458	115470	7208.9	523920	18122	0	220440	72536
O75531	Barrier-to-autointegration factor	BANF1	1	1	1	7	27	10.058	89	58912000	0	0	106000	0	722530	0	0	1154900	0	136440	55720	752610	168160	228230	364350	1191100	1701200	346780	257360	253910	1320300	0	336290	105120	0	265210	0	895410	59221	325850	152010	0	254420	0	951620	157210	136520	1329800	1022300
P06744	Glucose-6-phosphate isomerase	GPI	13	13	13	33	32.3	63.146	558	55363000	108640	87747	72872	13288	122760	16572	265180	290910	138040	84712	88480	297540	242280	88259	39860	395920	191690	136970	176930	280330	363010	0	333000	14724	56803	274510	85351	445390	213250	516610	348340	49246	270150	8472.7	758820	85141	42379	836220	46493
Q08380	Galectin-3-binding protein	LGALS3BP	11	11	11	29	24.6	65.33	585	55242000	149980	752950	306780	672590	681140	476960	426400	408050	397050	211610	1636300	209190	241600	94111	88154	753830	46000	220780	424780	1106600	658830	84801	9345.3	86892	825450	152260	1441700	616280	101660	714810	201950	323410	446760	1572300	129340	470410	116290	87980	207090
P07237	Protein disulfide-isomerase	P4HB	10	10	10	39	27.2	57.116	508	55214000	105920	113050	148990	59432	559240	186540	144040	365800	129120	122150	48727	562600	254710	284430	163520	633570	184050	550220	251130	321780	850160	0	83500	74069	61560	430420	117900	177830	138360	341560	386360	12459	211300	48100	540570	209900	153350	414790	685290
P08758	Annexin A5	ANXA5	10	10	10	26	38.1	35.936	320	55168000	44952	91364	91955	116730	85384	173760	181990	1277000	36495	628250	122910	190920	102260	368490	808450	2014700	1542200	319290	757560	450620	133010	0	0	67584	102780	51709	322560	17915	222810	378010	1496900	14698	333650	0	89135	215720	235720	350070	408020
P52209	6-phosphogluconate dehydrogenase, decarboxylating	PGD	4	4	4	28	12	53.139	483	54389000	325940	262300	461990	134420	337450	85165	225140	256640	97030	112610	142620	268480	121190	125390	91547	713170	158020	159290	167480	187000	264320	20526	56306	137540	240190	460270	110180	113210	182590	130250	292750	0	207310	41260	339400	199220	218470	57330	253230
Q9BS40	Latexin	LXN	3	3	3	7	17.6	25.75	222	52883000	452490	58437	66014	0	411500	100720	457940	240210	38428	532210	154730	0	123330	186240	38623	1838300	272700	0	47202	1041300	283010	0	36464	127000	93097	360730	147180	0	0	238110	0	0	362870	59328	95853	0	74454	74765	0
P00441	Superoxide dismutase [Cu-Zn]	SOD1	2	2	2	11	16.9	15.936	154	52637000	28243	22673	16107	114190	519640	93410	186710	240260	0	0	57916	385280	0	115080	37070	65561	531180	175700	436700	117410	5027600	0	115230	0	0	345810	0	331880	0	183210	239900	0	25184	0	190150	0	39157	75677	0
P02763	Alpha-1-acid glycoprotein 1	ORM1	5	5	5	13	29.4	23.511	201	52142000	493410	32387	15331	0	126040	102010	61304	365250	26158	147340	59370	298050	30305	59013	203110	1117600	789150	108080	63977	298510	167640	136910	41475	83006	0	34842	216230	1800200	93758	224080	495360	7743.2	553990	12057	171670	126530	206720	1387200	487400
P52907	F-actin-capping protein subunit alpha-1	CAPZA1	9	9	8	16	53.1	32.922	286	52018000	149570	53128	101460	17253	245670	146830	230880	515370	72601	248580	63681	252520	160770	152000	510700	148960	47474	150070	83136	249550	279300	0	0	63039	110110	245010	165070	478250	382680	474650	531030	15089	203200	50135	1382400	41343	129890	443130	99392
Q9NZT1	Calmodulin-like protein 5	CALML5	6	6	6	9	56.8	15.892	146	51272000	54363	741550	41647	133340	34850	110970	247110	130900	245600	841250	352150	104760	24803	144430	530970	573580	63588	15801	194230	261070	109130	0	0	0	908140	116260	429220	0	50862	137370	564200	118640	1371300	290840	50180	329180	25662	277530	157680
P14174	Macrophage migration inhibitory factor	MIF	1	1	1	4	9.6	12.476	115	51177000	108770	0	345320	0	507190	217570	605000	157660	117110	50930	629800	0	55042	0	243760	884110	523100	249460	194110	59283	653280	0	0	115920	116080	283900	253430	0	274210	684370	338790	0	575960	120700	572350	0	0	0	484950
P50395	Rab GDP dissociation inhibitor beta	GDI2	6	6	6	29	20.2	50.663	445	48430000	26551	48260	186610	23903	412380	96266	192700	344320	120920	96843	68208	241100	182240	169210	141460	247630	133250	439600	327580	135920	240120	0	103550	172330	25201	376880	52867	339420	225680	352480	749820	0	145490	0	418080	107070	287830	457770	460620
P61960	Ubiquitin-fold modifier 1	UFM1	2	2	2	5	50.6	9.1175	85	48060000	35523	0	0	0	248550	0	0	653620	79153	132120	89587	318260	135970	0	694130	976730	0	805710	134280	412860	0	0	0	256150	0	407790	0	187510	122690	500330	244480	0	0	0	126080	125000	50225	748820	521710
P63241	Eukaryotic translation initiation factor 5A-1	EIF5A	2	2	2	8	13	16.832	154	47114000	39394	219310	219650	61428	83607	123430	52112	263250	0	0	0	0	113110	481700	963670	67469	1419300	0	443650	285240	1542500	0	0	0	143120	148830	39894	0	149240	0	107760	0	26254	0	678850	79602	432730	0	548200
P00966	Argininosuccinate synthase	ASS1	5	5	5	25	17.7	46.53	412	46774000	0	26852	27444	0	171040	0	123520	233010	27971	29104	84337	109820	56260	69540	69172	547280	33643	63242	52878	153390	121660	0	469860	50226	27697	180360	79459	185110	127040	519590	83515	0	30920	21841	502650	0	0	85252	144510
O43707	Alpha-actinin-4	ACTN4	25	25	20	61	35.8	104.85	911	46012000	123710	292170	327820	122710	294570	184170	301710	53156	66907	209620	31881	185500	92927	51367	58511	755230	45230	133680	128540	485940	266310	0	5773.1	45718	248410	524440	44576	40953	126180	528130	59184	5492.1	343820	12317	827620	39766	55428	42008	348590
P05109	Protein S100-A8	S100A8	4	4	4	8	35.5	10.834	93	45263000	0	0	0	0	0	0	0	18959	0	0	0	33459	0	0	0	238410	0	250570	117950	53628	0	0	0	0	0	0	0	0	96613	0	0	0	0	0	0	0	11197	0	0
P08263	Glutathione S-transferase A1	GSTA1	5	5	5	15	31.5	25.631	222	44969000	0	0	7769	48957	319170	30523	22480	554520	27828	413680	133050	611930	0	93326	382430	262900	2801000	0	68655	424260	294920	0	170850	0	0	320080	0	159720	103390	128330	123390	0	495760	0	889520	27307	0	828030	297590
P61956	Small ubiquitin-related modifier 2	SUMO2	2	2	2	5	23.2	10.871	95	44705000	0	245890	0	46592	462790	84846	0	372600	0	165770	36723	101430	64075	476420	85077	394640	661350	190360	438840	314640	1194900	0	0	0	0	321400	0	79611	133520	0	0	0	96308	0	186340	0	134310	84683	347560
P14314	Glucosidase 2 subunit beta	PRKCSH	6	6	6	19	16.5	59.425	528	44182000	118170	97321	177740	372800	406070	259710	277630	365730	275410	259110	209930	272290	175600	367550	199790	545220	722200	271560	62046	286880	370860	145580	116280	214690	148200	97236	242080	528470	161730	125010	478010	80864	229770	30026	240800	150790	263890	337280	492900
P15104	Glutamine synthetase	GLUL	3	3	2	17	9.1	42.064	373	43867000	529620	78712	81671	27078	312980	0	128630	261730	82120	51531	14013	854540	0	225230	141830	163870	496230	0	13601	19147	649460	0	0	84154	40823	601340	0	302780	83739	0	1335700	35143	253210	0	81643	171030	91817	0	0
Q8NDC0	MAPK-interacting and spindle-stabilizing protein-like	MAPK1IP1L	1	1	1	1	6.9	24.269	245	43680000	0	0	0	0	0	0	0	0	0	0	0	663200	0	0	0	0	1370700	0	0	0	1059200	0	492930	0	0	0	0	0	0	783080	0	0	0	0	0	0	0	1259900	0
P28838	Cytosol aminopeptidase	LAP3	12	12	12	34	31.8	56.166	519	43552000	64356	53239	0	8482.5	319170	68666	225980	25412	13196	76158	113560	223600	0	46135	221790	148140	59712	189720	132270	114790	610620	0	50585	43839	42751	152420	50706	161870	125250	84557	269300	7247.2	25212	36681	112560	47903	82538	121470	407870
A0A0B4J1X5	Immunoglobulin heavy variable 3-74	IGHV3-74	1	1	1	7	12.8	12.839	117	43349000	0	0	0	0	0	0	0	0	0	0	0	0	0	0	0	0	0	0	0	0	0	0	0	0	0	0	0	0	0	0	0	0	0	0	0	0	0	0	0
P61981	14-3-3 protein gamma	YWHAG	7	3	3	18	27.5	28.302	247	43220000	269270	149500	232220	68770	180450	96028	190520	222080	73287	294760	122310	256200	107250	115030	369300	103670	133390	193130	183170	285500	702090	0	54936	27225	48660	287850	84042	284260	82956	360300	162090	0	201210	0	359110	180480	112660	327040	290720
Q9UN36	Protein NDRG2	NDRG2	6	6	6	17	30.2	40.798	371	42444000	0	115290	129320	0	209330	101170	297240	80813	81481	63775	32394	276430	149270	109120	355930	787980	176430	488330	129260	52403	123540	0	15462	27053	167040	388900	41087	221460	96076	87264	137290	0	230150	0	973170	50689	358580	179020	223330
P00390	Glutathione reductase, mitochondrial	GSR	6	6	6	27	18.4	56.256	522	41887000	71192	289920	0	62822	222170	0	105870	29384	10731	0	15036	57361	94575	38075	109120	288230	227830	534400	187620	93313	164710	0	17532	35321	54145	9801.2	181510	117730	42687	302880	84790	0	22203	0	1071400	0	369980	248790	121740
P23284	Peptidyl-prolyl cis-trans isomerase B	PPIB	4	4	4	16	22.2	23.742	216	41202000	155080	31976	56854	103280	389420	137280	201380	386520	178360	131890	45751	140330	54122	145270	248180	317130	574530	219620	63978	85104	427120	26171	82579	82591	64192	116970	229880	58976	75037	259210	245190	61026	37919	58018	236390	48966	260100	394890	111660
P02675	Fibrinogen beta chain	FGB	12	12	12	31	30.3	55.928	491	40467000	1253500	25315	0	0	89010	152890	43802	45824	103130	171590	31196	96708	0	84482	228080	728420	108160	16828	0	250660	175150	0	0	135220	0	93022	36266	407880	327530	189030	0	0	106720	0	212320	447860	813150	301920	126090
P18827	Syndecan-1	SDC1	1	1	1	8	5.5	32.461	310	38915000	47758	35818	45167	62589	156620	166870	0	252570	0	91851	0	234760	81472	194320	947970	0	487270	0	290490	233010	624230	0	182650	114510	59159	645770	0	823670	47524	276340	199420	0	216180	0	448880	63007	137620	0	0
O75223	Gamma-glutamylcyclotransferase	GGCT	3	3	3	14	21.8	21.007	188	38829000	65085	61936	33384	27857	136910	45118	132050	205670	27513	74485	29701	70414	24521	153260	145020	141530	261790	203870	178240	104390	503170	0	80381	8528.1	169430	105520	63353	202860	23382	130750	208920	34801	261740	0	142940	45617	359030	91646	145780
P78417	Glutathione S-transferase omega-1	GSTO1	4	4	4	15	16.6	27.566	241	38061000	41948	159720	32060	18440	242830	0	192400	273180	70477	184260	74428	501110	50920	94386	633950	731550	440590	442210	170660	190960	350950	0	0	53952	94987	499820	83182	291660	0	359770	718840	32870	201840	6784.4	253430	45289	108050	475990	419740
P62805	Histone H4	HIST1H4A	3	3	3	6	33	11.367	103	38051000	0	0	0	0	159200	461140	148380	187610	47729	77079	30514	227150	0	0	48017	62728	92398	413950	0	341620	997750	42024	43911	0	38470	48084	0	76124	65358	480210	0	0	31909	40876	1030000	48018	0	47532	347730
Q6ZVX7	F-box only protein 50	NCCRP1	2	2	2	11	14.9	30.847	275	37962000	0	526580	228240	0	0	0	242770	0	0	0	21240	345320	0	93405	197940	154380	0	109730	0	305050	104920	0	0	0	277940	154470	128380	0	461200	1295300	503530	0	60203	0	1094400	0	113160	146540	84703
P02671	Fibrinogen alpha chain	FGA	8	8	8	45	13.2	94.972	866	37320000	111120	47368	0	0	93553	65629	26085	48251	51576	364850	35875	57018	4576.3	134160	817420	978050	143100	43543	34656	216010	154890	0	0	0	2345.9	236600	12996	219180	316510	30454	9398.7	0	131770	0	279120	314230	229280	419930	127470
O75874	Isocitrate dehydrogenase [NADP] cytoplasmic	IDH1	5	5	5	29	18.6	46.659	414	36580000	38828	145690	169430	18194	188370	5931.6	203880	287000	91213	134390	91237	165830	194920	66015	49376	259360	119700	139280	81733	68986	251590	0	43189	113940	45070	156610	47422	189990	85399	317030	129990	0	55262	5520.3	295970	42877	92682	136910	114490
P51858	Hepatoma-derived growth factor	HDGF	3	3	3	17	25	26.788	240	36543000	35268	22951	27486	0	267350	0	0	36575	0	19496	0	173770	18299	85843	127080	518630	940670	1128600	23133	89814	365060	0	93802	38954	0	59951	27782	187710	17891	62889	159200	0	134770	0	913310	0	40020	222100	107890
Q9H444	Charged multivesicular body protein 4b	CHMP4B	2	2	2	14	18.3	24.95	224	36391000	19730	65882	36619	19157	152430	18872	0	217310	0	90117	532530	299400	46795	122350	285840	83418	311390	189940	174370	220030	218860	0	46488	27246	177310	106550	0	219340	92121	49291	291870	0	52473	0	325060	30040	267260	259010	263310
Q99584	Protein S100-A13	S100A13	1	1	1	7	11.2	11.471	98	36140000	10647	66841	0	30225	533890	58099	72528	219210	0	114970	63512	264530	91447	113880	630580	813500	1029700	152460	63921	144990	255030	0	0	28554	28425	203970	200750	183540	0	300510	767330	19580	195070	0	310910	136860	59720	333250	0
Q9Y2V2	Calcium-regulated heat stable protein 1	CARHSP1	4	4	4	8	59.2	15.892	147	35955000	56998	0	0	0	88885	20029	0	0	0	68719	60586	45061	32403	42831	77958	146470	119250	668900	173010	52277	888250	0	0	0	0	0	0	40764	0	0	160370	0	0	0	265990	52845	86868	85027	177310
P30046	D-dopachrome decarboxylase	DDT	2	2	2	7	21.2	12.712	118	35271000	225470	0	278710	139010	325390	62811	105710	0	0	44525	31276	322470	47135	0	0	663380	27146	261600	252660	125470	379160	0	0	34870	60885	158620	131170	158530	0	0	735090	0	198880	0	590130	185140	0	252200	294550
O14907	Tax1-binding protein 3	TAX1BP3	1	1	1	7	13.7	13.735	124	34708000	107330	75314	70601	26291	218960	155170	88516	388860	0	108870	41821	230910	125070	210890	479430	255180	113520	190690	67204	147010	374410	0	0	0	91967	238120	162240	113240	81757	65483	212820	0	117350	0	193900	80426	353740	102350	131400
Q06323	Proteasome activator complex subunit 1	PSME1	6	6	6	19	29.3	28.723	249	34323000	262150	160390	167470	118120	477410	172150	369890	171910	42645	247250	145500	380790	136250	149360	62573	194540	79051	35458	89811	96947	432360	0	5236.2	120810	157410	266550	12504	59709	193040	629780	216250	0	52301	22573	1073200	0	146310	164420	81140
Q01518	Adenylyl cyclase-associated protein 1	CAP1	6	6	6	32	15.2	51.901	475	34080000	81573	97228	168410	150130	311120	220710	182350	499370	100430	113220	57353	123210	210630	84621	89006	350630	195020	72177	39865	177710	231830	0	33662	229380	145050	793860	42543	84697	67464	1133900	290910	42254	73441	5014.7	342640	77499	0	107210	57920
O14745	Na(+)/H(+) exchange regulatory cofactor NHE-RF1	SLC9A3R1	6	6	6	27	29.6	38.868	358	33620000	70611	107490	27200	19039	270410	83643	214250	287890	26457	182280	51451	193440	84549	270870	287730	340060	463560	269620	140580	219770	255280	10094	59207	38439	44638	225020	53716	269150	45010	289870	195290	17705	119030	25311	225730	55248	146440	266400	246540
Q5XKE5	Keratin, type II cytoskeletal 79	KRT79	3	2	2	33	6.9	57.835	535	32923000	270920	0	3260400	0	0	912240	2081300	0	6243.2	381090	0	495490	0	0	0	0	0	0	0	0	0	17280	0	130930	5431	4402.8	0	15004	0	0	315070	0	575460	8914.5	506360	0	0	0	0
Q14515	SPARC-like protein 1	SPARCL1	13	13	13	36	39.2	75.207	664	32690000	72561	112850	62433	374960	295140	124630	730760	255450	26311	278140	497070	998570	233510	90461	112800	207140	164600	132360	115940	140950	277910	21241	0	14210	233060	112560	530390	132950	89144	328190	647380	70844	240550	316840	1034000	23562	35935	0	39064
Q13630	GDP-L-fucose synthase	TSTA3	5	5	5	18	24.9	35.892	321	32182000	76434	84917	33312	0	78629	36380	67116	229280	186690	164750	131260	201850	54864	120580	80715	366350	289220	248920	149850	112840	601640	0	100900	66720	11729	78238	0	137350	0	263190	375580	0	104920	15603	396230	0	81133	100630	149350
P56537	Eukaryotic translation initiation factor 6	EIF6	3	3	3	10	17.6	26.599	245	31563000	298880	126840	83987	0	232520	0	250010	280020	108620	153040	0	47883	181880	264280	726770	648700	0	93523	154080	0	133890	0	31236	49148	375180	176690	0	77867	81111	174070	119580	0	0	0	228250	0	0	64052	289290
P13693	Translationally-controlled tumor protein	TPT1	1	1	1	8	8.1	19.595	172	31347000	0	49651	0	0	176780	0	0	0	0	48522	0	235420	0	0	0	99538	692270	296140	0	0	441490	0	103860	0	175580	428710	0	219350	84444	121480	258310	0	0	0	352530	102790	170540	72823	76712
P63208	S-phase kinase-associated protein 1	SKP1	2	2	2	12	15.3	18.658	163	31105000	100540	53327	57675	68483	119270	104750	104050	159170	54749	182680	131550	356250	197760	74903	73213	305190	202530	202650	112130	96579	154230	0	24534	23009	119840	192530	61634	141230	123130	168460	138740	0	118020	12619	334670	96509	49557	229300	220490
P55327	Tumor protein D52	TPD52	3	3	3	10	34.8	24.327	224	30945000	21612	46198	0	35998	65143	114310	137920	319420	51452	152650	0	262290	79772	0	450730	185720	394880	293450	119230	197110	646400	0	46199	159060	65389	0	0	178330	0	100650	273070	0	127550	0	811750	85601	183460	340590	284120
P19105	Myosin regulatory light chain 12A	MYL12A	4	4	4	11	33.9	19.794	171	30873000	193510	323330	44196	72272	199510	165400	80858	242030	0	126270	0	422180	81321	32030	127320	702580	166460	81577	103860	197230	188770	0	0	115910	118700	173000	182640	75857	33942	161410	0	0	185340	12545	360030	141080	0	460770	187680
Q9UHP6	Radial spoke head 14 homolog	RSPH14	2	2	2	20	5.5	38.592	348	30834000	133410	25401	261930	25459	36267	96958	252640	55290	105400	157360	300580	398880	0	0	11973	105150	1049800	0	0	266660	730060	21479	384670	83818	0	34248	104470	17620	174100	235480	679160	73608	1346500	140570	272090	240460	0	16950	27997
P05387	60S acidic ribosomal protein P2	RPLP2	3	3	3	5	56.5	11.665	115	30544000	225100	73093	0	0	0	0	0	193360	0	0	62372	151300	0	0	1949500	453520	229250	0	0	376730	496920	0	0	0	0	0	0	0	51962	243960	0	0	41679	0	322040	0	44601	403400	208410
P01860	Ig gamma-3 chain C region	IGHG3	5	1	1	17	14.3	41.287	377	30215000	0	0	0	14865	23985	0	16969	69234	9540.2	179910	0	18323	0	70365	926920	333770	98094	0	9255.9	93885	240800	28793	0	0	0	64841	109240	172360	21801	0	45855	0	47156	0	67409	51241	0	181020	31490
O75348	V-type proton ATPase subunit G 1	ATP6V1G1	2	2	2	6	22	13.757	118	30174000	57836	115990	0	0	144140	0	84825	199900	44193	106370	33250	420870	167490	149020	222480	262660	275930	351080	0	273680	983360	0	0	0	27748	161180	173780	235160	175720	339460	739870	0	276370	0	644210	200850	189130	281940	0
Q58FF6	Putative heat shock protein HSP 90-beta 4	HSP90AB4P	3	1	1	28	6.1	58.264	505	30146000	9187.3	0	0	0	0	0	0	0	0	0	0	0	0	0	0	0	2027700	0	0	0	285440	0	0	23586	0	416380	0	0	0	0	627700	0	281450	0	0	0	386460	0	0
P0CG48	Polyubiquitin-C	UBC	3	3	3	63	44.7	77.038	685	29883000	133540	74158	132040	74120	167620	81879	105130	197430	96222	88813	70687	202300	100050	154620	200320	535950	373620	143510	65869	291490	340980	5311.5	18695	16778	89171	216710	71139	210940	41577	346950	177970	62333	97021	30466	315920	223980	77637	233350	380980
Q13822	Ectonucleotide pyrophosphatase/phosphodiesterase family member 2	ENPP2	1	1	1	42	1.3	98.993	863	29861000	44392	0	0	0	0	0	0	0	0	0	0	397460	0	0	0	0	0	0	0	0	203720	0	0	41682	0	0	319160	210440	0	329710	871110	0	0	23540	0	0	117970	0	0
O75083	WD repeat-containing protein 1	WDR1	7	7	7	37	23.6	66.193	606	29695000	64309	59756	168460	0	193900	29980	26755	246020	0	258570	65992	481370	103590	119760	39844	228300	296880	117890	43050	53433	129010	0	131350	0	91642	287010	108260	100420	180130	379700	440730	29663	98419	0	543450	34737	9663	301140	90368
P28065	Proteasome subunit beta type-9	PSMB9	3	3	3	9	21	23.264	219	29274000	0	59598	0	0	102300	0	212660	177050	49878	76170	0	299870	0	24916	232140	137930	416810	210690	0	0	420900	0	50663	41784	0	0	37827	185510	114560	163220	240050	0	103560	0	339460	0	125480	170060	0
O75347	Tubulin-specific chaperone A	TBCA	2	2	2	7	23.1	12.855	108	28777000	98402	113610	181180	0	0	0	67174	0	0	103810	0	0	0	0	36697	559400	93858	380780	0	217350	748250	0	0	0	67468	0	71913	0	137760	115990	350590	0	73275	0	926520	0	0	43815	110500
O14818	Proteasome subunit alpha type-7	PSMA7	3	3	3	16	20.6	27.887	248	28587000	185450	70928	0	23902	250440	33788	32449	55120	35463	124360	30443	415710	54403	42181	113030	441270	307580	426660	86768	70000	986540	0	20782	105290	0	185110	61823	167940	170120	167840	290370	84737	102650	0	569760	33019	123160	323060	102440
P08729	Keratin, type II cytoskeletal 7	KRT7	9	9	8	34	26.2	51.385	469	28292000	0	174110	1363200	1579500	42329	178200	601540	125780	24200	12091	0	32674	82943	13484	16135	34487	190350	155210	122130	64437	147980	6060.1	45465	70214	21263	12349	565020	14876	715520	954840	298570	0	2098100	0	53452	61285	0	203230	98672
P01033	Metalloproteinase inhibitor 1	TIMP1	2	2	2	11	10.1	23.171	207	27732000	60950	112570	848440	571500	225520	295340	257240	207720	564640	248040	133550	50293	534650	691740	21472	103080	45423	227960	194400	521040	230920	210500	0	24186	674600	484910	474150	48350	132870	80370	328730	338260	234650	189800	48911	203580	424760	0	102390
P47895	Aldehyde dehydrogenase family 1 member A3	ALDH1A3	9	8	8	27	24.6	56.108	512	27604000	4800.7	43323	51802	0	57796	89578	126330	63647	49636	91414	93291	116970	0	0	67588	562100	0	17876	25813	124630	39657	0	21798	59731	20627	232050	66399	0	26860	232120	12182	9394.4	197550	12756	303140	39481	0	245510	85759
Q8NBJ4	Golgi membrane protein 1	GOLM1	7	7	7	29	23.2	45.333	401	27128000	103150	313080	82087	676960	446480	140750	190030	397280	266520	122080	163650	109690	427250	225410	53934	129650	27766	36414	138230	75549	116370	42701	15561	6663.5	499570	86725	231910	103310	64639	286060	365160	237730	214040	109100	78179	214210	106110	75008	80585
P16152	Carbonyl reductase [NADPH] 1	CBR1	5	5	5	18	33.2	30.375	277	26960000	12272	50285	93372	13148	143870	46106	496070	74263	73068	118300	57096	202620	91072	11046	22846	317150	0	55936	24969	491580	80495	0	18933	0	18075	157160	85273	40790	52497	242380	25676	0	97588	46011	269520	90671	0	285860	0
Q02818	Nucleobindin-1	NUCB1	11	11	11	30	29.5	53.879	461	26781000	0	148950	169350	452650	147630	183370	118000	258540	84316	28543	193750	30621	120770	213180	61676	192700	186480	139640	189690	225350	338150	17641	20659	80490	139970	98966	409900	195640	140440	137620	91536	145770	81317	66775	221900	73597	139720	103540	197560
P13646	Keratin, type I cytoskeletal 13	KRT13	11	9	4	32	28.6	49.588	458	26766000	61833	91978	60079	30364	195910	180950	85687	0	0	36526	0	3343.1	0	10045	2644.9	11125	148190	492790	200960	141420	456010	0	22102	17921	131490	94498	0	27708	0	4396.7	87434	0	50550	105940	31870	251540	0	0	8118.5
P13489	Ribonuclease inhibitor	RNH1	2	2	2	29	6.5	49.973	461	26703000	122580	94825	159780	96197	316790	96786	75852	142430	65422	193270	66661	304950	61533	37383	90712	186340	115610	280930	70254	34076	95697	0	9956.3	43200	41905	151430	71363	89356	93525	98793	392740	8093.4	237140	28316	923140	82782	83387	163180	124690
P07476	Involucrin	IVL	16	16	16	38	43.4	68.478	585	26630000	122330	325250	321340	7263	59183	57289	111320	66368	23394	32707	8825.3	230360	76360	99518	738750	110580	0	68357	66950	49632	7327.9	0	0	0	365650	108790	32500	24552	135710	53276	90221	21960	65054	0	291070	517890	428440	10133	23395
P01871	Ig mu chain C region	IGHM	3	3	3	26	9.5	49.439	453	26563000	130380	137460	26461	64804	80327	191400	166780	0	342160	183880	52180	37329	60423	22017	255450	437550	240760	60946	169470	184710	287320	0	0	16107	50796	103050	423180	241530	57062	292160	0	803910	262000	43713	52071	70783	21832	169320	53008
Q13938	Calcyphosin	CAPS	4	4	4	15	16.7	30.24	275	26394000	236610	62566	126750	17192	29623	57402	114760	250910	52139	62034	85109	187950	27587	114730	593410	449440	417270	182050	35758	305190	270220	0	42189	43671	48425	221920	72385	86446	0	146290	106270	0	153460	0	214850	19681	69121	212190	186610
P01861	Ig gamma-4 chain C region	IGHG4	5	2	2	14	23.9	35.94	327	25882000	140890	0	0	0	128820	0	0	73225	68692	128460	0	0	0	394600	90590	49268	238730	131400	67847	0	39111	0	0	183870	0	393820	63326	851100	0	94936	28619	0	137430	0	99111	0	421630	81888	0
P20810	Calpastatin	CAST	9	9	9	37	19.9	76.572	708	25749000	92075	40446	38099	0	87892	15521	78647	50791	0	71053	16699	185300	60145	66558	93235	272630	201550	82780	45277	32747	319190	0	81707	33199	14241	151150	23502	193040	0	167490	117600	0	63151	0	364630	55449	192160	93426	103760
Q14247	Src substrate cortactin	CTTN	7	7	7	30	22.5	61.585	550	25679000	15940	55193	20505	0	434070	178930	34369	47376	38868	51492	7267.5	85052	0	75563	118570	332540	269500	153770	61892	72778	167450	0	45375	20016	91495	114840	0	141160	0	104950	172920	0	33723	0	311980	0	177380	61939	132830
P06576	ATP synthase subunit beta, mitochondrial	ATP5B	10	10	10	30	33.5	56.559	529	25632000	16877	0	0	2376.5	99032	19851	44757	136080	25439	34387	0	44669	22624	5734.9	49993	332500	45419	110980	2401.1	113740	271140	0	11884	32120	0	32828	9167.5	40122	28765	55638	188210	0	113330	0	295960	47299	13774	112880	141900
O00764	Pyridoxal kinase	PDXK	3	3	3	18	14.4	35.102	312	25298000	13195	39151	277330	23040	52856	21003	121260	207030	18438	65904	43694	259460	60872	96538	151470	157950	247870	140930	111330	84326	388240	0	131450	60650	16543	112360	0	88985	63424	181940	95313	0	78355	0	422580	35837	45302	187020	171160
P05787	Keratin, type II cytoskeletal 8	KRT8	10	8	8	32	23.4	53.704	483	24786000	19622	14409	12292	85680	125800	54313	138280	468410	95756	31806	7313.8	59170	227490	142560	131310	169650	240550	119050	114280	221740	151760	7284.1	67465	8731.7	0	62453	48587	50658	22100	259560	119120	21835	31094	13912	114580	188730	42022	59908	126060
P49788	Retinoic acid receptor responder protein 1	RARRES1	3	3	3	14	14.3	33.285	294	24339000	43798	320330	42832	0	187700	641520	417760	0	164070	98746	52760	52155	0	27048	104210	259010	0	60450	70054	0	0	0	0	43015	366780	189160	225450	79355	0	66715	0	0	178740	179240	34125	57542	0	16477	186760
P29966	Myristoylated alanine-rich C-kinase substrate	MARCKS	4	4	4	11	24.7	31.554	332	24030000	0	0	0	0	183470	0	0	114130	8660.2	31675	29178	152320	35320	177860	654480	60182	557530	84065	18646	142630	192060	0	0	0	0	136270	0	458120	0	33644	0	0	0	0	288090	28086	56486	170260	51779
P05114	Non-histone chromosomal protein HMG-14	HMGN1	1	1	1	6	13	10.659	100	24006000	0	0	0	0	250130	0	45307	94899	57086	144000	0	211150	0	240830	208690	60523	288950	0	0	63146	1890700	0	280040	0	0	127520	31281	41027	0	129270	51119	0	96007	0	351340	0	0	151240	73790
Q9BRA2	Thioredoxin domain-containing protein 17	TXNDC17	1	1	1	9	11.4	13.941	123	23743000	28002	0	0	0	72820	0	0	0	0	0	0	0	0	0	0	0	379750	14183	0	0	18996	0	0	0	0	46122	0	0	0	0	28420	0	131760	0	100010	42406	0	0	678090
P22314	Ubiquitin-like modifier-activating enzyme 1	UBA1	11	11	11	56	17.3	117.85	1058	23277000	18375	75716	80980	14747	110820	53421	113470	79144	70356	187110	22533	157300	78581	47019	63099	251370	28637	42417	46739	205680	23240	0	3282.6	23061	31231	346370	62627	89267	53047	261590	88161	5754.3	153760	7470	705720	29501	18088	92563	136850
Q8NFD2	Ankyrin repeat and protein kinase domain-containing protein 1	ANKK1	1	1	1	39	1.3	84.632	765	23075000	18569	0	0	0	0	0	77945	149540	0	0	0	423840	0	0	0	567110	1418500	0	490750	127660	509310	7069.5	149390	32875	0	0	33683	0	65710	0	227040	0	195030	0	0	0	0	0	784740
P60900	Proteasome subunit alpha type-6	PSMA6	3	3	3	13	16.3	27.399	246	22989000	10171	54980	190110	0	65963	36457	76565	178200	0	237570	0	102560	108300	23911	28949	95018	364460	94225	83755	119090	1075100	0	16612	0	37095	169590	41464	116660	52537	381380	480580	0	146590	0	384770	57245	87119	129490	133940
P07195	L-lactate dehydrogenase B chain	LDHB	3	3	3	21	10.2	36.638	334	22564000	127900	23200	57036	11806	60845	14438	42916	102250	9027.4	203180	0	63845	79747	31599	4640.9	33323	159410	95102	40200	27797	70942	0	59115	22923	15940	188620	0	195100	16434	0	145200	0	96487	6930.4	134730	34394	18402	14032	15249
P17066	Heat shock 70 kDa protein 6	HSPA6	7	1	1	39	12.1	71.027	643	22527000	0	0	149380	0	493320	0	0	494400	0	0	0	0	0	477000	0	0	0	0	0	204570	439850	29584	27615	3469.8	7190.1	676270	107670	203500	0	0	398250	0	0	39232	0	297260	441530	0	0
O00151	PDZ and LIM domain protein 1	PDLIM1	3	3	3	19	16.4	36.071	329	22427000	0	125970	29667	0	49090	0	0	45303	41627	251660	0	144710	60171	32043	72367	168650	58839	61873	0	62052	202710	0	0	0	87087	82687	137940	0	77733	225250	149850	0	0	0	281040	54134	91595	152770	77878
O43396	Thioredoxin-like protein 1	TXNL1	3	3	3	15	20.8	32.251	289	22338000	102790	60156	51295	35079	253370	159350	224750	205180	29000	131100	12519	234920	64601	67696	41382	328870	0	0	87489	142660	51200	0	54711	33268	84513	188100	51062	126610	39340	44029	441940	0	0	0	656860	106710	67265	81624	0
P13647	Keratin, type II cytoskeletal 5	KRT5	11	8	8	35	19	62.378	590	22207000	89321	138210	31758	95345	90729	73106	84311	248050	58619	133380	25111	146880	41746	88791	66380	78450	108080	232430	1171700	118390	427350	0	40886	14733	114890	73961	10868	125330	0	182210	79801	3349.3	143890	74807	62952	95308	14370	159570	154520
P07384	Calpain-1 catalytic subunit	CAPN1	10	10	10	39	18.2	81.889	714	21770000	134360	65272	76349	25583	70756	60519	64005	52970	44695	62746	68068	91301	68786	22787	220750	63714	85073	78323	98066	94628	202290	0	9363.5	40215	26397	214250	60305	0	56800	145190	131770	0	83979	37307	375110	53926	68141	48860	55604
P33241	Lymphocyte-specific protein 1	LSP1	4	4	4	19	22.4	37.191	339	20957000	96202	46480	18311	0	149950	222500	192620	165180	35719	131480	18058	55033	0	32561	56387	609100	301900	283560	0	82130	14380	0	18867	0	0	133870	55567	84790	0	167520	284530	0	213470	0	69804	24313	28844	159520	159070
Q04760	Lactoylglutathione lyase	GLO1	2	2	2	12	20.1	20.777	184	20825000	0	53108	45061	20949	41880	0	40093	89500	30348	141330	0	194650	60276	85619	33602	145820	32456	95001	154610	256080	476280	0	26033	53272	209450	451000	0	97424	31707	126310	121930	0	58756	0	337400	29988	61800	0	207960
P01011	Alpha-1-antichymotrypsin	SERPINA3	5	5	5	23	17	47.65	423	20563000	0	61071	12116	58656	48561	219990	59423	48638	52459	81577	113180	0	38954	8956.9	186260	619880	162720	189760	244510	16639	73287	0	24132	0	120380	74559	140470	206240	79611	238870	34650	119940	56695	85770	167080	0	299860	73580	148590
Q14011	Cold-inducible RNA-binding protein	CIRBP	2	2	2	13	14.5	18.648	172	20088000	0	0	0	0	195140	0	0	178860	24587	0	0	64854	49448	169030	39118	187280	421980	112710	64805	137000	765160	0	12286	62473	0	69534	0	54913	16783	173170	439600	0	57176	0	230720	47564	170080	85982	161450
P30047	GTP cyclohydrolase 1 feedback regulatory protein	GCHFR	1	1	1	4	29.8	9.6981	84	20032000	201770	186560	0	0	237310	0	0	0	0	65981	0	0	0	134390	133180	1581300	0	0	0	280310	392440	0	0	0	0	155390	0	243080	85501	0	274930	0	0	0	1032700	0	0	0	342600
P23381	Tryptophan--tRNA ligase, cytoplasmic	WARS	11	11	11	29	26.8	53.165	471	19960000	0	7969.2	0	12119	26746	0	22341	0	0	55786	51845	39642	26693	0	0	53705	0	0	0	14273	5765.4	0	15976	12487	0	16136	0	0	13443	29141	4932.8	0	40836	10108	93407	0	0	0	7056.8
P32119	Peroxiredoxin-2	PRDX2	4	3	3	11	19.2	21.892	198	19474000	0	0	0	0	43152	0	0	0	0	0	0	0	0	0	0	19817	0	24600	0	39767	0	0	0	0	0	0	0	0	0	0	0	0	0	0	0	0	0	0	14313
P05452	Tetranectin	CLEC3B	3	3	3	12	23.3	22.537	202	19386000	68555	0	0	0	217650	94059	0	21028	0	188980	0	85459	0	89760	274210	179570	142970	41098	44961	72204	377060	0	64899	0	0	49403	0	241930	62967	118670	0	0	62800	0	224780	57574	113140	134240	62744
Q8WYA1	Aryl hydrocarbon receptor nuclear translocator-like protein 2	ARNTL2	2	2	2	31	4.4	70.886	636	19289000	0	0	23974	437710	89808	50909	107430	1650900	2107000	1583100	0	24072	122630	0	0	0	41163	29105	0	0	80179	0	17815	0	0	44357	466990	48456	0	358360	0	1149900	246640	84682	48946	0	21081	0	0
P67775	Serine/threonine-protein phosphatase 2A catalytic subunit alpha isoform	PPP2CA	2	2	2	18	12.9	35.594	309	19142000	0	0	52138	46481	0	0	74589	309950	0	51539	0	222660	0	74003	91298	170950	116390	161380	86157	125890	258230	0	32212	0	0	112270	0	267520	37552	327330	68315	36889	21627	0	173380	101190	106150	97054	89154
P37837	Transaldolase	TALDO1	3	3	3	23	8	37.54	337	18925000	0	0	0	0	20785	17851	0	58117	18117	0	0	77599	0	0	0	268790	352390	96269	0	0	269600	5384.8	14993	0	0	0	0	36688	0	46174	125800	0	0	0	0	0	50136	388320	0
Q96IU4	Alpha/beta hydrolase domain-containing protein 14B	ABHD14B	2	2	2	11	13.8	22.345	210	18288000	18377	406750	153790	27428	141730	0	64825	36054	9768	75795	40049	0	0	0	203620	182210	0	367030	0	184360	0	0	0	0	69306	71035	0	192920	59441	102030	161740	0	169460	0	0	0	0	196350	23835
P19971	Thymidine phosphorylase	TYMP	7	7	7	27	20.5	49.955	482	17781000	12668	19183	0	19013	72627	0	16944	9185.1	28033	24829	62508	38300	0	26573	5433.1	336240	0	13816	9401.9	25350	222420	0	0	26194	45041	6054.2	0	14808	0	43667	58546	0	0	6735.9	229380	0	19960	9169.7	15406
P19823	Inter-alpha-trypsin inhibitor heavy chain H2	ITIH2	7	7	7	51	13.2	106.46	946	17605000	13441	0	0	6749.5	83547	0	0	65253	8405.8	157670	0	34332	0	61573	538680	1416300	70901	93628	31620	70974	40120	0	31814	20667	0	30207	23440	226850	49255	4996.8	37692	0	174540	5515	250330	49032	204310	474000	95937
P11766	Alcohol dehydrogenase class-3	ADH5	3	3	3	19	11.8	39.724	374	17599000	199190	13038	134000	13231	118370	36149	68110	88857	42379	139910	53595	67659	46981	113660	114380	528110	608510	50712	60769	135470	62931	0	27125	0	13584	126770	39123	134390	37800	341830	131900	0	134270	10516	334240	120850	73207	348990	272670
P19827	Inter-alpha-trypsin inhibitor heavy chain H1	ITIH1	6	6	6	34	11.4	101.39	911	17411000	29538	0	0	0	73841	28182	27652	76563	0	88980	0	16352	0	35567	508420	318950	38522	223980	18499	15529	65384	0	10838	9974.3	0	72569	24484	189160	246440	15679	65599	0	153100	0	189190	0	115990	499690	236700
Q9HC38	Glyoxalase domain-containing protein 4	GLOD4	3	3	3	22	18.8	34.793	313	17316000	89034	84836	91533	30973	139390	35725	84624	100120	17709	15600	20518	70019	65956	150250	170770	86228	32896	276280	63966	54544	202840	0	33461	23345	45021	304210	72706	91116	179360	48635	438000	0	42377	0	176670	100080	101340	180940	84882
O60888	Protein CutA	CUTA	1	1	1	7	7.8	19.116	179	17254000	0	0	133820	274580	0	145850	84408	411470	126520	106540	176940	125720	150180	122870	118130	226680	183380	180840	218950	234610	0	0	85584	58328	106000	0	61085	106800	0	176300	0	117570	75329	146970	0	121270	85729	63967	281200
P98160	Basement membrane-specific heparan sulfate proteoglycan core protein	HSPG2	36	36	36	176	13.6	468.83	4391	17162000	15886	175530	426580	190290	224470	115350	377740	178960	117360	109170	146850	77100	80806	70850	7648.9	151630	1409.1	33542	96414	176710	16165	18091	0	32261	231150	145050	128620	90032	177700	265830	230650	103670	283520	207040	44834	100480	47954	16488	143930
Q9NR45	Sialic acid synthase	NANS	4	4	4	18	16.7	40.307	359	17055000	0	83054	199620	0	153700	0	185650	52517	66224	117820	0	125730	142080	49959	91767	142140	67513	75615	35764	229810	25278	0	0	0	36003	223490	0	51433	52047	236650	157660	0	211010	52013	230470	43497	0	187240	286720
Q9UL46	Proteasome activator complex subunit 2	PSME2	2	2	2	19	10	27.401	239	16648000	45720	27732	52529	21197	177660	37620	50220	15575	20983	61297	33891	57747	49370	9000.2	32820	262440	13904	40287	32537	286180	109290	0	0	17201	19316	52502	13757	15675	53961	106290	48498	0	58874	13554	420060	17499	15185	70964	102300
P04179	Superoxide dismutase [Mn], mitochondrial	SOD2	6	6	6	12	43.7	24.75	222	16356000	0	0	0	0	245680	0	0	0	0	0	0	12081	0	0	17222	558250	212890	63407	56686	32544	1124300	0	0	50558	0	0	0	207210	0	30451	0	0	0	0	210050	0	0	153760	235040
P08603	Complement factor H	CFH	9	9	8	65	10.8	139.09	1231	15845000	19346	10002	0	18586	160160	45992	48087	76901	8869.5	118860	0	81743	27513	65852	348050	174190	169470	60741	38136	38664	92305	0	16929	11289	3872.7	71436	17254	250960	21057	58030	33576	0	99722	0	110440	41416	131380	166370	69366
Q14103	Heterogeneous nuclear ribonucleoprotein D0	HNRNPD	3	3	3	15	12.7	38.434	355	15777000	18128	21920	52451	0	264180	23922	42194	65953	27169	123330	0	54900	44983	58350	0	0	446380	0	54863	109750	177460	0	16635	32535	0	38181	16411	78456	21753	233600	67202	0	136980	0	228320	0	40588	214850	323890
O60664	Perilipin-3	PLIN3	5	5	5	30	18.4	47.074	434	15730000	80746	39152	32115	3621	86310	13074	83480	306330	26353	79667	72912	76109	24499	69324	235000	183210	61134	63481	53473	45771	46236	5900.3	15151	30106	7566.2	112720	30602	59842	19022	173960	94788	0	22979	27345	226180	25050	76311	104600	83117
Q96FV2	Secernin-2	SCRN2	3	3	3	18	12.9	46.596	425	15598000	47598	25606	68945	16317	140970	31084	82293	26907	9927.8	49147	18915	193500	13159	64114	109390	347660	526330	481650	58960	38560	94984	0	18325	17657	26570	66525	11791	218820	32269	128070	39272	0	149300	5987.9	260550	0	69862	328770	135580
Q96C23	Aldose 1-epimerase	GALM	2	2	2	19	8.5	37.765	342	15141000	46435	10411	31283	0	26327	0	28370	29308	24743	27455	12843	60347	0	0	120430	120580	154760	76190	54087	78886	267350	0	20231	8092.7	21151	67309	13439	61883	49072	62821	0	0	20097	0	148740	24909	36367	104980	99058
P62826	GTP-binding nuclear protein Ran	RAN	3	3	3	11	17.1	24.423	216	14732000	43097	204320	142840	0	269110	0	101080	329640	93301	127040	81231	46909	0	82796	0	204040	28640	337130	75857	79429	0	46139	0	0	48144	160170	0	213650	117120	328430	269880	26149	57413	12342	20970	77101	120830	19999	111090
P49720	Proteasome subunit beta type-3	PSMB3	3	3	3	9	23.9	22.949	205	14716000	0	0	32287	0	75824	0	0	197560	0	169890	27498	39917	83285	130120	42915	0	209680	49971	128980	0	347200	0	0	0	0	0	0	85688	45858	33931	115690	0	75178	0	300800	0	64076	39761	97224
Q14061	Cytochrome c oxidase copper chaperone	COX17	1	1	1	4	25.4	6.9151	63	14579000	0	0	0	0	0	0	0	53017	0	0	0	0	0	92665	0	0	459020	104030	0	0	543920	0	51467	0	0	80820	0	123920	0	158270	280540	0	64534	0	265100	0	0	90802	0
P61106	Ras-related protein Rab-14	RAB14	3	3	3	15	27.4	23.897	215	14440000	0	8870.8	39292	0	23789	0	125180	107780	20874	34576	0	166950	52681	93189	103260	405010	174900	247810	19700	77005	92610	0	0	39115	0	51907	0	98255	86316	197640	193110	0	66093	0	319130	0	0	280250	103520
Q3SYG4	Protein PTHB1	BBS9	2	2	2	42	6.7	99.279	887	14337000	330300	0	219540	54927	0	68709	0	0	0	0	0	0	336630	0	328080	0	0	0	378650	0	234940	0	15999	36060	209880	437180	307410	108720	0	0	91669	35882	155450	34800	0	0	0	0	0
P02751	Fibronectin	FN1	3	3	3	100	1.7	272.32	2477	14308000	0	0	6199.8	380880	78104	218230	0	0	0	97097	0	0	0	0	1775.9	18333	106220	24290	0	1368.7	80956	71163	0	63513	0	0	358770	71226	7924.5	0	0	306580	0	0	0	6696.9	165440	0	0
Q12882	Dihydropyrimidine dehydrogenase [NADP(+)]	DPYD	2	2	2	60	2.2	111.4	1025	14267000	199600	493470	266640	0	0	0	584760	113730	0	0	0	208760	456250	0	0	697780	145130	15962	0	0	0	0	0	0	2559.9	0	0	0	244080	0	262170	0	0	128850	0	405350	0	241380	0
Q9UBC9	Small proline-rich protein 3	SPRR3	4	4	4	18	26.6	18.154	169	14061000	36240	76698	35874	14214	18019	59281	29797	0	27428	19543	0	11089	182640	98262	147020	43381	0	13601	16872	59116	10321	30760	15380	0	208860	0	0	0	16493	20432	0	84761	0	0	54936	42760	50082	0	0
P01019	Angiotensinogen	AGT	2	2	2	19	6.2	53.154	485	13649000	17153	18872	0	0	63902	45790	26690	70907	130990	172480	0	0	0	87148	765530	42199	346120	71914	109970	0	93124	0	44789	0	0	0	77397	378850	63269	118280	87313	0	128830	0	105880	0	105310	326850	0
P08185	Corticosteroid-binding globulin	SERPINA6	4	4	4	17	14.8	45.14	405	13544000	0	0	0	0	44896	0	0	31689	0	114930	0	26635	12971	33429	160560	463140	146640	20306	102900	0	103780	0	21098	0	0	47906	15222	187280	20101	22725	167880	8441.2	67261	0	147240	0	87322	273030	75909
P09429	High mobility group protein B1	HMGB1	5	5	5	11	23.3	24.893	215	13495000	0	0	69434	0	153990	33767	0	36631	0	0	0	26561	0	21718	45179	109840	53764	0	13617	50786	46076	0	0	0	0	0	0	0	0	95308	0	0	41752	0	40085	0	0	181670	23160
Q12792	Twinfilin-1	TWF1	5	5	5	23	23.4	40.282	350	13448000	0	41785	66656	11130	147860	0	85709	112210	17525	54280	0	273820	74973	53007	83974	79473	30305	142290	16299	72083	52384	0	0	0	9818.9	200580	0	71207	15502	177350	127590	0	87366	0	261720	23147	67492	234700	182540
Q14624	Inter-alpha-trypsin inhibitor heavy chain H4	ITIH4	10	10	10	47	17.5	103.36	930	13434000	7772.3	0	3238.7	0	15860	41721	0	44931	0	145470	0	30311	9083.2	21779	397370	363650	111860	23882	8300.1	68749	30764	9121.5	7626	0	0	23923	37214	159200	13079	48777	42904	0	124930	12288	163370	15725	59265	363770	147500
P61158	Actin-related protein 3	ACTR3	2	2	2	21	10.3	47.371	418	13417000	31736	32993	29390	0	62162	19995	106880	0	32212	16240	15181	112050	67357	0	23486	131480	0	0	0	56124	63713	0	0	49172	20985	50629	0	61955	97495	95263	55595	0	0	0	348070	70312	0	102460	51734
P40926	Malate dehydrogenase, mitochondrial	MDH2	6	6	6	24	27.5	35.503	338	13389000	0	0	38430	51201	49988	34863	0	43435	0	44637	10056	4530.4	19493	16736	0	0	27705	29022	15574	40605	293370	0	36073	89051	0	63989	0	14580	27122	161790	131510	0	0	0	17687	0	0	0	4698.4
P09525	Annexin A4	ANXA4	6	6	6	23	21.3	35.882	319	13353000	160020	0	0	37591	0	0	0	8299.1	0	12311	67736	16264	0	38718	587910	317970	25070	29571	57624	134620	0	0	0	0	0	7344.4	15934	0	0	5537.8	123740	0	6995.9	0	0	3785.5	40980	7806.9	36284
Q15907	Ras-related protein Rab-11B	RAB11B	6	6	6	16	32.1	24.488	218	13351000	0	51259	132870	0	238080	28712	38646	131130	0	0	0	41789	77322	0	87177	60689	45276	23715	53652	40520	31241	0	0	21898	0	228960	0	73781	50021	80256	45012	0	20819	0	241210	17887	690780	84834	121200
Q9NY33	Dipeptidyl peptidase 3	DPP3	10	10	10	44	25.1	82.588	737	13339000	5325.1	13371	11406	0	42271	14084	11712	0	0	11282	0	93824	27575	22993	60856	74799	136780	36820	31006	16314	188310	0	55907	10576	9979.4	38047	49110	91951	0	7463.6	62666	0	30630	0	273340	35438	218300	75214	91786
P23526	Adenosylhomocysteinase	AHCY	5	5	5	23	12.5	47.716	432	13221000	0	16274	20609	0	66931	0	104760	14745	7265.3	28628	19801	11369	10566	31069	105650	176040	0	30316	27786	37046	61475	0	44738	0	16802	125020	0	86030	10337	66651	15827	0	16574	0	82659	9433.1	13281	35480	52731
Q13404	Ubiquitin-conjugating enzyme E2 variant 1	UBE2V1	3	3	2	12	23.8	16.495	147	13074000	119090	72269	62218	18481	100710	75431	106660	123860	78563	0	79512	0	80914	0	15008	420550	0	113540	72129	165670	83203	0	0	0	141560	136410	31886	47990	106310	0	0	0	24452	0	357270	35797	15676	157690	103420
P09651	Heterogeneous nuclear ribonucleoprotein A1	HNRNPA1	4	4	4	19	14.5	38.746	372	13069000	0	18259	17246	26350	206720	51603	50393	146390	9880.4	19008	0	38838	46588	139520	29433	132490	160310	65958	69964	54159	545630	0	16160	46971	22216	114440	14794	31899	0	138980	201650	0	33773	0	0	70246	52815	32692	93320
P28066	Proteasome subunit alpha type-5	PSMA5	2	2	2	11	14.5	26.411	241	13057000	82215	29637	0	0	0	0	62944	32964	0	76058	0	0	54907	0	0	199870	258450	133560	78369	242540	412780	0	0	0	13777	55912	0	28028	34662	111040	0	0	0	0	0	0	63255	0	239720
P08238	Heat shock protein HSP 90-beta	HSP90AB1	12	6	5	40	21.4	83.263	724	13055000	68384	58373	56911	56735	203270	37173	95242	40192	28062	30255	57042	231010	9151.2	19371	0	288110	37635	117170	18372	128450	32250	7706.4	0	2389.6	18245	96480	8134.2	68119	96222	244740	0	14720	174010	21040	581760	58240	0	115090	98851
Q53FA7	Quinone oxidoreductase PIG3	TP53I3	3	3	3	17	16.6	35.536	332	13051000	0	0	0	0	208020	0	0	0	0	17396	0	251790	0	0	0	559510	89136	0	55568	0	56171	0	43907	82243	0	5002.6	0	167020	0	0	156280	0	0	0	248900	0	35234	0	25262
Q9ULZ3	Apoptosis-associated speck-like protein containing a CARD	PYCARD	3	3	3	11	19	21.627	195	13008000	0	22529	19519	0	53329	0	0	130750	0	0	0	165770	0	0	54980	195180	169940	121610	96511	32049	220840	0	33199	37809	22875	151390	0	54609	0	0	91139	0	12942	0	152630	28437	0	88447	51425
P10321	HLA class I histocompatibility antigen, Cw-7 alpha chain	HLA-C	3	3	2	19	14.2	40.648	366	12643000	0	0	0	0	0	22372	0	0	0	0	0	0	8330.1	0	0	22759	26563	0	19438	9587.4	52357	0	0	0	0	0	24174	0	31209	0	0	0	0	0	0	0	0	0	46499
P61604	10 kDa heat shock protein, mitochondrial	HSPE1	2	2	2	10	19.6	10.932	102	12537000	0	21809	17424	16819	118920	33448	65459	245170	12843	85417	0	41167	28750	190600	87328	180800	157320	120300	23662	0	626120	0	36410	18456	22895	102040	0	159050	0	173620	241980	0	85637	0	161980	31577	89663	135800	78247
P43487	Ran-specific GTPase-activating protein	RANBP1	2	2	2	9	22.4	23.31	201	12522000	24445	0	0	0	265470	0	48504	0	0	41922	0	169200	0	0	201380	184030	295060	217190	120590	89580	0	0	18584	0	0	0	0	84817	0	36986	180540	0	114280	0	331990	0	160770	232690	140510
P13797	Plastin-3	PLS3	10	10	6	40	21.4	70.81	630	12471000	77019	81543	197980	0	11502	46773	52631	75685	0	50197	27733	0	89214	38467	64901	40067	24983	22823	5738.4	24452	37784	0	0	61917	47641	265710	0	61198	35803	22496	74721	0	0	0	164160	6655.1	0	11904	9449.4
P04632	Calpain small subunit 1	CAPNS1	2	2	2	14	10.4	28.315	268	12466000	0	0	0	0	0	0	0	34715	0	0	9687.9	0	0	0	84047	135060	0	0	0	0	0	0	0	0	18849	0	0	0	0	94339	0	0	0	0	267100	0	0	0	0
P15374	Ubiquitin carboxyl-terminal hydrolase isozyme L3	UCHL3	3	3	3	12	21.3	26.182	230	12320000	10117	0	0	0	99814	57509	68203	167260	47623	0	0	72037	0	43170	135670	154450	24687	39486	0	21038	115260	0	0	19120	0	176380	9074.3	47033	0	101610	124430	0	49767	0	108390	36758	0	85858	0
P31944	Caspase-14	CASP14	5	5	5	18	21.1	27.679	242	12205000	0	0	0	0	7493.9	0	87335	0	0	21292	27338	0	0	0	0	28241	0	0	14632	25755	6578.2	0	0	0	125040	0	0	0	0	54651	0	0	100210	0	0	0	0	0	0
Q15365	Poly(rC)-binding protein 1	PCBP1	3	3	3	20	15.7	37.497	356	12181000	0	16332	0	0	56262	26213	42234	126790	36000	38094	22757	117750	0	0	262870	240460	0	31718	61677	24950	46440	0	0	0	40754	55914	0	41122	108000	123110	134570	0	66948	0	198040	0	10744	109670	18170
P0C0L5	Complement C4-B	C4B	11	11	11	89	10.1	192.75	1744	12118000	32172	4404.5	1104.8	9634.6	85697	63742	4421.6	125160	17108	138600	0	94631	17522	24354	351200	179330	47417	4423.2	58004	8127.2	29141	2219.3	0	104660	14875	52556	27777	410520	77659	28994	11925	591.01	75001	0	190940	34557	67994	273860	27286
P46063	ATP-dependent DNA helicase Q1	RECQL	1	1	1	37	2.3	73.457	649	12110000	91040	0	238520	176010	0	1063800	55390	69535	125050	49538	800890	0	70624	0	22132	0	0	0	10597	180870	0	126660	0	20290	0	0	410190	0	105660	31410	0	173520	98004	757850	0	71134	0	0	82484
P60981	Destrin	DSTN	2	2	2	13	12.1	18.506	165	12021000	22808	66477	76231	0	29559	0	16573	98011	70157	0	26685	14196	0	19795	0	79688	27302	37888	37326	151060	103630	0	0	36068	0	66344	46287	13724	0	30232	57314	0	64266	6654.1	31702	62978	39980	22693	24626
P02656	Apolipoprotein C-III	APOC3	1	1	1	6	16.2	10.852	99	12006000	94699	0	0	34115	24754	117140	0	137440	34177	297210	0	19975	0	103430	0	425430	35523	0	0	0	0	0	0	0	0	0	53965	0	56121	0	0	0	72955	0	135510	0	0	167780	0
Q08257	Quinone oxidoreductase	CRYZ	3	3	3	20	16.4	35.206	329	12004000	0	0	0	0	71827	0	0	0	0	90104	0	145600	0	23136	70797	81645	237260	47470	32501	0	129080	0	31834	0	0	94529	0	47842	0	127400	0	0	66235	0	266000	0	39916	8327	0
P48637	Glutathione synthetase	GSS	4	4	4	33	12.4	52.384	474	11977000	7254.6	8727.8	44556	135810	26557	23778	4935.6	30517	25509	0	24723	66294	133740	26758	113050	146880	121850	40659	81405	99470	241640	0	45953	35534	0	202550	148690	133560	15807	121570	42029	80792	53461	0	108090	78258	104860	114070	76801
P51149	Ras-related protein Rab-7a	RAB7A	2	2	2	17	13	23.489	207	11942000	0	30031	30423	0	68249	0	54307	87517	0	34144	0	68476	35765	36924	38068	141380	84168	59946	58189	43250	318600	0	57964	20693	0	41380	23916	24172	46464	95708	133070	0	33299	0	200430	27446	0	44097	108160
P22079	Lactoperoxidase	LPO	4	4	4	44	7.4	80.287	712	11744000	0	20916	56200	69144	29241	35201	61667	32441	92590	26470	159770	18341	14437	33138	0	88303	9581.1	114200	31845	19977	29890	19700	6034.5	19128	28398	67234	102570	37256	39607	54730	77403	71306	23418	332500	20629	58195	44509	0	50586
P08670	Vimentin	VIM	8	8	8	33	17.8	53.651	466	11504000	35099	0	0	0	83853	144080	3754.3	102360	0	12563	10728	111830	43791	50908	28033	35853	62301	13532	18959	18122	555130	0	0	0	0	4685.6	10909	66685	21266	70355	33026	0	5274.1	0	235120	33317	23756	31013	12786
Q00796	Sorbitol dehydrogenase	SORD	4	4	4	23	19	38.324	357	11381000	15092	58220	0	38852	202670	15881	5335.1	70889	0	35703	0	98404	0	12413	0	360820	44903	49315	0	95642	18127	0	0	37933	0	34691	63643	20702	151030	244610	121190	0	0	0	214140	0	0	27295	89774
Q9UBQ7	Glyoxylate reductase/hydroxypyruvate reductase	GRHPR	2	2	2	17	12.5	35.668	328	11267000	9027.7	39289	59588	0	99737	0	117890	31979	0	53002	52306	15452	29857	0	30524	907470	53929	0	15429	36270	0	0	0	61694	0	0	0	52850	153980	39262	0	0	115910	0	195040	16133	0	169930	25242
P52943	Cysteine-rich protein 2	CRIP2	1	1	1	10	15.4	22.492	208	11254000	0	80085	0	0	52048	60460	0	171860	0	153340	0	178060	0	0	0	154860	0	164910	42436	0	204710	0	0	0	0	181240	0	0	0	279900	345090	0	96123	0	0	0	0	0	91244
P02533	Keratin, type I cytoskeletal 14	KRT14	9	4	3	35	20.6	51.561	472	11120000	37428	154760	22542	6854.6	140760	25169	24429	47160	6302.2	28871	16858	29953	8180.8	14942	0	0	54179	10748	3257500	23961	287080	0	37215	9060.7	70743	9894.5	10632	60204	0	27926	10188	0	13509	82967	32362	14902	0	0	153940
Q13126	S-methyl-5-thioadenosine phosphorylase	MTAP	3	3	3	18	18	31.236	283	11117000	18427	28188	0	0	80090	0	101400	66984	9405.3	177280	25275	58695	24854	0	95358	293320	0	224500	29926	60733	0	0	0	32753	23125	74162	0	127540	109510	30675	291360	0	101940	0	123850	0	0	73606	76483
P55064	Aquaporin-5	AQP5	1	1	1	6	4.9	28.292	265	11105000	97098	0	0	54016	56143	117730	213360	76419	67097	95529	0	166420	0	25241	44629	0	181950	335580	0	82187	106680	48107	0	0	0	0	84686	176630	147500	71225	73746	26066	96896	0	184830	96224	50536	94975	99546
P47755	F-actin-capping protein subunit alpha-2	CAPZA2	6	5	5	15	39.2	32.949	286	11098000	0	20909	0	0	23479	0	101340	123230	40500	174860	0	0	36725	11711	53162	230730	0	38247	19669	88434	65957	0	0	41498	0	179990	34765	184590	32244	253720	0	0	116750	0	115490	0	0	111460	141050
Q8N1Q1	Carbonic anhydrase 13	CA13	1	1	1	10	6.5	29.443	262	11080000	0	0	0	0	0	0	0	98309	0	38123	0	194790	0	0	98405	241630	193310	138310	79633	0	96428	0	93382	0	0	0	52588	77493	0	0	0	0	0	0	78230	51793	0	364020	208790
P06737	Glycogen phosphorylase, liver form	PYGL	10	10	10	55	16.4	97.147	847	10900000	13072	12911	69686	4827.8	26912	11930	26998	19801	0	13264	3095.5	77115	4485.1	2592.2	40559	223710	113890	153450	1539.5	35065	45142	0	15439	6749.3	0	112630	6145	48658	6811.9	35535	67737	0	35827	4659.1	209260	7509.7	0	85604	37630
P07711	Cathepsin L1	CTSL	2	2	2	11	7.8	37.564	333	10720000	0	65608	348580	359980	54339	147090	56280	341310	92687	0	86851	0	145490	87027	0	51594	38531	30302	59404	122780	92759	0	0	0	124280	501940	411090	0	79108	99549	315240	38619	61612	145920	0	205310	95990	0	41128
Q9Y6U3	Adseverin	SCIN	6	6	6	42	14.4	80.488	715	10657000	28721	70284	90750	9360	125170	0	58376	0	0	9068.7	0	147290	12355	20044	46839	23428	0	45698	4793.3	31510	35447	0	0	61525	21658	146700	31540	34251	25985	297680	20292	0	41819	11227	196870	20778	14788	93735	0
Q8NCW5	NAD(P)H-hydrate epimerase	APOA1BP	2	2	2	16	12.8	31.674	288	10654000	0	0	20770	0	22866	0	0	74500	0	57979	0	54066	44793	0	59385	126560	165790	98391	51376	22212	308050	0	103100	0	0	49369	0	49763	0	170000	130040	0	0	0	198690	0	0	60295	137390
Q9UBG3	Cornulin	CRNN	4	4	4	26	21.8	53.533	495	10592000	0	332470	196080	0	148110	0	18420	49941	0	31531	0	385450	154890	32463	32160	0	0	24274	0	74343	0	0	0	0	203600	71454	0	0	0	0	320190	0	27541	0	439150	279000	9289.3	87760	0
Q9UJU6	Drebrin-like protein	DBNL	6	6	6	24	20	48.207	430	10589000	14117	0	0	0	37754	0	42079	21218	0	0	7630.9	142030	39057	19121	37647	293980	65401	38310	37253	44750	76621	0	0	0	22163	48270	26381	5584.5	16835	0	0	0	0	0	81330	11554	23559	45899	18644
P02511	Alpha-crystallin B chain	CRYAB	3	3	3	11	18.3	20.159	175	10512000	9217.5	17960	18666	0	0	0	26464	27336	128690	160250	0	0	30845	0	361170	151920	0	15533	0	104860	19785	0	0	0	0	0	27297	118960	0	35211	33539	0	36737	0	0	0	16993	0	0
Q6XQN6	Nicotinate phosphoribosyltransferase	NAPRT	3	3	3	24	10.6	57.578	538	10402000	0	17353	0	0	21462	24909	39732	26894	23581	35938	30680	0	21545	15333	10977	145800	22970	0	0	65469	0	0	0	32933	51394	91809	10806	0	0	43488	154960	0	42368	13710	12124	21257	31664	0	35012
P36955	Pigment epithelium-derived factor	SERPINF1	3	3	3	23	9.8	46.312	418	10388000	0	52751	10167	203240	22264	128600	26050	123910	68985	0	15953	0	81670	44132	16781	163920	72096	49801	202540	256770	124790	0	9844.5	103820	42847	12492	116930	0	54513	10699	122120	49454	167400	62521	35736	74573	77727	22020	32580
P51884	Lumican	LUM	4	4	4	16	16.6	38.429	338	10376000	0	0	0	0	0	0	0	0	0	96991	0	0	0	16231	297070	540650	0	0	0	0	13465	0	0	0	0	16602	0	113970	0	0	0	0	123570	0	61183	0	0	448700	72831
P05156	Complement factor I	CFI	3	3	3	34	8.1	65.75	583	10092000	0	0	0	0	14975	0	0	0	0	93129	0	60504	0	14827	652790	462990	290930	49950	10850	0	57423	0	0	0	0	7844.8	0	47613	0	13735	0	0	52729	0	51589	40388	44044	516630	507360
P00734	Prothrombin	F2	2	2	2	35	3.5	70.036	622	9921100	0	0	0	0	17956	0	0	0	21304	0	0	26277	16758	0	390570	195510	0	0	0	83774	0	0	0	0	0	0	15838	4261.4	26837	0	0	4520.4	0	0	36557	22371	0	0	0
Q16851	UTP--glucose-1-phosphate uridylyltransferase	UGP2	4	4	4	31	13	56.94	508	9831900	14381	45368	79350	0	74543	10904	94459	49658	38914	62839	40454	97889	0	0	60547	63150	20848	63527	37082	101480	52014	0	6840.5	58497	17692	57953	52163	0	86945	59827	426830	2305.3	33046	7022.4	216310	0	0	42123	45110
Q15435	Protein phosphatase 1 regulatory subunit 7	PPP1R7	5	5	5	21	24.2	41.564	360	9818100	0	0	12331	0	0	0	0	34529	11814	0	0	55252	0	16639	58424	87694	26716	0	0	0	18542	0	0	0	0	17794	0	47823	0	5678.2	0	0	22718	0	133680	0	0	80283	57187
P13667	Protein disulfide-isomerase A4	PDIA4	8	8	8	46	21.2	72.932	645	9786300	26510	6277.3	0	0	89953	0	23570	54812	9469.4	14589	0	60544	28071	38072	40549	79771	90888	96765	29392	46981	233270	28930	37566	0	6411	12414	0	42185	0	85690	41703	0	55907	0	109540	15561	14046	132900	154490
P06727	Apolipoprotein A-IV	APOA4	5	5	5	28	18.4	45.371	396	9779200	153210	0	0	0	0	14730	0	0	0	15614	0	0	0	0	114400	2646300	0	0	0	12677	0	0	3702.4	0	0	0	0	0	16261	0	0	0	13972	0	0	0	0	340960	0
P13716	Delta-aminolevulinic acid dehydratase	ALAD	2	2	2	15	11.5	36.294	330	9727500	0	0	56065	0	128320	0	0	0	0	0	0	11663	0	0	0	17266	38239	0	40494	0	60458	0	129700	73213	0	0	0	32371	0	0	21513	0	0	0	241150	0	29385	27263	54880
P61978	Heterogeneous nuclear ribonucleoprotein K	HNRNPK	4	4	4	27	20.5	50.976	463	9647300	14484	0	0	0	32583	21939	18207	147210	0	78921	0	46689	120680	0	31529	161920	95690	41739	0	0	20550	0	48208	22081	0	21957	22720	47369	0	190590	53493	0	0	0	110090	12297	143280	31652	123240
P41567	Eukaryotic translation initiation factor 1	EIF1	1	1	1	5	15	12.732	113	9507200	0	56526	0	0	64353	0	0	76930	0	131300	0	85022	0	0	0	0	0	0	0	38337	0	0	0	0	0	96347	0	49063	0	98974	0	0	0	0	56653	0	0	78867	103200
P02747	Complement C1q subcomponent subunit C	C1QC	2	2	2	13	12.2	25.773	245	9354000	53729	0	0	0	0	17925	0	42186	0	87077	0	32176	0	68965	127290	166250	253900	18741	22408	0	252340	0	0	0	0	0	71648	156600	38698	63302	0	0	67448	0	102100	34910	164210	187400	83627
P50502	Hsc70-interacting protein	ST13	1	1	1	17	3.8	41.331	369	9293300	0	91067	38199	91811	0	0	0	37227	0	0	10255	27797	0	0	0	74269	67192	0	0	0	87648	0	0	0	0	43307	52847	0	0	0	21796	0	50589	0	63798	0	31387	58168	62809
P62263	40S ribosomal protein S14	RPS14	1	1	1	6	8.6	16.273	151	9152800	46580	0	0	0	152660	0	78904	116780	0	81939	0	0	0	67687	45313	167660	212090	0	52516	89440	296730	0	0	0	0	0	0	77374	0	153250	162980	0	97557	0	0	0	0	77019	121330
Q07021	Complement component 1 Q subcomponent-binding protein, mitochondrial	C1QBP	3	3	3	15	15.6	31.362	282	9090400	0	0	0	0	29089	0	0	33302	0	87829	0	65508	0	79975	116050	135400	143190	69110	23956	27481	550820	0	59144	0	0	0	0	0	0	131620	14556	0	24417	0	73382	27155	0	56204	206860
P30040	Endoplasmic reticulum resident protein 29	ERP29	2	2	2	15	11.5	28.993	261	9062200	25508	0	0	0	93524	58124	25411	170830	0	39792	0	0	19958	84399	149590	0	59423	47646	17588	57718	0	0	46123	0	0	31954	0	69141	0	65490	0	0	32554	0	0	0	57467	59910	127750
P04745	Alpha-amylase 1	AMY1A	6	6	6	28	20.4	57.767	511	9044000	0	25090	1107700	137310	7926.8	44653	0	7721.2	0	12486	79334	0	0	0	0	23073	26111	0	6140	113930	10015	0	0	73804	16901	441640	213710	0	0	0	18535	0	0	152610	29122	0	0	0	4172.8
P07203	Glutathione peroxidase 1	GPX1	1	1	1	11	8.9	22.088	203	9020300	99423	0	88997	0	0	31600	48697	70055	0	55479	69189	0	90568	42736	122910	144270	81908	20080	0	187600	71987	0	0	0	62877	0	0	57838	95866	305510	73404	0	79499	0	80063	166450	29514	155590	334870
P80723	Brain acid soluble protein 1	BASP1	6	6	6	13	47.1	22.693	227	9012200	0	0	0	0	0	175840	0	0	0	0	0	190260	0	0	0	0	0	0	0	0	0	0	0	0	0	0	0	256030	0	0	0	0	0	0	0	0	0	34205	96379
O95834	Echinoderm microtubule-associated protein-like 2	EML2	4	4	4	30	8	70.678	649	8954800	0	0	26086	11455	40971	24113	0	48529	6890.7	52787	0	18095	17417	0	34220	67100	7473.7	17327	11397	11476	92404	0	21774	3690.3	0	45519	13310	52333	0	68468	126870	0	13875	0	40777	19183	51310	16562	92113
Q99733	Nucleosome assembly protein 1-like 4	NAP1L4	3	3	2	19	12	42.823	375	8939300	20088	18616	56996	0	77508	16429	29820	37504	34709	68363	29467	48049	23829	21322	131570	188660	145170	63195	37965	97090	36380	0	18291	0	0	85194	0	56663	43952	89579	38233	0	60930	0	118220	0	8292.4	52747	43400
Q96C19	EF-hand domain-containing protein D2	EFHD2	2	2	2	16	9.6	26.697	240	8902500	25790	54779	53603	0	74940	0	40943	55908	0	0	19639	207980	56217	55176	60049	174990	147750	226770	25085	33856	123030	0	0	0	72125	35853	0	18954	26765	11110	27733	0	24942	0	126730	47962	36987	75773	245710
P46108	Adapter molecule crk	CRK	3	3	3	18	21.1	33.83	304	8818600	58256	21329	0	0	14252	0	0	0	0	0	0	95276	10879	31669	66293	118310	96107	79038	0	0	286130	0	56983	0	0	58484	0	87924	0	33867	59427	0	11498	0	101810	21022	83185	153600	81784
P25786	Proteasome subunit alpha type-1	PSMA1	2	2	2	18	10.3	29.555	263	8781100	0	0	0	0	0	0	33807	30715	0	26900	0	87759	0	0	0	22822	104680	100730	39542	0	44208	0	60283	0	0	17181	0	0	0	0	47297	0	39258	0	77018	24889	14558	0	0
Q9BRF8	Serine/threonine-protein phosphatase CPPED1	CPPED1	2	2	2	19	7	35.548	314	8701100	17037	51956	22279	19366	120460	32133	15586	73128	19155	26021	17833	98837	56186	44994	40835	89008	95536	136110	63714	24244	144700	0	25315	11683	27246	70891	9635.2	18803	57945	55249	66003	0	0	0	75181	47298	39956	166950	73224
Q9UNZ2	NSFL1 cofactor p47	NSFL1C	6	6	6	23	23	40.572	370	8639900	38894	25312	25091	0	14509	0	11829	28697	0	8242.5	14992	53755	0	36081	97215	73177	134350	76478	69214	48032	136770	0	7677.6	0	12752	21484	0	26081	0	26772	44028	0	12511	0	46449	15934	32973	45070	95473
P61204	ADP-ribosylation factor 3	ARF3	3	3	3	12	20.4	20.601	181	8637000	0	3618.7	74790	0	139400	9524.2	0	123340	0	59609	13055	27847	61694	79125	127990	180200	0	0	0	0	73004	0	0	0	0	162270	0	30010	0	179720	32205	0	64176	0	75828	0	0	30346	27100
P07954	Fumarate hydratase, mitochondrial	FH	4	4	4	32	17.1	54.636	510	8620300	0	0	0	0	28429	0	0	41085	0	36199	0	139500	0	19069	37293	71054	173150	100840	0	126660	131350	0	30522	0	18169	40653	0	138440	0	39379	78889	0	110660	0	108890	23769	19332	64952	216870
Q96FW1	Ubiquitin thioesterase OTUB1	OTUB1	3	3	3	15	15.5	31.284	271	8434900	79603	26365	34506	0	21161	10144	0	0	0	64885	60655	47851	26749	0	47488	204570	8682	10087	17855	79212	0	0	0	0	0	31992	0	52143	22956	0	0	0	0	0	109470	9445.6	0	43352	15936
O95865	N(G),N(G)-dimethylarginine dimethylaminohydrolase 2	DDAH2	2	2	2	15	12.3	29.644	285	8380900	0	24715	31018	0	16206	0	81901	105770	0	41267	28784	125410	20309	40419	69656	193310	0	121620	104280	31238	0	0	0	0	0	44579	0	65564	76169	33586	29620	0	129670	0	133840	32626	0	191640	190350
O43768	Alpha-endosulfine	ENSA	2	2	2	9	25.6	13.389	121	8363400	0	0	0	0	123880	0	0	0	0	174620	0	138540	0	58797	210760	252510	213700	74043	0	0	127250	0	0	0	0	0	0	59969	0	0	176690	0	0	0	116030	0	0	68776	206080
A0A075B6K4	Ig lambda chain V-IV region Bau	IGLV3-10	2	2	2	4	19.1	12.441	115	8341500	128920	102590	0	0	0	0	60346	38300	97890	56267	38807	0	56451	0	146950	0	0	0	0	0	0	0	0	62444	49831	0	0	72441	0	79416	164810	202280	0	0	0	64351	39082	0	0
P14625	Endoplasmin	HSP90B1	8	7	7	49	15.4	92.468	803	8273900	0	0	0	7053.5	91620	11786	21524	12675	14004	126220	8921.1	10818	17800	0	20000	93040	6589.3	18883	3931	90055	34286	0	0	20348	7481.3	29394	9203.8	37339	0	116660	0	0	42257	5844.7	246950	7885.9	0	14768	65138
P29692	Elongation factor 1-delta	EEF1D	2	2	2	20	11.7	31.121	281	8256400	0	37795	9800.6	12229	125910	0	0	184810	0	86581	0	65917	48288	43253	254260	84338	112530	16950	0	0	182280	0	0	0	0	40083	0	22393	27441	109240	115350	0	193770	0	178450	28489	93847	196580	16158
P46926	Glucosamine-6-phosphate isomerase 1	GNPDA1	2	2	2	18	17.3	32.668	289	8240900	383310	0	0	0	49932	0	0	18967	8506.2	0	19305	41940	196820	37096	41799	0	62506	45968	0	291100	94958	171120	0	50575	178830	22642	22945	64149	0	62600	30274	0	0	0	49449	0	0	77287	0
P09972	Fructose-bisphosphate aldolase C	ALDOC	1	1	1	23	6.3	39.455	364	8203200	0	0	19822	0	33584	35521	44933	0	27429	71957	11522	55597	54957	50252	60627	72018	90657	24853	0	64037	0	0	0	30109	0	57114	19664	46742	0	168170	105740	0	40608	0	107700	29121	38896	39169	39685
Q9H4A4	Aminopeptidase B	RNPEP	4	4	4	32	11.1	72.595	650	8199000	15905	26270	0	0	42851	0	27701	129000	10306	32082	3849.7	63001	0	17085	22343	239680	122760	49117	5747.7	6687.8	78417	0	43826	0	0	44165	32155	64251	11811	95621	103760	0	49365	0	138990	0	57023	97684	35492
P61088	Ubiquitin-conjugating enzyme E2 N	UBE2N	2	2	2	11	23	17.138	152	8168400	0	40972	0	41361	107590	35274	48734	58692	0	417660	16667	0	0	0	0	182740	0	0	0	67139	58716	0	0	31652	55735	0	0	0	100810	262200	170340	0	24933	10977	52530	0	0	0	43039
P15559	NAD(P)H dehydrogenase [quinone] 1	NQO1	3	3	3	13	13.5	30.867	274	7934700	0	67342	0	0	62118	0	0	0	0	76932	0	59140	0	0	94441	50238	185610	116830	0	0	43570	0	39621	0	0	39858	0	0	30365	72537	39058	0	71093	0	131700	0	0	163460	40554
P08865	40S ribosomal protein SA	RPSA	2	2	2	15	10.8	32.854	295	7801200	0	13665	0	27842	0	0	0	39684	19961	22437	0	36852	38168	45618	27206	77667	113850	43898	0	104190	88419	0	0	0	17870	0	0	23695	13260	39507	45538	0	55288	0	40417	37204	12581	53566	66150
P02760	Protein AMBP	AMBP	1	1	1	17	5.4	38.999	352	7776800	0	0	0	0	0	0	0	148660	0	31554	0	83075	0	29180	342140	210110	150090	41058	0	37412	55628	0	22004	0	0	0	0	0	25431	0	25385	0	54110	0	79154	54561	22526	99251	66616
O75363	Breast carcinoma-amplified sequence 1	BCAS1	4	4	4	34	12.7	61.708	584	7724000	0	6168.8	0	38977	64479	24611	316070	90150	91984	33109	41755	53170	27782	13099	20587	53187	112010	278670	0	5312.7	0	0	0	0	0	0	11252	27079	0	136150	69351	382400	0	0	56060	19908	0	81233	0
P50995	Annexin A11	ANXA11	4	4	4	22	10.1	54.389	505	7710300	40244	7085.2	0	0	0	7897.6	13223	43581	0	12861	30536	14645	17152	14851	166440	472650	20778	0	13978	59046	29107	0	0	13085	14289	0	25861	7207.6	21424	9507.3	42458	0	13880	6827.6	9343.5	15161	17101	5969.7	0
P31939	Bifunctional purine biosynthesis protein PURH	ATIC	6	6	6	37	17.4	64.615	592	7691500	0	17845	15892	0	19873	34192	46808	64655	0	39022	7783	168390	20144	11643	14898	141620	118930	72968	35091	0	0	0	69888	18302	9537.2	45395	0	29474	14116	98074	104170	0	30934	0	148950	24104	31189	54083	100550
P01023	Alpha-2-macroglobulin	A2M	11	11	11	75	12.3	163.29	1474	7637000	11920	5100.5	0	11039	11319	45523	0	7425.7	8990.8	60572	7148	29950	0	30128	251360	313110	49937	9597.3	0	11802	58357	0	0	2218.8	0	40183	22330	88935	23974	15001	5964.3	0	29652	10435	40965	39280	27753	388760	24847
Q14894	Ketimine reductase mu-crystallin	CRYM	3	3	3	13	15.3	33.775	314	7492900	24501	22192	0	0	70704	0	0	112780	0	0	0	0	0	0	14790	0	0	0	0	13805	686220	0	23274	87510	25134	0	0	0	47569	0	0	0	0	0	0	0	0	0	0
Q6FI13	Histone H2A type 2-A	HIST2H2AA3	2	2	2	7	20	14.095	130	7489300	0	0	0	85241	77260	0	0	215920	0	0	0	58834	0	24382	32668	0	69981	68314	0	112680	314750	0	93451	0	0	0	0	0	0	138740	0	0	0	0	209170	0	0	47656	121260
Q14697	Neutral alpha-glucosidase AB	GANAB	7	7	7	50	15	106.87	944	7457100	0	9318.3	17072	41677	69660	31712	20443	87673	17939	22154	38202	22476	20490	21676	66575	113110	15654	41248	23318	66204	40922	5693.1	12851	11671	9953.3	28409	65522	69474	22165	49047	135930	0	44807	34321	128200	18013	9672.6	78817	190800
P09960	Leukotriene A-4 hydrolase	LTA4H	6	6	6	38	16.7	69.284	611	7442100	16678	11482	9917.4	0	15292	12970	10778	9982.4	28148	42372	0	0	11630	15097	13806	113660	9249.7	11795	4152.2	4492.1	20419	0	49548	21086	5659.9	45719	0	69785	16196	95942	51362	0	20320	0	189990	12840	31456	0	42108
P08779	Keratin, type I cytoskeletal 16	KRT16	10	5	4	35	27.3	51.267	473	7268600	5347.9	133680	4656.3	0	39129	25503	11794	26745	0	0	20878	11043	0	16886	0	0	6084.7	10092	1803700	39011	70105	0	11951	7443.1	78958	5863.6	0	0	0	9563.1	0	0	0	156800	0	30606	0	0	101100
P02538	Keratin, type II cytoskeletal 6A	KRT6A	8	5	2	36	14.4	60.044	564	7162900	0	222440	21782	27297	142420	50731	0	68836	18077	28050	28432	11282	5873.1	31025	0	3511.7	14026	0	205070	10650	39455	0	62019	0	206150	0	7889	42470	0	19743	8468.4	0	0	55091	3814.5	25834	0	0	71195
P01042	Kininogen-1	KNG1	4	4	4	38	8.4	71.957	644	7010600	21071	15052	8962.6	23580	38790	19777	0	80222	7071.4	32213	0	5884.5	0	4815.8	52292	158450	51191	20025	4430.9	27840	243490	0	4346.9	38216	0	75947	42246	131550	0	102360	70956	0	29860	0	59335	13482	20925	39334	13804
P07360	Complement component C8 gamma chain	C8G	2	2	2	13	11.4	22.277	202	6972800	57758	12096	13059	0	102560	0	48806	102670	0	120610	0	436660	0	0	9930.3	0	0	60524	0	67173	0	0	0	0	0	150110	0	51382	0	0	125480	0	69060	0	142390	13745	11024	75759	0
P55058	Phospholipid transfer protein	PLTP	3	3	3	25	8.7	54.739	493	6917000	32728	41623	67542	253250	16663	18267	23431	0	10805	26293	408650	0	0	0	30978	44561	0	0	0	22885	0	69412	0	0	71960	48730	167520	0	13793	23906	18452	58426	0	269990	33543	0	0	0	0
P40306	Proteasome subunit beta type-10	PSMB10	1	1	1	12	7.3	28.936	273	6867000	0	0	0	0	0	0	19325	0	0	63879	0	28499	0	0	0	0	0	0	0	0	0	0	0	0	0	0	0	0	0	52501	0	0	0	201520	102510	491240	0	0	200830
P61019	Ras-related protein Rab-2A	RAB2A	2	2	2	15	14.2	23.545	212	6777000	48850	13749	65748	0	0	0	0	125610	33237	0	26534	74864	0	39071	56248	164760	17103	96282	25681	43185	27084	16176	0	0	12184	98008	19224	71241	34991	80036	27989	0	72735	0	83701	0	0	89975	22750
P16083	Ribosyldihydronicotinamide dehydrogenase [quinone]	NQO2	2	2	2	15	17.7	25.918	231	6733300	0	0	0	0	0	0	0	22214	0	24361	0	46961	0	86103	121350	0	109260	75931	22313	0	115030	51914	23208	0	0	0	0	133890	0	0	0	0	0	0	81338	0	17734	149960	34023
P31431	Syndecan-4	SDC4	1	1	1	9	7.1	21.641	198	6730700	0	0	0	0	0	0	0	0	0	48286	0	0	28091	0	83566	19370	0	0	29127	0	200580	0	44383	0	0	44958	0	0	0	88133	0	0	0	0	100900	0	0	61046	58102
O43399	Tumor protein D54	TPD52L2	3	3	3	14	15.5	22.237	206	6699800	67283	11261	0	0	43911	0	0	0	0	33022	0	0	0	0	149000	11074	0	112190	0	0	23169	0	13218	0	0	0	22372	37143	28744	0	26092	0	62642	0	64734	0	17667	211330	0
Q96HC4	PDZ and LIM domain protein 5	PDLIM5	4	4	4	31	10.9	63.944	596	6661600	0	22300	15333	0	17339	8679.8	0	90496	10141	0	0	27110	0	6939.3	12673	31008	81449	25752	6449.7	10625	188970	0	0	19785	0	104650	14798	28198	34375	18583	93276	0	17732	0	68635	0	8971.7	0	43566
O95336	6-phosphogluconolactonase	PGLS	2	2	2	14	14.3	27.547	258	6576000	17220	0	0	0	100400	8934.4	31605	0	19079	54325	0	0	14884	9971.8	28771	115490	82842	68789	16670	82311	0	0	8122	0	29834	47756	0	60051	0	179030	0	0	39123	0	189680	0	0	54697	129300
P16401	Histone H1.5	HIST1H1B	1	1	1	13	7.1	22.58	226	6514300	0	0	0	0	50259	79849	0	28208	46414	26854	0	257650	68558	80079	46832	49953	44136	16512	0	47316	0	0	16673	5167.1	0	13970	0	122400	33402	50867	0	0	0	0	85657	51969	13772	135480	35979
P43652	Afamin	AFM	4	4	4	41	9.2	69.068	599	6490800	0	0	0	0	10447	0	0	6544.9	0	17358	0	18696	0	9706.8	141060	263940	26854	0	18011	16603	29983	0	0	0	0	6561.8	0	65349	5520.2	8818.7	0	0	0	0	38631	0	42231	90103	142580
P06732	Creatine kinase M-type	CKM	1	1	1	25	5.5	43.101	381	6483600	31924	0	59781	276940	146800	244370	0	112710	24162	36170	40032	10587	46612	0	0	0	0	0	0	0	0	0	0	358380	486490	140910	857670	40665	0	42402	126300	74971	17385	22353	0	0	0	0	0
P13798	Acylamino-acid-releasing enzyme	APEH	3	3	3	33	6.6	81.224	732	6370100	0	0	4595.9	0	19957	9193.2	0	0	4810.4	0	6554	0	7445.1	35808	45571	179710	0	24405	9865.7	59979	59345	0	31248	0	0	7580.7	0	0	8268.7	0	33572	0	15770	0	83311	9926.3	31302	22952	13580
P24534	Elongation factor 1-beta	EEF1B2	1	1	1	14	6.7	24.763	225	6360800	0	0	0	0	0	0	0	0	0	0	0	0	0	0	0	0	0	0	0	0	0	0	28743	0	0	0	0	0	0	36691	0	0	0	0	0	0	0	0	0
P22352	Glutathione peroxidase 3	GPX3	2	2	2	12	11.5	25.552	226	6202900	25051	27146	74861	65312	58113	29589	53920	27142	0	42540	0	17625	0	0	24063	53168	56545	0	0	42959	21606	38175	0	0	46582	21962	33553	41572	33679	47754	46621	0	66884	66700	12147	0	0	33369	42160
Q9BUT1	3-hydroxybutyrate dehydrogenase type 2	BDH2	1	1	1	15	6.1	26.724	245	6160300	0	0	0	0	0	0	0	0	0	0	0	40261	0	0	49118	24257	55237	46541	0	0	0	0	0	0	0	0	0	21093	0	86782	0	0	0	0	0	0	0	36144	49269
O95436	Sodium-dependent phosphate transport protein 2B	SLC34A2	1	1	1	27	2.2	75.759	690	6092200	24771	118440	0	0	40363	39458	0	27755	0	17277	0	168360	50322	58143	159890	137140	0	135130	0	0	23832	0	0	0	0	14565	0	0	46188	11106	23002	10886	0	0	47955	182910	31213	0	0
P67809	Nuclease-sensitive element-binding protein 1	YBX1	3	3	2	13	18.2	35.924	324	5988600	0	0	0	0	24804	0	0	0	0	19226	0	15259	13723	14103	24737	62027	126970	0	21878	38735	16808	0	0	0	17255	0	0	41350	0	30320	0	0	0	33990	83742	0	31363	95855	0
O15231	Zinc finger protein 185	ZNF185	3	3	3	44	8.7	73.525	689	5861100	0	52515	0	0	28573	0	58720	86544	6959.3	0	0	17673	4024.4	29120	18823	15675	58840	26408	20635	0	95925	0	0	0	0	20249	0	12337	17248	21359	51376	0	26754	0	101240	21042	63866	41356	92752
P02746	Complement C1q subcomponent subunit B	C1QB	1	1	1	13	5.5	26.721	253	5854400	100720	0	0	0	23394	0	0	31229	0	54171	0	0	0	33744	183670	0	0	0	0	17404	151470	0	0	0	0	34065	0	108070	53908	0	0	0	0	0	0	35465	175540	171310	0
P63244	Guanine nucleotide-binding protein subunit beta-2-like 1	GNB2L1	2	2	2	22	11.7	35.076	317	5762500	0	0	0	0	93023	0	0	39761	0	0	0	18271	0	78347	16324	57526	86911	88384	9183	17901	172870	0	24936	15517	0	11360	0	47117	0	42113	149180	0	18714	0	59766	0	19995	75166	30789
Q9UMX5	Neudesin	NENF	1	1	1	11	8.7	18.856	172	5676000	0	0	0	0	57876	0	22770	45491	0	21620	0	43632	0	23039	105070	137840	138570	41142	0	22204	269040	0	60517	0	0	50030	0	42769	0	44335	111660	0	37331	0	145440	0	36377	57623	116500
P09455	Retinol-binding protein 1	RBP1	1	1	1	12	8.9	15.85	135	5602200	0	0	0	0	35444	30262	22391	47851	17989	68632	23749	43840	25368	46696	89968	83515	234610	24910	28068	18609	116380	0	36830	0	0	36896	0	33883	0	48322	37117	0	47110	12446	80886	16310	0	40529	59474
P55957	BH3-interacting domain death agonist	BID	2	2	2	10	21	21.994	195	5591500	21618	42610	39524	0	0	0	19914	0	495360	0	0	0	70612	0	53265	294940	0	0	0	39731	68516	0	0	0	95705	103030	0	0	100380	0	34762	0	0	0	156740	46373	0	35917	0
Q99933	BAG family molecular chaperone regulator 1	BAG1	2	2	2	21	6.4	38.778	345	5546600	0	0	0	0	0	0	36290	23935	0	16601	0	39520	17133	10381	20547	419060	88709	121520	19046	31463	31959	0	0	0	0	0	0	0	49497	23599	40868	0	0	0	38533	18325	10277	43836	35067
Q15843	NEDD8	NEDD8	2	2	2	7	17.3	9.0714	81	5440000	0	0	0	0	0	0	0	0	0	0	0	0	0	0	0	0	39444	24364	0	0	37645	0	0	0	0	22361	0	23775	0	0	0	0	0	0	32598	0	0	0	0
Q9BRK5	45 kDa calcium-binding protein	SDF4	2	2	2	19	7.2	41.806	362	5438900	32500	71152	185420	136570	37196	72881	54090	51738	61567	68932	58875	61534	69337	44296	18895	63505	27618	31721	43067	0	26121	0	0	0	63270	51716	43419	22407	29096	108640	62388	80520	60992	75189	30153	125110	20944	26187	68118
P30048	Thioredoxin-dependent peroxide reductase, mitochondrial	PRDX3	2	2	2	13	9.8	27.692	256	5347900	0	0	0	0	0	0	18136	69191	0	67570	0	41778	0	24086	60649	0	0	0	0	19179	0	0	0	0	0	14484	0	0	0	65372	52476	0	51386	0	160050	0	0	36716	30564
P04040	Catalase	CAT	5	5	5	32	15.6	59.755	527	5322500	36715	0	0	0	24800	106540	0	51633	0	0	0	6525.1	0	24041	0	33494	122270	9274.1	13040	14308	46916	0	16051	0	0	10647	0	258950	11064	4974.3	0	0	30843	0	45463	7295.1	0	55075	8518.7
P31150	Rab GDP dissociation inhibitor alpha	GDI1	3	3	3	26	13.2	50.582	447	5199900	0	0	0	0	0	32950	0	0	0	42362	0	61221	30844	81723	15600	47729	120670	24233	0	0	89313	0	19482	0	0	120540	32118	60207	0	0	96964	0	0	0	85856	0	32097	61070	6739.2
P08571	Monocyte differentiation antigen CD14	CD14	2	2	2	17	9.9	40.076	375	5169500	0	49933	29971	45021	0	46728	77622	0	27005	16900	100100	0	0	0	30066	128370	0	0	0	43177	0	0	0	33065	46722	0	60191	0	0	15315	0	0	11168	121650	0	36244	0	0	21519
Q04917	14-3-3 protein eta	YWHAH	5	2	2	18	19.5	28.218	246	5077600	0	15027	17233	8253.4	38240	15930	81767	69254	94530	0	25250	0	38940	37656	140520	0	19081	30020	0	0	37586	0	0	0	29131	60650	0	50800	23917	68029	310690	0	26919	0	75222	0	13544	0	41405
Q15631	Translin	TSN	2	2	2	13	14.5	26.183	228	5047500	0	0	0	0	26406	0	0	0	0	35013	24118	23999	0	0	64328	0	31948	30158	33375	145680	0	0	0	21626	20136	50112	0	43923	0	50892	40020	0	34832	0	67886	0	0	0	0
P27695	DNA-(apurinic or apyrimidinic site) lyase	APEX1	2	2	2	18	12.3	35.554	318	4966000	0	0	0	0	13983	0	0	45820	0	23577	0	0	0	23703	71166	29656	49405	0	7075	29872	60769	0	0	0	0	0	0	120600	0	62158	0	0	12233	0	0	0	0	34248	93443
P46940	Ras GTPase-activating-like protein IQGAP1	IQGAP1	13	13	13	93	12.9	189.25	1657	4933600	50491	11794	10576	0	24647	3492	33638	36919	6122.2	37635	26341	31307	5793.9	9967.8	7118.6	112750	28285	9268.8	11150	30743	51549	0	0	4242.4	0	46918	7086.3	24750	39913	57915	31890	0	31118	0	69116	19393	2295	30058	25185
P09417	Dihydropteridine reductase	QDPR	2	2	2	17	11.5	25.789	244	4896300	0	0	0	0	23693	0	0	92006	0	9664.9	0	35094	0	36713	24770	0	67850	34690	0	0	32441	0	0	0	0	21695	11057	72372	0	11954	22791	0	0	0	52762	0	24705	20674	44597
Q9UKK9	ADP-sugar pyrophosphatase	NUDT5	2	2	2	12	12.8	24.327	219	4875100	34656	19573	0	10872	31307	0	35680	0	0	0	28189	52700	36793	63465	110110	63060	48797	38977	28838	34358	78622	0	33237	0	25929	0	28678	90438	0	30265	56026	0	26773	0	54471	20491	25605	70883	47027
P00915	Carbonic anhydrase 1	CA1	6	6	6	14	36.8	28.87	261	4830600	0	0	14535	0	0	0	0	0	0	0	0	0	0	0	0	0	0	0	0	0	18702	46267	0	0	0	0	0	0	0	0	0	0	0	0	0	0	0	0	0
Q01130	Serine/arginine-rich splicing factor 2	SRSF2	2	2	2	11	14.9	25.476	221	4763000	0	0	0	0	31009	0	0	23882	0	0	0	77934	0	0	99908	71144	61459	49472	0	0	32299	0	0	0	0	0	0	0	0	41345	0	0	0	0	0	0	0	64014	68028
Q96NY7	Chloride intracellular channel protein 6	CLIC6	3	3	3	30	8.7	73.011	704	4740300	5216.1	0	3872.4	0	11658	0	13959	16958	0	33357	23169	56277	15093	0	10216	54112	0	0	0	0	0	0	0	0	0	23659	17376	0	0	0	137060	0	8000	0	62451	9229.5	0	14321	0
P17174	Aspartate aminotransferase, cytoplasmic	GOT1	4	4	4	26	18.9	46.247	413	4547600	0	0	0	0	11184	0	0	13679	0	0	0	109060	27872	13955	49776	0	72429	43256	44491	0	7493.4	0	0	0	0	0	0	33756	0	24578	23198	0	0	0	60721	28964	0	0	11382
P19338	Nucleolin	NCL	4	4	4	46	7	76.613	710	4535600	0	6362.7	0	2564.3	82583	0	0	23542	0	21309	0	12865	0	15434	88577	95494	51530	13951	18624	11408	147290	0	0	0	0	0	0	38251	0	46729	0	0	15510	0	64688	0	12170	41729	22104
P20618	Proteasome subunit beta type-1	PSMB1	2	2	2	15	14.1	26.489	241	4531300	0	0	0	0	5842.1	30619	0	0	0	0	0	22845	0	17333	0	29175	84176	59785	0	16935	99043	0	0	0	0	49782	0	25571	38476	45953	0	0	39836	0	68982	86786	0	19202	32839
P17655	Calpain-2 catalytic subunit	CAPN2	5	5	5	36	10.4	79.994	700	4453700	0	22408	13800	0	0	16183	20938	67581	9306	34507	0	33072	12036	4477.6	22267	41997	9556.4	14797	0	28482	57204	0	0	0	3952.7	50332	6520.5	19369	28559	74283	68475	0	25500	0	135770	0	0	28508	8854.7
Q86WZ6	Zinc finger protein 227	ZNF227	2	2	2	73	4.8	92.032	799	4438400	0	110350	101500	172470	106990	152300	98620	135900	162760	0	0	120920	0	76420	0	0	0	109990	157690	0	0	0	0	0	126900	43573	179140	19878	84704	0	184700	79759	0	0	0	0	102730	0	120040
P31941	DNA dC->dU-editing enzyme APOBEC-3A	APOBEC3A	4	4	4	14	18.6	23.012	199	4401700	0	0	29244	0	0	0	0	0	0	0	0	0	0	0	0	0	0	0	0	0	0	0	0	0	0	0	0	0	0	0	35663	0	0	0	0	0	0	0	0
Q9BW04	Specifically androgen-regulated gene protein	SARG	3	3	3	39	9	63.964	601	4185500	39374	45543	14837	0	28462	6750.5	0	0	0	41942	0	21463	0	15944	180980	11136	16480	24614	10650	0	0	0	0	0	46031	31931	10423	44104	14040	43803	16799	0	20210	0	21119	12806	0	18544	42055
O75506	Heat shock factor-binding protein 1	HSBP1	1	1	1	7	25	8.5435	76	4162600	0	0	0	0	0	0	0	0	0	0	0	0	0	0	0	0	0	0	0	0	0	0	0	0	0	0	0	0	0	0	0	0	0	0	0	0	0	0	0
P43490	Nicotinamide phosphoribosyltransferase	NAMPT	3	3	3	29	10	55.52	491	4142000	0	21239	93135	0	31426	40336	0	0	0	0	0	15177	56983	0	0	35614	0	0	0	0	0	0	0	11799	54657	73183	0	12809	26091	58743	31400	0	0	0	87808	14475	0	0	0
P04004	Vitronectin	VTN	2	2	2	22	5.9	54.305	478	4141600	25767	0	0	14487	0	14653	0	15010	12747	39256	0	14758	0	0	89295	245320	23151	0	16956	0	9619.1	11749	0	25770	0	19273	23458	35824	0	0	33190	3378	0	0	65920	0	60026	20429	0
Q96PU8	Protein quaking	QKI	2	2	2	18	9.7	37.67	341	4131200	0	52826	13343	0	0	26968	0	0	0	0	40434	0	25553	17251	0	31207	0	0	0	10903	0	0	0	0	0	20684	11561	33641	43536	83514	0	32349	0	43375	0	25562	0	0	65573
P01008	Antithrombin-III	SERPINC1	4	4	4	30	10.6	52.602	464	4095100	6438	0	0	0	11212	17841	0	0	0	0	0	6004.7	0	0	60834	135510	119510	16592	0	19185	64318	0	8716.6	0	0	5125.3	0	18752	0	0	0	0	0	0	37699	0	2480.8	114510	43034
P36871	Phosphoglucomutase-1	PGM1	3	3	3	37	8	61.448	562	4070200	27677	3515.9	17918	0	22593	9665.7	12863	13466	0	67914	25047	19787	6377.5	6702.2	10276	30326	28350	10340	8216.2	23680	35282	0	16252	0	0	34179	0	30260	10269	114370	17827	0	18441	0	30095	6449.4	18039	14614	13411
P55072	Transitional endoplasmic reticulum ATPase	VCP	3	3	3	45	6.9	89.321	806	4004200	0	25750	0	0	50074	0	24727	0	0	18036	0	31533	0	20655	31139	24166	15372	8397.6	10383	25782	12653	0	0	0	25304	37218	0	0	44004	169490	0	0	15012	0	70056	0	0	4295.1	16614
O95861	3(2),5-bisphosphate nucleotidase 1	BPNT1	2	2	2	23	10.7	33.392	308	3963000	0	7278.6	0	33156	0	0	58019	48238	67435	0	0	0	34089	24145	26704	291560	0	0	39555	131310	0	0	36241	0	61628	69260	40035	0	0	48131	0	23221	0	80112	0	0	35937	71475	37235
P16035	Metalloproteinase inhibitor 2	TIMP2	1	1	1	14	6.4	24.399	220	3939100	28654	19409	27687	31235	24151	41207	39855	51787	53378	61258	51919	13925	61664	75075	0	55931	25577	16106	29576	48648	20084	0	0	0	48692	42777	24692	0	26310	55968	35554	48908	47623	37690	0	30403	26074	43817	0
Q13217	DnaJ homolog subfamily C member 3	DNAJC3	2	2	2	32	8.3	57.579	504	3897700	0	11978	57139	244530	8656.3	98666	29323	30210	0	0	99107	0	31817	26231	0	19000	0	0	4284.7	27483	0	0	0	0	0	0	206270	0	0	21870	31411	29215	39192	200590	12091	11262	30267	6369	0
Q14126	Desmoglein-2	DSG2	5	5	5	51	6.4	122.29	1118	3872200	0	0	5917.3	3762.6	0	2859.7	0	34960	0	14255	0	7681.8	4121.7	24681	39704	30327	40899	19072	26822	19986	63647	0	12338	2327.9	0	6802	0	70518	0	0	20001	0	24523	0	29247	0	0	97038	43647
Q9H2H8	Peptidyl-prolyl cis-trans isomerase-like 3	PPIL3	2	2	2	13	15.5	18.154	161	3834800	0	0	0	0	32270	0	0	0	0	0	0	41395	0	0	0	36345	105720	40961	46182	0	126250	0	28898	0	0	0	0	0	0	0	0	0	15870	0	78126	0	47887	0	0
Q9Y2B0	Protein canopy homolog 2	CNPY2	2	2	2	12	15.9	20.652	182	3720800	0	0	0	0	118160	0	0	17813	0	0	0	25103	0	18481	12233	77859	0	48234	12344	31633	42648	0	15923	0	0	16991	0	0	0	0	0	0	18622	0	34072	0	0	32484	106090
O60547	GDP-mannose 4,6 dehydratase	GMDS	2	2	2	30	7.8	41.949	372	3705500	0	0	11098	0	20201	0	18388	20356	0	16297	0	0	0	0	0	28849	29715	0	0	14131	116180	0	0	0	0	44523	0	33293	0	127660	0	0	43195	0	87136	0	40468	0	0
Q14764	Major vault protein	MVP	5	5	5	49	8.5	99.326	893	3649800	3487.2	3050.4	36052	0	45331	5915.2	38555	8468.3	4761.7	19973	9953	16239	0	13792	0	60994	70070	43645	3303.2	70470	59419	0	0	0	8074.6	37951	0	13729	42451	118410	0	0	31875	0	26097	16246	3892.9	0	28106
Q6P6B1	Glutamate-rich protein 5	ERICH5	3	3	3	25	13.9	39.935	374	3645100	0	6395.2	0	0	0	0	0	55264	0	13322	0	24155	0	0	0	57894	94351	10920	0	31056	0	0	0	0	0	37224	0	28993	0	52527	0	0	0	0	67169	0	0	7366.4	47838
Q15257	Serine/threonine-protein phosphatase 2A activator	PPP2R4	2	2	2	23	9.8	40.667	358	3600800	14231	9301.1	16543	10202	42036	41618	49998	25629	0	17508	15369	31094	398060	39245	53135	29906	0	0	0	0	19345	0	0	0	21267	96104	24967	45858	22426	40105	70923	0	59103	0	49178	123000	18374	36436	16567
P55735	Protein SEC13 homolog	SEC13	1	1	1	13	8.1	35.54	322	3563900	0	0	0	0	0	0	0	0	0	0	0	0	0	0	0	143950	81083	0	0	0	0	0	0	0	0	0	0	0	0	0	0	0	50816	0	58591	0	0	52755	46192
Q09666	Neuroblast differentiation-associated protein AHNAK	AHNAK	26	26	26	413	11.4	629.09	5890	3510900	9673.7	5999.4	7706.2	2512.2	38186	4620.8	7785.9	45597	3413.3	19174	654.39	41578	15231	26239	21329	33649	103050	50990	9038.9	13205	59531	0	7810.5	5857.1	811.52	21844	681.43	27599	2320.3	36390	12146	0	11712	0	39096	10104	6021.8	32348	32591
P34932	Heat shock 70 kDa protein 4	HSPA4	7	7	7	57	13.6	94.33	840	3450200	14861	20119	9845	0	18384	5883.4	13695	42062	6750.4	15312	8571.4	71174	5224.2	19574	10067	80600	13759	45494	7535.3	38828	18191	0	0	0	21050	16847	0	0	23076	22667	16752	0	32995	0	61393	21621	20704	16895	41698
P48147	Prolyl endopeptidase	PREP	5	5	5	49	11.5	80.699	710	3439500	0	0	0	0	25342	0	0	16712	0	0	11056	36248	17074	8286.9	17160	38511	25615	29573	17013	19438	49252	0	30047	14165	0	14378	0	0	0	21755	20335	0	22997	0	33847	0	0	42880	24695
Q5SRE7	Phytanoyl-CoA dioxygenase domain-containing protein 1	PHYHD1	2	2	2	16	8.9	32.41	291	3431900	0	33828	14068	0	121400	0	0	57466	0	9725.2	0	39112	0	89437	30426	49924	14639	35511	26374	42846	62566	0	0	0	0	55951	0	22418	0	38067	20575	0	63702	0	26626	12500	0	72819	49609
P47756	F-actin-capping protein subunit beta	CAPZB	1	1	1	20	4.7	31.35	277	3422000	0	0	28132	0	0	0	0	81485	14974	0	0	12149	24646	0	12791	0	0	27271	26883	60690	0	0	9259.3	0	0	0	0	0	0	19456	0	0	0	0	14760	0	0	0	6019.5
P49189	4-trimethylaminobutyraldehyde dehydrogenase	ALDH9A1	2	2	2	26	5.1	53.801	494	3351300	0	0	0	0	0	0	0	0	0	0	0	0	0	0	15468	0	0	0	0	0	0	0	0	0	0	0	0	0	0	0	0	0	0	0	0	0	0	0	0
Q8WUM4	Programmed cell death 6-interacting protein	PDCD6IP	4	4	4	54	8.2	96.022	868	3291700	11946	10565	22886	0	25699	12035	11520	10954	3819.4	13188	8569	18491	0	19665	75936	63617	14477	0	8595.8	50707	24451	0	0	0	21403	34598	0	18946	15166	82098	0	0	0	0	53507	0	0	15168	9135.9
Q7Z406	Myosin-14	MYH14	11	11	10	125	8.8	227.87	1995	3252000	5302.8	12251	0	2064.5	10347	0	16282	23875	0	28025	1888.3	14526	0	4727.9	6153.8	14665	51533	41384	18363	23983	33688	0	1378.7	4220.4	0	18887	0	18690	2401.5	56909	22301	0	14105	1687.8	37999	0	5195	37144	15281
Q96HE7	ERO1-like protein alpha	ERO1L	2	2	2	28	5.6	54.392	468	3210900	8210.7	0	8780.8	0	71720	11066	11995	51726	15474	12375	0	66224	0	22254	29258	63549	0	0	13998	0	0	0	5748.4	0	0	19847	0	17719	21440	39284	24111	0	101640	0	48344	15845	12782	0	115640
P41222	Prostaglandin-H2 D-isomerase	PTGDS	1	1	1	10	8.9	21.029	190	3201100	0	0	0	0	0	0	0	37541	0	56030	0	0	0	55734	43473	0	162480	0	50019	0	0	0	0	0	0	0	0	0	0	34837	0	0	0	0	0	0	0	47471	0
P34896	Serine hydroxymethyltransferase, cytosolic	SHMT1	1	1	1	28	3.7	53.082	483	3181000	0	13680	23602	0	9057.5	0	0	47162	0	19114	0	16378	0	0	0	36458	14133	15289	0	0	0	0	0	0	0	59207	0	54676	0	62728	0	0	17745	0	59385	0	0	24133	22372
Q96CN7	Isochorismatase domain-containing protein 1	ISOC1	1	1	1	16	5	32.236	298	3159400	13625	0	0	0	25147	7797.4	7075.6	0	0	8752.6	0	26491	0	0	0	49059	0	19228	0	32185	26008	0	0	0	0	0	0	15032	0	29778	0	0	18789	0	26768	63704	0	22502	0
P55011	Solute carrier family 12 member 2	SLC12A2	4	4	4	56	6.7	131.45	1212	3151400	0	0	5903	0	24841	0	3764.5	3797.6	0	5462	0	10007	0	0	18607	49342	56002	24693	0	9021.8	31669	0	14769	0	0	19929	0	32157	0	38641	9069.9	0	9600.2	0	24850	0	3253	28802	55224
P00747	Plasminogen	PLG	2	2	2	46	4.1	90.568	810	3054100	0	0	0	0	16990	30367	0	14898	10112	22988	0	0	0	0	67135	87576	59876	0	0	0	0	0	0	0	0	10107	0	31964	38014	15192	0	0	0	0	43678	0	8688.5	74874	11209
Q9NQR4	Omega-amidase NIT2	NIT2	1	1	1	21	5.4	30.608	276	3018600	0	0	0	0	0	0	0	0	0	14456	7660	0	0	29709	0	0	16165	0	0	0	0	0	8947	0	0	23026	0	0	11162	17415	0	0	13078	0	0	0	0	11244	0
P02042	Hemoglobin subunit delta	HBD	6	2	2	11	51	16.055	147	3015700	0	0	0	0	0	0	0	0	0	0	0	0	0	0	0	0	0	0	0	0	17670	0	0	0	0	0	0	0	0	0	0	0	0	0	0	0	23510	0	0
O95171	Sciellin	SCEL	5	5	5	52	8.3	77.551	688	3008200	0	16998	4628.7	0	15360	0	7569.3	7306.3	4479.6	5529.2	0	22024	11650	3171.7	8922.5	37344	21050	14968	23667	0	18150	0	0	0	7467.8	3426.9	0	9513.1	7874.3	19025	4529.6	0	13358	0	16313	29778	0	20972	50771
P49721	Proteasome subunit beta type-2	PSMB2	1	1	1	12	7.5	22.836	201	2993900	0	0	15513	0	49638	0	36552	27983	0	16211	0	0	0	0	0	38536	149520	36053	20147	47366	54508	0	0	0	0	31218	0	78339	43322	0	49222	0	37183	0	45080	0	21811	0	65877
Q9UKY7	Protein CDV3 homolog	CDV3	2	2	2	12	21.3	27.335	258	2973800	0	0	0	0	0	0	0	0	0	0	0	30949	0	0	72006	0	44981	0	0	0	0	0	0	0	0	15340	0	0	0	0	0	0	0	0	55669	0	0	0	0
P68366	Tubulin alpha-4A chain	TUBA4A	4	1	1	22	15	49.924	448	2945200	0	16048	0	9977.9	11778	9125.2	45522	19112	0	7979.2	20027	20560	0	0	8926.3	90365	0	19843	0	44551	35509	0	0	12533	7313.9	21114	9648.8	0	20129	20513	20406	0	27463	0	166060	0	0	0	28058
P26038	Moesin	MSN	9	4	4	40	19.2	67.819	577	2916500	3176.2	0	0	0	6016.9	19966	0	0	0	18680	0	22879	0	8276.9	0	19831	28615	0	0	8458.2	16896	0	0	0	0	17366	0	0	15648	7960	0	0	0	0	33297	0	0	11763	15854
P02545	Prelamin-A/C	LMNA	4	4	4	44	9.9	74.139	664	2915100	0	0	0	0	9778.1	2930.1	0	0	12416	0	0	20311	2298	0	24804	210780	53524	22829	18311	73379	69787	0	0	0	0	0	0	27353	0	2274.9	0	0	0	0	0	0	1781.1	18460	91303
O14908	PDZ domain-containing protein GIPC1	GIPC1	2	2	2	18	8.1	36.049	333	2795300	22762	31699	0	0	0	12323	56899	24015	0	7354.9	0	20205	0	0	0	0	32781	0	0	26038	20277	0	10014	0	13985	0	0	0	38569	0	17961	0	17237	0	21372	0	0	0	56598
Q7Z6K5	Arpin	ARPIN	1	1	1	14	11.9	24.943	226	2779400	0	0	0	0	0	17865	0	0	0	0	0	0	0	0	67157	0	0	0	0	0	58838	0	0	0	0	0	0	0	0	0	0	0	0	0	44273	0	26247	0	53030
P07858	Cathepsin B	CTSB	4	4	4	16	13.9	37.821	339	2766900	0	55884	140020	0	0	76200	0	0	115120	0	83634	0	0	0	0	0	0	0	0	0	0	0	0	0	0	0	64891	0	0	0	0	157370	0	30384	0	0	0	0	0
P31146	Coronin-1A	CORO1A	1	1	1	24	3.5	51.026	461	2766700	0	0	0	0	0	0	0	0	0	0	0	0	0	0	0	0	0	0	0	0	0	0	0	0	0	0	0	0	0	50344	0	0	0	2464.7	38570	26397	0	13544	0
Q15084	Protein disulfide-isomerase A6	PDIA6	3	3	3	25	10.5	48.121	440	2758600	0	0	0	7723.2	0	0	0	0	0	19513	7439.9	29633	0	0	5079.1	108900	0	0	0	10620	24793	0	0	0	0	0	0	0	25257	30691	0	0	0	6240.3	52363	0	0	0	10860
Q14914	Prostaglandin reductase 1	PTGR1	3	3	3	19	13.7	35.869	329	2758000	0	0	33969	20005	56174	16010	0	0	0	0	0	0	0	0	7312.8	83369	0	0	19036	0	18661	0	0	0	0	75507	0	0	19193	0	0	0	15933	0	0	0	0	0	0
P18206	Vinculin	VCL	7	7	7	84	10.1	123.8	1134	2735200	3128.8	3944.2	3924.1	0	31422	4129.5	13845	8704.1	24611	5887.8	10765	16262	1872.1	0	2918.5	43083	3197.7	5115.2	1837.6	52962	4428.2	0	0	0	8070.4	19564	0	68413	7287.4	58791	11015	21734	2774	0	18650	2899.4	1814.4	8074.8	7690.6
P08294	Extracellular superoxide dismutase [Cu-Zn]	SOD3	1	1	1	9	5.8	25.851	240	2717600	0	0	0	0	0	0	0	0	0	0	0	0	0	0	0	0	0	0	0	0	0	0	0	0	0	0	0	0	0	0	0	0	0	0	0	0	0	0	0
O75390	Citrate synthase, mitochondrial	CS	1	1	1	20	3.4	51.712	466	2656800	0	0	0	0	0	0	29912	0	0	12499	0	40561	0	22801	0	55631	69156	90102	0	0	66727	0	13679	0	0	0	0	0	0	26988	20947	0	0	0	45358	0	8832.4	67517	42233
P24666	Low molecular weight phosphotyrosine protein phosphatase	ACP1	3	3	3	10	17.1	18.042	158	2593400	0	0	0	0	0	0	0	0	0	0	0	0	0	0	0	0	0	37981	0	0	104630	0	0	0	0	0	0	0	49869	10097	0	0	0	0	0	0	0	0	22863
P01040	Cystatin-A	CSTA	1	1	1	7	18.4	11.006	98	2578100	0	0	0	0	0	0	0	0	0	0	0	0	0	0	0	0	0	0	0	0	0	0	0	0	0	0	0	0	0	0	0	0	0	0	0	0	0	0	0
Q8NBJ7	Sulfatase-modifying factor 2	SUMF2	2	2	2	17	9	33.843	301	2529800	0	0	11098	7311.9	0	0	0	0	10518	0	0	0	7373.8	34398	13732	34602	35479	0	20786	32305	0	0	0	0	11262	14773	0	0	0	0	0	0	10794	0	0	6927.4	0	6638.3	42653
P35080	Profilin-2	PFN2	1	1	1	8	10	15.046	140	2441200	0	0	0	0	0	0	0	0	0	0	0	0	0	0	0	0	0	0	0	0	0	0	0	0	0	0	0	0	0	0	0	0	0	0	0	0	0	0	0
P30405	Peptidyl-prolyl cis-trans isomerase F, mitochondrial	PPIF	1	1	1	16	14	22.04	207	2420200	0	0	0	0	0	0	0	0	0	0	0	0	0	0	0	113090	42692	124660	0	0	38644	0	20857	0	0	0	0	0	0	0	0	0	0	0	33667	0	0	135080	65715
P43034	Platelet-activating factor acetylhydrolase IB subunit alpha	PAFAH1B1	2	2	2	27	6.3	46.637	410	2385300	0	0	0	0	16495	0	0	0	0	12575	0	0	0	0	0	0	0	0	0	0	19533	0	0	0	0	0	0	0	0	0	54396	0	0	0	26099	0	14904	0	0
P18859	ATP synthase-coupling factor 6, mitochondrial	ATP5J	1	1	1	7	17.6	12.587	108	2365100	0	0	0	0	23877	0	0	0	0	28279	0	0	0	0	0	46169	21921	0	0	0	101010	0	0	0	0	0	0	50757	0	0	0	0	0	0	78120	0	0	71150	0
Q9H910	Hematological and neurological expressed 1-like protein	HN1L	1	1	1	14	7.4	20.063	190	2350900	17795	0	9534.6	0	19039	0	0	0	0	0	0	29706	0	24542	0	62479	32701	30459	12563	17231	24856	0	0	0	0	10681	0	0	0	0	0	0	0	0	0	0	10719	17410	35593
P55210	Caspase-7	CASP7	2	2	2	20	12.2	34.276	303	2346000	13741	0	0	0	20291	0	9936.4	0	0	48046	4852.6	0	0	0	50657	0	0	0	0	0	0	0	0	0	0	14760	0	0	0	41670	0	0	0	0	57819	0	0	21610	0
P11413	Glucose-6-phosphate 1-dehydrogenase	G6PD	2	2	2	38	6.6	59.256	515	2224300	14656	0	18351	0	146000	0	18434	39510	0	17436	0	35868	0	0	0	19609	0	28797	0	0	0	0	0	0	0	15247	0	99446	0	0	189980	0	0	0	40691	19408	0	0	27975
P05089	Arginase-1	ARG1	3	3	3	17	12.4	34.735	322	2196400	58454	15726	0	0	0	0	40135	0	0	0	0	0	0	0	0	0	0	0	23989	0	0	0	14299	0	41857	0	0	0	0	16634	0	0	46129	0	0	39129	0	0	0
P13796	Plastin-2	LCP1	6	4	4	41	13.7	70.288	627	2191100	0	0	0	0	2163.1	70899	0	0	7698.1	7715.2	0	3768.7	0	0	0	17156	0	0	0	4796.3	10928	10244	0	0	0	0	0	4416.4	0	6158.3	0	0	9868.6	0	13276	0	0	0	14278
O75888	Tumor necrosis factor ligand superfamily member 13	TNFSF13	1	1	1	11	6	27.433	250	2141200	0	0	43196	40267	0	0	0	77689	0	32730	31561	0	37926	0	0	0	0	0	0	0	0	0	0	0	0	23378	89335	0	0	49244	107240	0	25486	86545	0	0	0	0	55854
Q9BVA1	Tubulin beta-2B chain	TUBB2B	6	1	0	21	22.9	49.953	445	2080200	0	10493	0	0	14437	26840	0	0	0	0	15052	10349	21149	0	0	0	0	9416.8	19926	0	21366	0	0	0	13317	0	0	0	0	29221	13915	0	19159	0	26103	11566	0	0	42401
Q5VT79	Annexin A8-like protein 2	ANXA8L2	1	1	1	23	4.6	36.879	327	2052500	0	0	0	0	0	0	0	10903	4500.5	18670	0	14735	0	17056	11753	0	0	35523	0	0	0	0	0	0	0	0	0	0	0	0	53569	0	0	0	14209	0	14039	0	0
P12532	Creatine kinase U-type, mitochondrial	CKMT1A	1	1	1	26	5	47.036	417	2009200	0	0	0	0	11785	0	8712.6	0	30468	12793	0	18099	0	0	0	0	39593	21399	0	27813	57234	0	0	14949	0	0	0	0	0	0	0	0	32183	0	17506	0	0	26932	67402
Q02790	Peptidyl-prolyl cis-trans isomerase FKBP4	FKBP4	1	1	1	31	3.1	51.804	459	2005300	0	0	0	2915.6	12535	0	8818.8	12838	16360	30823	6727.3	27370	13141	24235	45919	25850	16292	10357	12831	18775	12408	0	0	0	0	7146.7	0	8708.6	6108.6	22225	9223	0	8871.6	0	35095	7556.8	9062.8	20371	12192
P09228	Cystatin-SA	CST2	3	1	1	8	21.3	16.445	141	2000900	46944	0	140630	0	0	0	0	0	0	0	0	0	25455	0	0	0	0	0	0	0	0	0	0	20968	0	135990	205650	0	0	0	0	74590	0	0	0	69072	0	0	0
Q9NQW7	Xaa-Pro aminopeptidase 1	XPNPEP1	2	2	2	36	5.3	69.917	623	1947700	0	10473	10442	0	8125.8	8169.7	8626.1	10818	4771.1	0	5417.7	0	0	9218.1	0	30987	0	0	0	24567	31861	0	0	0	6013	0	0	0	7472.6	22039	14170	0	0	0	16298	0	0	0	0
Q9BWS9	Chitinase domain-containing protein 1	CHID1	1	1	1	22	3.6	44.94	393	1939900	0	0	40746	53589	0	20697	0	0	26110	12532	77621	0	0	0	0	0	0	0	0	23495	0	0	0	29028	0	34551	52153	0	29758	79160	0	23637	16204	41825	0	0	0	0	0
P12081	Histidine--tRNA ligase, cytoplasmic	HARS	1	1	1	34	4.3	57.41	509	1939000	0	0	6939.7	0	0	20529	0	81476	0	9324.3	19120	60189	35070	17330	26505	24618	23917	44187	37183	16668	24696	0	0	0	9718.4	0	0	50879	0	22563	26904	0	13712	0	31793	14386	18116	8090.3	16033
Q02809	Procollagen-lysine,2-oxoglutarate 5-dioxygenase 1	PLOD1	3	3	3	47	7	83.549	727	1919500	0	22316	15051	35511	7303.7	51517	28882	0	0	8454.9	25845	0	6662.1	5759.9	0	0	0	20783	16092	18450	0	0	0	0	27120	15187	39531	9167.7	10363	0	35113	11181	0	33973	0	0	0	0	0
Q6UWP8	Suprabasin	SBSN	3	3	3	32	18.3	60.54	590	1886300	0	50682	0	0	0	0	0	0	0	17526	15485	0	0	0	0	0	0	0	0	18286	0	0	0	0	56911	0	0	0	0	0	0	0	30351	0	0	0	0	0	0
P07951	Tropomyosin beta chain	TPM2	5	2	2	23	16.9	32.85	284	1811200	0	16039	24044	10755	14221	4343	0	30357	14715	0	0	0	9059.7	19126	0	0	0	26819	26670	35925	100770	22636	0	0	0	11874	0	0	0	0	28911	0	0	0	11564	35474	9105.5	0	29815
P61586	Transforming protein RhoA	RHOA	1	1	1	13	8.8	21.768	193	1775500	0	0	24805	0	0	0	28310	0	0	0	0	0	0	0	0	0	0	0	0	0	129430	0	0	0	0	0	0	0	0	110850	0	0	0	0	76968	0	0	0	0
P00491	Purine nucleoside phosphorylase	PNP	1	1	1	22	6.2	32.118	289	1738600	0	0	0	0	0	0	0	0	0	0	0	12548	26666	15428	0	0	18973	18400	27915	18462	0	0	15846	16868	0	0	0	19606	0	0	0	0	16585	0	0	0	12214	53321	32214
P68402	Platelet-activating factor acetylhydrolase IB subunit beta	PAFAH1B2	1	1	1	10	9.6	25.569	229	1710200	0	0	0	0	47047	0	0	0	0	0	0	24841	0	0	17244	49442	0	0	0	0	0	0	0	0	0	0	73356	0	0	22353	133240	0	37163	0	157670	0	0	43347	44584
Q15102	Platelet-activating factor acetylhydrolase IB subunit gamma	PAFAH1B3	1	1	1	16	9.1	25.734	231	1698800	0	0	0	0	0	0	0	0	0	27834	0	27183	0	0	11794	48555	0	19718	0	15511	0	0	0	0	0	0	0	0	0	0	0	0	0	0	44255	0	0	76393	0
P05155	Plasma protease C1 inhibitor	SERPING1	1	1	1	24	2.8	55.154	500	1698800	0	0	0	0	19888	0	0	9161.1	0	0	0	0	0	0	31390	66835	0	0	0	0	18957	0	0	0	0	0	0	18545	0	9824.7	34013	0	0	0	34576	0	0	20554	0
Q14651	Plastin-1	PLS1	4	2	2	33	10.2	70.253	629	1669600	20547	0	6702.6	0	0	4220.7	0	0	0	10143	5577.4	37004	10501	4811.7	7076.6	143160	29569	0	0	27543	16317	0	0	12379	0	19496	0	0	0	19550	21789	0	18995	0	26072	0	0	43505	7942.8
P62820	Ras-related protein Rab-1A	RAB1A	1	1	1	18	8.3	22.677	205	1644800	0	0	0	0	16560	0	0	0	0	0	0	0	0	12745	0	49971	0	0	0	0	37111	0	10456	0	0	38253	0	0	0	0	0	0	0	0	26750	0	0	0	27929
O14773	Tripeptidyl-peptidase 1	TPP1	2	2	2	23	6.4	61.247	563	1623000	33425	18204	45531	27430	28774	58954	0	0	21998	0	0	11687	16193	0	0	0	0	15860	11443	16178	0	0	0	0	22827	0	0	0	0	19040	0	0	33995	42894	18815	25499	0	0	43539
P16989	Y-box-binding protein 3	YBX3	2	1	1	18	9.7	40.089	372	1606300	0	0	0	0	0	0	0	0	0	0	0	32769	0	0	9002.4	39436	56702	0	0	0	0	0	0	0	0	13992	0	22197	0	0	20241	0	0	0	0	15232	10824	11715	0
Q9UBS3	DnaJ homolog subfamily B member 9	DNAJB9	1	1	1	13	6.3	25.518	223	1585000	0	0	69554	0	0	45378	18597	0	0	0	64099	14878	0	0	0	0	0	0	0	0	0	0	0	0	36006	37900	46590	0	61940	0	50483	0	23322	21103	0	0	0	0	0
Q9Y3F4	Serine-threonine kinase receptor-associated protein	STRAP	1	1	1	22	5.1	38.438	350	1571900	0	0	0	0	16652	0	0	0	0	17065	0	20996	0	0	17242	27740	0	15607	19799	0	0	0	0	0	0	24212	0	18428	0	0	0	0	0	0	0	0	0	9643.4	0
P28482	Mitogen-activated protein kinase 1	MAPK1	1	1	1	23	8.1	41.389	360	1570300	0	0	0	0	0	0	0	0	0	20134	0	23659	0	0	0	0	0	0	0	0	33606	0	0	0	0	0	0	0	0	0	0	0	23072	0	43446	0	0	0	0
P54819	Adenylate kinase 2, mitochondrial	AK2	1	1	1	17	5.4	26.477	239	1533500	0	0	0	0	0	0	0	0	0	0	0	0	0	0	0	41707	0	28041	0	0	38065	0	0	0	0	0	0	0	0	0	33965	0	0	0	21345	14665	0	18444	48698
Q10567	AP-1 complex subunit beta-1	AP1B1	2	2	2	47	3.2	104.64	949	1513600	11156	2148.8	3934	0	9724.1	5014.8	4785.2	12344	0	5900.7	0	12239	0	0	0	0	8119.7	0	0	15732	0	0	6772.5	0	3545.9	0	0	20328	4611	0	9328	0	8753.8	0	19378	8723.2	0	0	30570
Q13867	Bleomycin hydrolase	BLMH	3	3	3	28	8.1	52.562	455	1496900	0	18817	0	0	0	0	40611	0	0	0	0	0	0	0	0	0	0	0	23836	13519	29612	0	0	0	11794	0	0	0	0	15762	23296	0	20560	0	22830	0	6914.5	0	12100
O60437	Periplakin	PPL	5	5	5	135	4.1	204.74	1756	1493000	8087.3	4194.7	1950.9	0	15748	1540.9	6108.3	17319	0	1541.9	0	16637	5418.8	14168	3687.2	18847	21712	28295	6909.3	5666.3	19492	0	0	3559.1	4810.6	15034	0	5734.3	0	18662	7608.7	0	15089	0	14111	4323.6	3122.2	17599	9670.3
Q14696	LDLR chaperone MESD	MESDC2	2	2	2	12	9.8	26.076	234	1479600	0	0	0	0	0	0	0	0	0	0	0	0	0	0	0	0	0	0	0	0	0	0	0	0	0	0	0	0	0	0	0	0	0	0	0	0	0	0	0
P09871	Complement C1s subcomponent	C1S	2	2	2	28	4.5	76.684	688	1477400	0	0	0	0	0	0	0	0	0	18721	0	12179	0	0	52737	66372	48236	0	0	0	11210	0	0	0	0	0	0	31500	0	0	0	0	0	0	17364	0	3805.6	76404	0
Q06210	Glutamine--fructose-6-phosphate aminotransferase [isomerizing] 1	GFPT1	3	3	3	49	6.3	78.806	699	1473600	30712	8013.7	10414	0	15584	0	13392	0	0	15023	21309	19248	0	0	24853	61909	8296.4	12674	2861.4	20452	4964.9	0	0	4303.6	0	8465.5	0	2288.8	7145.7	7744	9882	0	7754.2	2013.4	33308	4057.2	0	9021.8	0
Q9BUF5	Tubulin beta-6 chain	TUBB6	2	1	1	22	7	49.857	446	1457200	0	13605	11492	10666	24948	0	39988	13713	30120	0	0	0	26822	0	0	228720	0	0	0	0	17365	0	0	0	16721	22823	19078	0	0	29869	20517	0	0	0	0	0	0	0	23146
Q16204	Coiled-coil domain-containing protein 6	CCDC6	2	2	2	23	6.5	53.29	474	1453000	0	0	0	0	0	0	0	0	0	19123	0	7881.7	0	0	0	18941	0	8323.4	0	0	0	0	0	0	0	0	0	0	0	0	0	0	0	0	11657	0	0	0	0
P10768	S-formylglutathione hydrolase	ESD	1	1	1	16	7.8	31.462	282	1444000	0	0	0	0	0	0	0	0	0	0	0	0	0	0	0	0	0	0	0	0	0	0	0	0	0	0	0	0	0	0	0	0	0	0	0	0	0	0	0
P21399	Cytoplasmic aconitate hydratase	ACO1	4	4	4	48	7.9	98.398	889	1412100	0	0	0	0	0	14074	0	0	0	13642	0	0	5592.9	5738.9	0	25338	0	80043	4372.6	9933.5	17267	7371.9	0	0	0	6368.6	0	12712	0	0	0	0	0	0	10796	0	0	12304	0
Q13561	Dynactin subunit 2	DCTN2	2	2	2	26	8.7	44.23	401	1411000	0	0	0	0	0	14850	0	20870	0	8137.2	15696	8886.3	0	0	56749	28924	14999	0	0	17523	0	0	0	0	0	0	0	0	0	22415	0	0	15269	0	17410	0	0	7545.5	0
Q9GZS3	WD repeat-containing protein 61	WDR61	1	1	1	15	9.5	33.58	305	1409000	0	0	0	0	0	0	0	0	0	0	0	0	0	0	0	0	59452	0	0	0	0	0	0	0	0	0	0	0	0	0	0	0	0	0	53982	322870	0	0	0
O00567	Nucleolar protein 56	NOP56	2	2	2	36	4.2	66.049	594	1400600	0	0	0	0	0	0	0	0	0	0	0	0	0	0	0	0	0	0	0	0	0	0	0	0	0	0	0	0	0	0	0	0	0	0	0	0	0	0	0
Q86X29	Lipolysis-stimulated lipoprotein receptor	LSR	1	1	1	30	2.3	71.438	649	1390800	23711	13241	25670	19099	14290	24079	15524	69695	17933	8190.5	39375	0	16462	17737	0	0	0	9742.6	25229	0	0	60508	0	0	56063	14711	28222	0	8293.5	17287	0	18321	0	35170	0	15088	9899.4	0	16497
P06681	Complement C2	C2	3	3	3	45	4.5	83.267	752	1378600	0	0	0	0	0	0	0	0	0	25446	0	0	0	0	68487	39474	38440	0	0	10921	29961	0	0	0	0	0	0	27041	0	29492	0	0	5518.8	0	0	0	17224	10455	0
O15212	Prefoldin subunit 6	PFDN6	2	2	2	12	14	14.582	129	1371900	0	0	0	0	26251	0	0	0	0	0	0	0	0	0	0	0	0	0	10485	0	0	0	0	0	0	0	0	0	0	0	0	0	0	0	0	0	0	0	0
Q13103	Secreted phosphoprotein 24	SPP2	2	2	2	13	6.2	24.337	211	1342500	0	0	17011	0	0	0	0	0	0	0	0	0	0	0	0	0	0	0	0	0	0	0	0	0	0	0	0	0	0	0	0	0	15238	0	0	0	0	0	0
P47989	Xanthine dehydrogenase/oxidase	XDH	4	4	4	64	4	146.42	1333	1332000	0	1929.5	0	0	0	0	0	0	0	0	0	6249.6	6099.2	6529	1716.2	7481.5	6813.7	5029.7	10190	3246.5	30107	0	0	0	0	0	0	6906.8	0	0	0	0	0	0	14551	0	14291	2866.2	3342.6
O95881	Thioredoxin domain-containing protein 12	TXNDC12	2	2	2	13	15.7	19.206	172	1316400	0	0	0	0	0	0	0	0	0	19426	0	0	0	0	0	0	0	0	0	0	34410	0	0	0	0	0	0	0	0	0	0	0	0	0	23520	0	0	14504	23398
O43175	D-3-phosphoglycerate dehydrogenase	PHGDH	1	1	1	24	2.8	56.65	533	1308000	7705	10270	8035	0	0	0	0	0	0	27140	14629	16247	0	0	0	0	43188	0	0	8848.9	6781.3	0	0	0	0	11736	0	0	9839.3	30190	0	0	26629	6088.1	34485	0	0	9495.7	16361
O14936	Peripheral plasma membrane protein CASK	CASK	1	1	1	56	3.3	105.12	926	1304600	0	0	0	0	0	0	0	26265	0	0	0	0	0	14249	27673	0	0	0	0	0	0	0	0	0	6552.5	0	0	261310	0	0	0	0	0	0	0	0	0	93439	0
P14780	Matrix metalloproteinase-9	MMP9	3	3	3	37	5.9	78.457	707	1302900	0	0	0	0	0	45723	0	0	0	0	0	0	0	0	0	0	0	0	0	0	0	0	0	0	0	0	0	11968	0	0	0	0	0	0	0	0	0	0	0
P30084	Enoyl-CoA hydratase, mitochondrial	ECHS1	2	2	2	20	11.7	31.387	290	1299200	0	0	0	0	0	0	0	33394	0	23013	0	0	0	0	8871	0	14061	0	0	0	75658	0	0	0	0	0	0	0	0	8685	0	0	0	0	52872	0	0	0	0
P05161	Ubiquitin-like protein ISG15	ISG15	1	1	1	10	12.1	17.887	165	1289500	0	0	0	0	0	0	0	0	0	0	36689	0	0	0	0	0	0	0	0	0	0	0	0	0	0	0	0	0	0	0	0	0	0	0	17657	0	0	0	0
P04196	Histidine-rich glycoprotein	HRG	1	1	1	22	2.7	59.578	525	1262400	0	0	0	0	0	0	0	0	0	0	0	0	0	6315.9	82005	61012	18902	0	0	0	17565	0	0	0	0	0	0	31980	22901	0	0	0	0	0	15847	0	27393	32129	28921
P27169	Serum paraoxonase/arylesterase 1	PON1	2	2	2	19	13.5	39.731	355	1254800	0	0	0	0	0	0	0	0	0	0	0	0	0	0	8168.7	123420	0	0	0	0	0	0	0	0	0	0	0	0	0	0	0	0	0	0	32867	0	0	0	0
Q16881	Thioredoxin reductase 1, cytoplasmic	TXNRD1	2	2	2	38	5.9	70.905	649	1219400	0	0	0	0	0	0	0	0	0	0	0	0	0	0	0	0	0	4725.3	0	8693.9	36421	0	0	0	0	0	0	0	0	0	0	0	0	0	0	0	0	0	7297.9
P29508	Serpin B3	SERPINB3	2	2	2	23	10.3	44.564	390	1218700	0	11894	0	0	0	0	0	0	0	0	0	0	0	0	0	0	0	0	0	0	0	106780	0	0	0	0	0	0	0	0	0	0	0	0	0	0	0	0	0
P05120	Plasminogen activator inhibitor 2	SERPINB2	1	1	1	20	3.6	46.596	415	1155200	16379	23894	34122	0	25217	0	0	0	0	0	0	20541	0	0	19726	0	0	13042	0	0	0	0	0	0	0	19813	0	6086	0	0	0	0	16328	0	35701	0	0	14695	0
Q13510	Acid ceramidase	ASAH1	2	2	2	21	10.1	44.659	395	1132300	0	0	0	0	0	0	0	0	0	0	0	0	0	0	0	0	0	0	0	0	39571	0	0	0	0	0	0	0	0	0	0	0	0	0	27690	0	0	0	0
O94760	N(G),N(G)-dimethylarginine dimethylaminohydrolase 1	DDAH1	2	2	2	18	7.4	31.121	285	1127500	0	0	0	0	0	0	0	0	0	0	0	9024.2	0	0	0	0	0	10094	0	41941	0	0	0	0	0	40607	0	0	0	34989	0	0	0	0	0	0	0	0	0
Q9BS26	Endoplasmic reticulum resident protein 44	ERP44	1	1	1	22	3.7	46.971	406	1127100	0	0	0	0	0	23765	0	0	0	0	6406.1	14412	0	0	21966	28821	13331	0	0	12813	25997	0	0	0	0	0	0	0	0	30247	0	0	18035	0	26255	0	0	19984	26971
Q8TE77	Protein phosphatase Slingshot homolog 3	SSH3	2	2	2	31	4.6	72.995	659	1114900	0	16358	0	0	0	0	0	0	0	0	0	21532	0	0	0	49537	0	0	0	15511	9844.9	0	0	0	0	0	0	0	0	0	0	0	0	0	41677	0	0	0	8862.4
P50452	Serpin B8	SERPINB8	2	1	1	24	5.9	42.766	374	1090900	0	0	0	0	0	0	0	0	0	0	0	0	0	0	0	0	0	0	0	0	0	0	0	0	0	0	0	0	0	0	0	0	0	0	0	0	0	0	0
Q9H0U4	Ras-related protein Rab-1B	RAB1B	2	2	2	17	18.9	22.171	201	1084600	0	0	0	0	0	0	0	0	0	0	0	0	0	0	0	0	0	0	0	0	0	0	0	0	0	0	0	0	0	0	0	0	0	0	0	0	0	0	0
Q02487	Desmocollin-2	DSC2	1	1	1	45	1.6	99.961	901	1024400	8831.5	9898.5	17894	14249	12925	18833	18926	12042	20968	7354.3	10592	0	9852.1	5426	4717.6	0	5830.9	0	0	9832.6	8830.4	0	0	4966.4	10586	21394	24729	12757	0	14897	0	26597	0	26831	0	0	14082	0	0
Q9UPN3	Microtubule-actin cross-linking factor 1, isoforms 1/2/3/5	MACF1	2	2	2	473	0.5	838.3	7388	1021600	500.33	8605.3	0	0	16094	2691	79180	1977.6	4313.5	1713.7	4147.6	3089.3	3313	610.17	86947	30583	3804.6	795	1999.5	27516	4090.2	0	0	4548.4	6227.2	5638.7	2016.7	1109.5	651.23	2959.1	3195.9	5045.4	10093	0	9404	0	1356	18977	11185
P20073	Annexin A7	ANXA7	1	1	1	23	3.3	52.739	488	1006600	0	0	0	0	0	0	0	0	0	0	18984	11454	0	19141	31491	131560	0	0	0	0	0	0	0	0	0	0	0	0	0	0	0	0	0	0	0	0	0	0	0
Q04837	Single-stranded DNA-binding protein, mitochondrial	SSBP1	1	1	1	11	10.1	17.259	148	998270	0	0	0	0	0	0	0	0	0	0	0	0	0	0	0	0	26687	0	0	0	0	0	0	0	0	0	0	27142	0	0	0	0	0	0	0	0	0	0	0
Q9NX46	Poly(ADP-ribose) glycohydrolase ARH3	ADPRHL2	3	3	3	17	13.8	38.946	363	996560	0	0	0	0	0	0	0	0	0	0	0	0	0	0	0	0	27962	39590	0	0	22980	0	0	0	0	0	0	0	0	0	0	0	0	0	68936	0	0	0	0
P05455	Lupus La protein	SSB	1	1	1	29	3.2	46.836	408	937100	0	0	0	0	0	0	0	21616	0	0	0	14530	0	17709	29737	0	45327	17946	0	0	33318	0	0	0	0	0	0	0	0	31013	0	0	0	0	24897	0	0	14082	15551
P21281	V-type proton ATPase subunit B, brain isoform	ATP6V1B2	1	1	1	29	2.9	56.5	511	928770	8023.8	12034	8309.8	0	11352	0	0	23533	0	4180.3	0	5682.2	4218.3	0	0	18581	0	5902.4	0	0	24785	0	0	0	0	14661	0	0	0	9046	12832	0	6294.9	0	11104	3745.3	0	0	0
P60842	Eukaryotic initiation factor 4A-I	EIF4A1	1	1	1	23	3.2	46.153	406	926200	0	0	0	0	11210	0	0	0	0	0	0	0	0	0	0	68159	0	17377	23445	20260	13719	0	0	0	0	0	0	0	7407	0	0	0	0	0	19064	5684.4	0	0	0
P42224	Signal transducer and activator of transcription 1-alpha/beta	STAT1	3	3	3	45	4.9	87.334	750	899750	0	0	0	0	0	0	0	0	0	0	5377	0	0	0	0	10747	0	0	0	0	0	0	0	0	0	0	0	8485.8	0	2797.1	0	0	0	0	0	0	0	0	0
Q99538	Legumain	LGMN	1	1	1	22	6.2	49.411	433	898070	0	0	0	0	0	0	0	0	0	0	0	0	0	0	0	0	0	0	0	0	0	0	0	0	0	0	0	0	0	0	0	0	0	0	0	0	0	0	0
E9PAV3	Nascent polypeptide-associated complex subunit alpha, muscle-specific form	NACA	3	3	3	107	2	205.42	2078	878550	2817.8	4268	0	0	6065.8	3946.7	1798.9	1186.4	0	2005.7	2347.8	6054.8	0	0	14233	16502	13561	1500.4	0	2078.9	14009	0	1564.1	0	2652.7	6060.4	5598.2	1697.7	0	4211.1	3492.6	0	5505.1	0	2729	0	1734.5	6714.5	13545
Q99798	Aconitate hydratase, mitochondrial	ACO2	2	2	2	39	3.8	85.424	780	870620	0	0	0	0	8087.2	0	0	13615	0	10397	0	6305.1	0	2950.3	1683.1	22362	24362	7117.4	4220	0	0	0	4559	0	0	0	0	19603	0	13625	37333	0	14458	0	25871	0	0	13523	20474
P53634	Dipeptidyl peptidase 1	CTSC	1	1	1	23	3	51.853	463	867390	0	0	21983	0	0	19017	0	39580	0	0	0	0	10421	14255	0	0	0	0	0	21690	0	0	0	0	20859	0	0	0	0	0	25466	0	13106	0	0	10688	0	0	0
Q8NC51	Plasminogen activator inhibitor 1 RNA-binding protein	SERBP1	2	2	2	23	6.6	44.965	408	842530	0	0	0	0	0	0	0	0	0	16408	0	0	0	0	0	17629	56313	0	0	0	13671	0	0	0	0	0	0	0	0	0	0	0	0	0	25962	0	0	0	0
Q9H098	Protein FAM107B	FAM107B	1	1	1	10	9.9	15.558	131	841400	0	0	0	0	0	0	0	0	0	0	0	0	0	19145	0	0	0	0	0	0	0	0	0	0	0	13161	0	0	0	0	0	0	0	0	0	0	19328	0	0
P35579	Myosin-9	MYH9	7	6	5	127	5.2	226.53	1960	840920	2812.5	0	5410.1	0	4124.9	4628.9	0	720.13	0	4552.8	0	12469	0	0	4388.7	1766.6	8999	923.05	1372.6	8519.3	4598.7	0	0	0	0	0	2691.7	4464.2	3355.7	3130.5	0	0	3770.4	0	21791	0	0	14185	863.42
P11216	Glycogen phosphorylase, brain form	PYGB	1	1	1	55	1.5	96.695	843	826090	0	0	0	0	0	0	5668.5	0	0	7042.5	0	8999.7	0	0	4461.7	26379	12090	0	0	0	4670.6	0	2775.7	0	0	8802	0	0	7250	16673	5410	0	13773	0	10551	0	0	8239.4	0
P14866	Heterogeneous nuclear ribonucleoprotein L	HNRNPL	2	2	2	24	10.4	64.132	589	817080	0	0	0	0	0	0	0	0	0	0	0	0	0	0	0	37072	22926	0	0	0	41055	0	0	0	0	0	0	0	0	0	0	0	0	0	28356	0	0	0	21634
P05546	Heparin cofactor 2	SERPIND1	1	1	1	29	3.6	57.07	499	815010	11224	0	0	0	0	0	0	0	7901.9	25328	0	0	0	0	29568	134770	10094	0	0	0	0	0	0	0	0	7237.4	0	10124	0	22276	0	0	19000	0	42214	0	0	24478	11390
O75369	Filamin-B	FLNB	3	3	3	146	2.2	278.16	2602	803750	0	2419.3	0	0	0	0	0	3486.6	0	3514.9	0	6289.1	0	44760	0	140290	4395.3	0	3062.4	0	4184.4	1385	5009.4	0	0	3687.8	0	3147.1	118150	28279	0	0	2723.8	0	10209	0	0	6521.7	2369.6
P98088	Mucin-5AC	MUC5AC	4	4	4	188	2.6	585.56	5654	785760	0	650.43	0	1435.1	0	0	4840.9	5244.8	0	2738.4	0	854.88	5008.9	5553.8	6657	2418.6	0	7558.9	2861.4	5436	0	0	588.43	0	0	1125.8	0	1846.4	0	7252.4	0	0	3469.1	0	1141.6	5740.1	0	3675.6	6419.2
P41218	Myeloid cell nuclear differentiation antigen	MNDA	2	2	2	28	9.1	45.836	407	773800	0	0	0	0	0	35557	0	0	0	0	0	17246	0	0	0	0	0	0	0	0	0	0	0	0	0	0	0	35981	5653.9	0	0	0	0	0	0	19690	0	7292.8	0
Q9H4G0	Band 4.1-like protein 1	EPB41L1	2	2	2	50	6.6	98.502	881	766680	0	0	0	0	0	0	0	0	0	0	0	8113.7	0	0	21420	0	0	0	0	0	0	0	0	0	0	0	0	0	0	0	0	0	0	0	0	0	0	0	13072
Q9NYL9	Tropomodulin-3	TMOD3	1	1	1	23	4.8	39.594	352	728400	0	0	0	0	0	0	0	0	0	0	0	0	0	0	0	0	14062	0	0	0	19562	0	0	0	0	0	0	0	0	0	0	0	0	0	23039	0	0	0	47399
P23142	Fibulin-1	FBLN1	2	2	2	35	4.7	77.213	703	716330	7634.6	0	0	0	0	0	0	0	0	9746.2	0	0	0	0	17579	39637	9623.5	2814.3	0	0	0	5427.2	0	0	0	5974.2	5555	19058	0	0	0	0	12627	0	0	0	0	12773	0
P52895	Aldo-keto reductase family 1 member C2	AKR1C2	6	1	1	21	28.8	36.735	323	690870	0	0	0	0	0	0	0	0	0	0	0	0	0	0	0	0	0	0	0	0	0	0	0	0	0	0	0	0	0	0	0	0	0	0	0	0	0	0	0
P30520	Adenylosuccinate synthetase isozyme 2	ADSS	1	1	1	28	4.6	50.097	456	690400	0	0	0	0	0	0	0	0	0	0	0	0	0	0	0	37936	0	0	0	0	0	0	0	0	0	14657	0	0	0	0	0	0	0	0	35642	0	0	0	0
Q9UDY2	Tight junction protein ZO-2	TJP2	3	3	3	79	6	133.96	1190	654720	0	0	0	0	5837.5	0	0	12698	0	0	0	15085	0	0	0	0	0	0	0	0	30111	0	0	0	0	0	0	0	0	0	0	0	0	0	4797.3	0	0	8743	0
O15021	Microtubule-associated serine/threonine-protein kinase 4	MAST4	2	2	2	147	1.2	284.09	2623	628010	0	0	0	0	0	0	4874	0	0	0	0	9261.4	0	1089.3	0	0	0	0	3168.6	2379.1	0	0	0	0	0	7073.8	0	3042.9	0	0	4424.7	3256.1	11987	2216.7	11152	0	1581.3	0	0
P20930	Filaggrin	FLG	8	8	8	251	7.6	435.16	4061	593380	0	0	0	0	0	904.16	0	0	0	0	758.22	0	0	0	262.71	0	0	0	0	0	0	0	0	0	0	0	849.95	0	0	0	0	0	17787	0	1052.1	3506.7	0	0	0
Q16719	Kynureninase	KYNU	1	1	1	29	3.2	52.351	465	581470	0	0	0	0	0	0	0	16793	0	0	0	0	0	0	0	0	8864	0	0	0	0	0	0	7961	0	0	0	0	0	14372	0	0	0	0	0	0	0	11354	0
P38606	V-type proton ATPase catalytic subunit A	ATP6V1A	1	1	1	38	2.4	68.303	617	579800	0	0	4423.8	0	0	4896.1	3388.9	0	0	0	3581.7	4310.5	7029.9	0	0	8749.4	0	0	0	12736	2928	0	0	0	0	7837.2	0	0	0	0	0	0	0	0	5262.3	0	0	0	0
P13671	Complement component C6	C6	2	2	2	52	3.3	104.79	934	563100	0	0	0	0	0	0	0	0	0	0	0	0	0	0	45429	19137	13249	0	0	0	0	0	0	0	0	2814.5	0	6309.8	0	0	0	0	0	0	0	0	0	25536	0
P61160	Actin-related protein 2	ACTR2	1	1	1	21	1.8	44.76	394	556040	0	0	0	0	0	0	0	0	0	0	0	0	0	0	0	0	0	0	0	0	0	0	0	0	0	0	0	0	14780	0	0	0	0	0	0	0	0	0	0
P22894	Neutrophil collagenase	MMP8	2	2	2	22	5.6	53.411	467	545400	0	0	0	0	0	0	0	0	0	0	0	16236	0	0	0	0	0	0	0	0	0	0	0	0	0	0	0	10778	0	0	0	0	0	0	0	0	0	0	0
P02649	Apolipoprotein E	APOE	2	2	2	25	10.1	36.154	317	524050	0	0	0	0	0	0	0	0	0	0	0	0	0	0	78817	181250	0	0	0	0	0	0	0	0	0	0	0	0	0	0	0	0	0	0	0	0	0	0	0
Q8NF91	Nesprin-1	SYNE1	2	2	2	561	0.1	1011.1	8797	509660	0	0	0	0	0	0	0	0	0	0	0	0	0	0	0	0	0	0	0	0	0	0	0	0	0	0	0	0	0	0	0	0	4017.1	0	0	0	0	0	0
Q32MZ4	Leucine-rich repeat flightless-interacting protein 1	LRRFIP1	2	2	2	45	3.8	89.252	808	487330	0	0	0	0	4122.6	0	0	0	0	0	0	0	0	0	6398	0	0	0	0	8198.7	0	0	0	0	0	0	0	0	0	0	0	0	0	0	0	0	0	0	0
P0CG38	POTE ankyrin domain family member I	POTEI	4	1	1	64	5.3	121.28	1075	486650	0	0	0	0	0	0	0	0	0	16610	0	62424	0	0	15574	0	0	0	0	0	0	0	0	0	0	0	0	0	0	13010	0	0	0	0	30937	0	0	28455	0
Q9UJ70	N-acetyl-D-glucosamine kinase	NAGK	1	1	1	20	4.7	37.375	344	479700	0	0	0	0	0	8938.4	10870	0	0	17497	0	0	0	0	0	0	0	9330	0	0	0	0	0	0	0	19022	0	0	0	15960	0	0	11842	0	14389	0	13048	0	0
P38646	Stress-70 protein, mitochondrial	HSPA9	2	2	2	43	4.9	73.68	679	459040	0	0	0	0	7535.3	0	0	0	0	0	0	10063	0	0	0	0	0	12188	0	11427	38980	0	0	0	0	0	0	0	0	0	0	0	0	0	32339	0	0	0	0
Q15149	Plectin	PLEC	2	2	2	341	0.5	531.78	4684	440110	0	0	14084	0	0	0	61972	9469.2	0	6033.3	0	0	0	828.05	0	0	0	0	0	19652	760.09	0	0	3519	0	8859.5	0	0	0	6617.9	19138	0	15893	0	0	0	0	0	0
Q16531	DNA damage-binding protein 1	DDB1	1	1	1	53	2.6	126.97	1140	433630	11172	0	0	0	0	0	0	0	0	0	0	7851.9	0	0	0	8345.3	18174	0	0	0	0	0	0	0	0	10018	0	18613	0	27864	0	0	0	0	22439	0	0	0	0
P82979	SAP domain-containing ribonucleoprotein	SARNP	1	1	1	12	9	23.671	210	407800	0	0	0	0	0	0	0	0	0	0	0	0	0	0	0	0	0	0	0	0	0	0	0	0	0	0	0	0	0	0	0	0	0	0	0	0	0	0	14817
Q96PD5	N-acetylmuramoyl-L-alanine amidase	PGLYRP2	1	1	1	26	3.5	62.216	576	386290	10420	0	0	0	0	0	0	0	0	17758	0	0	0	0	0	36711	0	0	0	7779.1	0	0	0	0	0	7463.7	0	0	0	0	0	0	0	0	9825.4	0	0	13223	0
Q9H6S3	Epidermal growth factor receptor kinase substrate 8-like protein 2	EPS8L2	2	2	2	41	5	80.62	715	384870	0	0	0	0	4457.3	0	0	0	0	0	0	0	0	4125.8	0	0	0	4690.4	0	0	0	0	0	0	0	0	0	0	0	0	0	0	0	0	0	0	0	0	12713
P12882	Myosin-1	MYH1	5	5	5	126	4.2	223.14	1939	382640	0	0	0	0	0	0	0	22637	0	0	0	0	0	0	0	0	0	0	0	0	0	2824.1	0	0	0	0	0	1450.8	17034	0	24222	0	0	0	0	0	0	0	0
Q3LXA3	Bifunctional ATP-dependent dihydroxyacetone kinase/FAD-AMP lyase (cyclizing)	DAK	1	1	1	31	3.7	58.946	575	369350	0	0	0	0	0	0	0	0	0	0	0	0	0	0	0	0	0	0	0	0	0	0	0	0	0	0	0	0	0	0	0	0	0	0	0	0	0	0	0
O95747	Serine/threonine-protein kinase OSR1	OXSR1	1	1	1	28	2.8	58.022	527	349520	0	64897	0	0	0	0	0	0	0	0	0	0	0	0	0	0	16121	0	0	0	9392.2	0	0	0	0	0	0	0	0	0	54718	0	0	0	0	0	0	0	0
P07437	Tubulin beta chain	TUBB	6	1	1	21	25.2	49.67	444	338860	0	0	0	0	0	0	0	0	0	0	0	0	0	0	0	0	0	0	0	0	0	0	0	0	0	0	0	0	0	0	0	0	0	0	99428	0	0	0	0
P17858	ATP-dependent 6-phosphofructokinase, liver type	PFKL	2	2	2	41	3.3	85.018	780	332570	7199.8	0	0	0	0	0	0	0	0	0	0	0	0	0	0	11325	0	0	0	4419.8	0	0	0	0	0	0	0	0	0	11281	0	0	0	0	13092	0	0	0	0
P40227	T-complex protein 1 subunit zeta	CCT6A	1	1	1	29	3	58.024	531	317860	0	0	0	0	0	0	0	0	0	0	0	0	0	0	0	21153	0	0	0	18289	6717.5	0	0	0	0	0	0	0	0	0	0	0	0	0	11410	0	0	0	0
Q6UX06	Olfactomedin-4	OLFM4	1	1	1	28	2.7	57.279	510	245060	0	0	0	0	0	21966	0	0	0	0	0	10550	0	0	0	0	0	0	0	0	0	0	0	0	0	0	0	0	0	0	0	0	0	0	0	0	0	0	0
Q12797	Aspartyl/asparaginyl beta-hydroxylase	ASPH	1	1	1	36	2.4	85.862	758	241760	0	0	0	0	0	0	0	0	0	0	0	0	0	0	0	0	0	0	0	0	0	0	0	0	0	0	0	0	0	0	0	0	0	0	0	0	0	0	0
P31943	Heterogeneous nuclear ribonucleoprotein H	HNRNPH1	1	1	1	25	3.8	49.229	449	241260	0	0	0	0	0	0	0	0	0	0	0	0	0	0	0	0	0	0	0	0	0	0	0	0	0	0	0	0	0	0	0	0	0	0	0	0	0	0	0
P12109	Collagen alpha-1(VI) chain	COL6A1	1	1	1	57	1.8	108.53	1028	237530	0	0	0	6730.8	0	8594.6	2892.9	7674.7	5349.8	2429.9	11006	0	0	1571.4	0	0	0	0	3480.4	6557.2	0	0	0	0	0	0	0	0	5428.1	0	5325.3	6533.8	2461.9	6897.1	0	4538.5	0	0	0
Q5D862	Filaggrin-2	FLG2	2	2	2	72	2.3	248.07	2391	223810	0	0	0	0	0	0	4369.9	0	0	0	13140	0	0	0	0	0	0	0	0	0	0	0	0	0	0	0	0	0	0	0	0	0	0	8928.2	0	0	0	0	0
Q15058	Kinesin-like protein KIF14	KIF14	2	2	2	114	1.5	186.49	1648	215520	0	0	0	0	0	0	0	0	0	0	0	0	0	0	0	0	0	0	0	0	0	0	0	0	0	0	0	0	0	0	0	0	0	0	0	0	0	0	0
Q9HBR0	Putative sodium-coupled neutral amino acid transporter 10	SLC38A10	1	1	1	58	1.3	119.76	1119	185940	0	0	0	0	0	0	3603.6	0	1624.5	0	4295.6	0	0	4265.7	0	5136.9	0	0	4239	6000.4	0	0	0	0	0	0	0	0	5307.8	0	0	0	0	0	0	9070.8	0	0	5410.6
O15143	Actin-related protein 2/3 complex subunit 1B	ARPC1B	1	1	1	19	4.8	40.949	372	176580	0	0	0	0	0	0	0	0	0	0	0	0	0	0	0	0	0	0	0	0	0	0	0	0	0	0	0	0	0	15547	0	0	0	0	0	0	0	0	0
P08582	Melanotransferrin	MFI2	3	3	3	44	5.4	80.214	738	174070	0	0	7123.6	0	0	0	0	9786.1	0	0	0	0	0	0	0	0	0	0	0	0	0	0	0	0	0	0	0	7325.9	0	0	0	28601	0	0	0	0	0	0	0
P31415	Calsequestrin-1	CASQ1	1	1	1	14	3.3	45.16	396	168190	0	0	0	0	0	0	0	0	0	0	0	0	0	0	0	0	0	0	0	0	0	0	0	0	0	0	0	0	0	0	0	0	0	0	0	0	0	0	0
O00148	ATP-dependent RNA helicase DDX39A	DDX39A	1	1	1	26	3.3	49.129	427	167120	0	0	0	0	0	0	0	0	0	0	0	0	0	0	0	0	0	0	0	0	0	0	0	0	0	0	0	0	0	0	0	0	0	0	0	0	0	0	0
Q8N1N4	Keratin, type II cytoskeletal 78	KRT78	1	1	1	35	2.3	56.865	520	165410	0	0	0	0	0	0	0	0	0	0	0	0	0	0	0	0	0	0	18691	0	0	0	0	0	0	0	0	0	0	0	0	0	0	0	0	0	0	0	0
P17213	Bactericidal permeability-increasing protein	BPI	1	1	1	23	3.1	53.899	487	157850	0	0	0	0	0	11498	0	0	0	0	0	0	0	0	0	0	0	0	0	0	0	0	0	0	0	0	0	0	0	0	0	0	0	0	0	0	0	0	0
Q9P2T1	GMP reductase 2	GMPR2	1	1	1	18	8	37.874	348	140390	0	0	0	0	0	0	0	0	0	0	0	0	0	0	0	0	0	0	0	0	0	0	0	0	0	0	0	0	0	0	0	0	0	0	0	0	0	0	0
P50990	T-complex protein 1 subunit theta	CCT8	1	1	1	40	2.7	59.62	548	138850	0	0	0	0	0	0	0	0	0	0	0	4562.1	0	0	0	0	0	0	0	0	0	0	0	0	0	0	0	0	0	13755	0	0	0	0	10335	0	0	0	0
Q9UNS1	Protein timeless homolog	TIMELESS	1	1	1	67	2.3	138.66	1208	123520	0	0	0	0	0	0	0	0	0	0	0	0	0	0	0	0	0	0	0	0	0	0	6152.9	0	0	0	0	0	0	0	0	0	0	0	0	0	0	0	0
Q8WWI1	LIM domain only protein 7	LMO7	2	2	2	111	1.9	192.69	1683	101150	0	0	0	0	0	0	0	0	0	0	0	0	0	0	0	0	0	0	0	0	0	0	0	0	0	0	0	0	0	0	0	0	0	0	0	0	0	0	0
P14923	Junction plakoglobin	JUP	2	2	2	44	3.5	81.744	745	98549	0	0	0	0	0	0	0	0	0	0	0	0	0	0	0	0	0	0	74358	0	0	0	0	0	0	0	0	0	0	0	0	0	0	0	0	0	0	0	0
Q86Y46	Keratin, type II cytoskeletal 73	KRT73	3	1	0	34	6.7	58.923	540	97703	0	0	0	0	0	0	0	0	0	0	0	0	0	0	0	0	0	0	97703	0	0	0	0	0	0	0	0	0	0	0	0	0	0	0	0	0	0	0	0
Q08188	Protein-glutamine gamma-glutamyltransferase E	TGM3	1	1	1	43	1.6	76.631	693	94713	0	0	0	0	0	0	0	0	0	0	0	0	0	0	0	0	0	0	0	0	0	0	0	0	0	0	0	0	0	0	0	0	0	0	0	0	0	0	0
P04350	Tubulin beta-4A chain	TUBB4A	6	1	1	21	25.7	49.585	444	84005	0	0	0	0	0	0	0	0	0	0	0	0	0	0	0	0	0	0	0	0	0	0	0	0	0	0	0	0	0	0	0	0	0	0	0	0	0	0	0
Q8WXX0	Dynein heavy chain 7, axonemal	DNAH7	2	2	2	238	0.7	461.15	4024	81658	0	0	0	0	0	0	0	1099.2	0	0	0	0	0	0	0	0	0	0	0	0	0	451.32	0	0	0	0	0	0	0	0	0	0	0	0	0	0	0	0	0
Q6NXT6	Transmembrane anterior posterior transformation protein 1 homolog	TAPT1	1	1	1	32	1.2	64.259	567	77073	0	0	0	0	0	0	0	0	0	0	0	0	0	0	0	0	0	0	0	0	0	0	0	0	0	0	0	0	0	0	0	0	0	0	0	0	0	0	0
Q86YZ3	Hornerin	HRNR	5	5	5	104	9.1	282.39	2850	66410	0	491.69	0	0	1644.2	0	0	0	0	0	0	0	0	0	0	0	0	0	58984	0	0	0	0	0	0	0	0	0	0	0	0	0	0	342.04	0	0	0	0	0
P08133	Annexin A6	ANXA6	1	1	1	49	3.4	75.872	673	64640	0	0	0	0	0	0	0	0	0	0	0	0	0	0	0	0	0	0	0	0	0	0	0	0	0	0	0	0	0	0	0	0	0	0	0	0	0	0	0
Q99456	Keratin, type I cytoskeletal 12	KRT12	4	1	1	28	10.9	53.511	494	23855	0	0	0	0	0	0	0	0	0	0	0	0	0	0	0	0	0	0	0	0	0	0	0	0	0	0	0	0	0	0	0	0	0	0	0	0	0	0	0
P15924	Desmoplakin	DSP	1	1	1	204	0.5	331.77	2871	5097.3	0	0	0	0	0	0	0	0	0	0	0	0	0	0	0	0	0	0	3501.6	0	599.76	0	0	0	0	0	0	0	0	0	0	0	0	0	0	0	0	0	0
[truncated: 134 more columns]

## Sheet: DRYlip & CTRL
Supplementary data 3c: List of proteins identified in the DRYlip and CTRL groups at different time-points employing discovery proteomics strategy
Protein IDs	Protein names	Gene names	Protein intensity CTRL_T1_01	Protein intensity CTRL_T1_02	Protein intensity CTRL_T1_03	Protein intensity CTRL_T1_04	Protein intensity CTRL_T1_05	Protein intensity CTRL_T1_06	Protein intensity CTRL_T1_07	Protein intensity CTRL_T1_08	Protein intensity CTRL_T1_09	Protein intensity CTRL_T1_10	Protein intensity CTRL_T1_11	Protein intensity CTRL_T1_12	Protein intensity CTRL_T1_13	Protein intensity CTRL_T1_14	Protein intensity CTRL_T1_15	Protein intensity CTRL_T2_01	Protein intensity CTRL_T2_02	Protein intensity CTRL_T2_03	Protein intensity CTRL_T2_04	Protein intensity CTRL_T2_05	Protein intensity CTRL_T2_06	Protein intensity CTRL_T2_07	Protein intensity CTRL_T2_08	Protein intensity CTRL_T2_09	Protein intensity CTRL_T2_10	Protein intensity CTRL_T2_11	Protein intensity CTRL_T2_12	Protein intensity CTRL_T2_13	Protein intensity CTRL_T2_14	Protein intensity CTRL_T2_15	Protein intensity CTRL_T3_01	Protein intensity CTRL_T3_02	Protein intensity CTRL_T3_03	Protein intensity CTRL_T3_04	Protein intensity CTRL_T3_05	Protein intensity CTRL_T3_06	Protein intensity CTRL_T3_07	Protein intensity CTRL_T3_08	Protein intensity CTRL_T3_09	Protein intensity CTRL_T3_10	Protein intensity CTRL_T3_11	Protein intensity CTRL_T3_12	Protein intensity CTRL_T3_13	Protein intensity CTRL_T3_14	Protein intensity CTRL_T3_15	Protein intensity DRYlip_T1_01	Protein intensity DRYlip_T1_02
Q16378	Proline-rich protein 4	PRR4	1850500000	1688400000	2556600000	2165200000	261930000	3746400000	1902400000	79629000	1546000000	119020000	177390000	170490000	6408600	170610000	114950000	1396400000	4033600000	4212200000	1039800000	566070000	824160000	1738100000	46601000	4563100000	119110000	552900000	114180000	3720700	170350000	251650000	3271600000	5009700000	3502800000	2826900000	191620000	805460000	3628300000	105500000	390410000	73922000	497070000	84790000	2640000	181510000	282960000	181640000	4011300000
Q9GZZ8	Extracellular glycoprotein lacritin	LACRT	1404700000	765560000	2133700000	1530400000	1614400000	2113900000	2227900000	1230100000	686800000	953300000	558220000	1164100000	443690000	716080000	1719700000	1364000000	221880000	3243900000	260210000	1802900000	1199000000	4643900000	1556800000	1001500000	1964200000	333050000	1716400000	416100000	1175800000	558660000	849790000	151060000	2141500000	1134100000	1997600000	1635500000	3231100000	1994900000	1392400000	1328200000	1135800000	1535500000	462320000	1513000000	287970000	411680000	1833400000
P31025	Lipocalin-1	LCN1	1094500000	2689000000	1583600000	518110000	1734400000	1773300000	1371200000	2810100000	745450000	1224100000	489280000	2030700000	572600000	1502300000	861520000	2410600000	1583100000	1983000000	594400000	2356600000	1933200000	1645200000	1662300000	1408200000	1432000000	360780000	1304800000	626850000	1271800000	1340500000	1106600000	1975500000	3479500000	509410000	2527800000	2045000000	2158900000	4714400000	1401800000	1680400000	428700000	1283400000	927080000	1263600000	606400000	113940000	856530000
O95968	Secretoglobin family 1D member 1	SCGB1D1	952130000	77994000	190600000	171520000	642980000	393170000	319360000	4434200	2539600	2658800	64896000	516750000	9397400	12778000	1380900	396640000	14986000	172640000	79399000	253440000	52588000	302710000	29564000	8695000	20493000	58084000	96802000	85622000	28404000	4947200	266510000	169970000	69556000	122250000	25997000	903890000	551300000	22688000	3234500	3789300	63746000	174270000	24412000	13812000	3551200	84484000	6433000
O75556	Mammaglobin-B	SCGB2A1	839150000	490510000	1269200000	661110000	803420000	826090000	3196800000	869160000	808400000	451010000	537560000	1926800000	528380000	518990000	1131300000	1326100000	259130000	2162600000	316570000	1206600000	488500000	4293900000	935370000	604130000	485400000	384770000	1063400000	804100000	430650000	277880000	988460000	574540000	1630900000	1021000000	1322600000	805140000	2449600000	977680000	501840000	684440000	767720000	1527000000	675930000	511570000	652720000	182950000	350360000
P12273	Prolactin-inducible protein	PIP	301780000	638340000	553140000	132270000	211660000	466200000	438420000	307780000	137430000	81534000	162640000	243580000	130290000	217570000	50815000	554870000	400800000	454040000	68838000	203190000	484460000	421470000	112510000	166770000	167050000	106350000	359660000	211560000	341860000	185810000	599570000	317430000	303940000	207370000	214440000	399390000	393700000	383260000	245690000	163080000	164470000	276520000	239270000	311050000	32606000	76339000	129760000
P61626	Lysozyme C	LYZ	269600000	1528000000	480390000	274880000	516920000	469640000	721630000	615770000	283060000	807690000	222460000	414110000	312950000	901300000	256630000	579670000	1451500000	757520000	230930000	360300000	331910000	883980000	697570000	831430000	1802900000	220110000	442290000	554430000	1363400000	326650000	314860000	802100000	979790000	237920000	691300000	537950000	787990000	796560000	409010000	1374500000	166700000	520010000	418530000	1193000000	101210000	160040000	724890000
P0DOX7	Immunoglobulin kappa light chain	IGK	44126000	19106000	21612000	102680000	32380000	42377000	21287000	56271000	11595000	24830000	27874000	36260000	12937000	33031000	4587900	22389000	27191000	7287200	45255000	15994000	14300000	33142000	62260000	19713000	19628000	18600000	31699000	9490700	30679000	2765000	53183000	40645000	16536000	70981000	19093000	18016000	50218000	82947000	25774000	6987500	10870000	8527300	13367000	13108000	6814100	6736100	101560000
P01876	Ig alpha-1 chain C region	IGHA1	25432000	19363000	65585000	63389000	16098000	17831000	26952000	69727000	15327000	14060000	17921000	17971000	29069000	12221000	45550000	30010000	18717000	43420000	76747000	8765200	16602000	31727000	125840000	9538200	13058000	18192000	11860000	16257000	12564000	10898000	47138000	18022000	117060000	29966000	9854500	26289000	40982000	76013000	25741000	14031000	14192000	15569000	18297000	34868000	46936000	8557500	26184000
P01036	Cystatin-S	CST4	24512000	28444000	70148000	66041000	31165000	48700000	62228000	45411000	9052700	18519000	29384000	60814000	10565000	11832000	20655000	79203000	7843500	101800000	22252000	20652000	21197000	56613000	56465000	20448000	27908000	14085000	64948000	19444000	5299000	17149000	50511000	20398000	50679000	29049000	72170000	41084000	59191000	157770000	24628000	21750000	12269000	45488000	17171000	7829300	22830000	5880200	26236000
P26447	Protein S100-A4	S100A4	23259000	22530000	6946200	25427000	7160400	13116000	40504000	9281300	24160000	15747000	21899000	12935000	13261000	15389000	1548200	20690000	18436000	9008600	13956000	11494000	17048000	29741000	2086300	12499000	2189100	20709000	9786100	13376000	20603000	2402300	37936000	62504000	11097000	21544000	13200000	7670600	43808000	5471600	24448000	1789100	13402000	27951000	18565000	14788000	980540	19381000	9181000
P0DOY3	Ig lambda-6 chain C region	IGLC6	22825000	10378000	38070000	33305000	21266000	27289000	17169000	20530000	11649000	6939100	17817000	8487600	18158000	16348000	11976000	15867000	5794000	48777000	74850000	3472100	22151000	38941000	42234000	16893000	5032400	7081600	28734000	26615000	29100000	22858000	23884000	16380000	60539000	22371000	7526400	10063000	36331000	18539000	7879900	5415600	14148000	8856700	14701000	59448000	4905300	445040	8690200
P62328	Thymosin beta-4	TMSB4X	18219000	22105000	13011000	40187000	20057000	61113000	144410000	36403000	56055000	34087000	80766000	31781000	184670000	64057000	2254900	56922000	107990000	35618000	117980000	22940000	82747000	72015000	22054000	39273000	4117600	155930000	30574000	82840000	78702000	6108100	93616000	148900000	45541000	99291000	57018000	40308000	148220000	13380000	50063000	8880100	72910000	139610000	129840000	102500000	2604400	109110000	23628000
Q99935	Proline-rich protein 1	PROL1	18006000	36072000	17984000	7915100	15023000	11253000	5908600	26147000	365460	45476000	42865	3906500	199980	11904000	8465300	47492000	2171400	75012000	0	10618000	10097000	4829500	5547000	11117000	84179000	257600	1243800	119630	12591000	65157000	21725000	554730	15766000	1951300	3507100	8300600	1039100	11865000	3212600	6900600	360850	10832000	20609000	2347600	4305300	0	61326000
P01833	Polymeric immunoglobulin receptor	PIGR	17811000	17185000	27856000	48835000	13639000	13494000	22147000	16497000	3802900	6623700	6905400	5421000	10543000	10361000	8071300	13248000	8605800	27049000	24847000	18487000	17658000	33462000	16388000	5787200	3811000	2793800	13872000	8194100	13047000	11312000	19698000	32885000	12104000	37312000	6524200	12156000	21457000	17822000	8185800	2821000	11039000	7812500	25139000	13135000	1099400	3460900	14469000
P09211	Glutathione S-transferase P	GSTP1	17677000	33012000	6759400	35357000	10964000	20391000	36298000	8679100	14916000	17810000	22808000	23289000	18709000	97105000	956500	16090000	42370000	8861900	9325800	11559000	37319000	53784000	2050100	14627000	1212900	52762000	15236000	14438000	45054000	2383400	66268000	26149000	10754000	54792000	9195600	8041500	95837000	5961300	25977000	1549400	24283000	28416000	9589400	27204000	271380	21173000	12058000
P10599	Thioredoxin	TXN	14282000	16873000	3174900	22392000	7180200	1324900	2096000	10081000	5013000	2447400	26585000	15520000	10117000	4464400	283340	11036000	18080000	1962700	15756000	65376	1706100	13051000	2457900	12268000	1415900	26619000	18120000	2088600	10190000	1760700	18729000	22863000	8691500	19434000	4460700	1357300	23990000	3814900	12462000	1144100	10585000	17101000	13817000	9166800	340590	192010	5395200
P10909	Clusterin	CLU	13997000	5550600	20742000	9441400	13055000	12360000	10781000	7129200	4712100	7839600	8190400	7382100	3545500	11310000	5651200	13247000	3536600	11071000	3730600	10958000	6334600	29765000	11395000	13381000	8381600	10455000	6601300	1803300	8434600	5516600	13326000	4193900	17320000	17070000	7168500	10977000	13948000	11323000	12847000	11212000	7326800	6716300	20631000	11381000	10958000	7002600	26933000
P04792	Heat shock protein beta-1	HSPB1	12311000	11970000	7232500	18988000	4460400	13682000	42686000	8834400	11753000	7842800	15828000	5870200	28536000	15058000	403490	14003000	16890000	10801000	12758000	6727500	11207000	46103000	2256500	8645100	1486800	35732000	5518900	12675000	37970000	2182400	19499000	15628000	12510000	14027000	8197000	6632800	62485000	3473800	16380000	494100	14523000	15460000	12577000	20624000	527130	25694000	6493300
P61769	Beta-2-microglobulin	B2M	11109000	26163000	72054000	22185000	9407000	15444000	9803300	7054300	23644000	8009000	5361600	7442800	57160000	10955000	27455000	53069000	47251000	70991000	10910000	7366200	18115000	25524000	14758000	16095000	40026000	4692300	8011100	24970000	18602000	8367800	19518000	21783000	130800000	19073000	16511000	29462000	16124000	19913000	21807000	20343000	1430500	54348000	65931000	11138000	1225300	0	22488000
P01834	Ig kappa chain C region	IGKC	9423900	4961200	10408000	39621000	4277000	19136000	19116000	11436000	3979600	9400200	7079200	5679700	3019100	24916000	5610600	9049300	4198300	28935000	73137000	1666400	11430000	12654000	26622000	7241600	1691900	2420500	8160600	4087200	12215000	10530000	24027000	3962700	32579000	9843000	6181300	13893000	18177000	29571000	7543600	4224600	3094200	5082200	12608000	33207000	6179300	13146000	15746000
P60709	Actin, cytoplasmic 1	ACTB	8451400	9989100	7056400	18751000	13429000	11252000	12594000	7642900	18624000	7346000	15240000	12818000	12061000	27581000	2482100	5725100	33578000	6266100	20310000	7642900	30912000	15257000	5599200	17430000	2227100	42483000	5275000	4746100	13480000	2192300	16947000	14535000	16824000	38456000	24621000	3727500	45990000	10698000	18066000	6033700	18978000	14735000	10780000	11814000	476560	14363000	9499200
P01037	Cystatin-SN	CST1	6711300	11909000	13412000	1096100	17495000	35734000	38471000	29134000	4948900	3352400	5307300	12837000	11708000	2892700	14527000	4959100	19156000	80048000	765920	17825000	27308000	24939000	27130000	4312600	3405700	6052400	3685300	10666000	4181000	11256000	6700900	9959300	34788000	2039400	73879000	12467000	28926000	96919000	4074800	2678800	18324000	4878000	4784100	8471300	8508200	4224500	22398000
P06703	Protein S100-A6	S100A6	5468600	1088800	453700	9195300	25009000	33185000	714420	24301000	378720	17544000	13984000	1189500	10068000	2259700	60598	980880	9223100	19853000	146750	702070	1164200	543110	0	3792400	3552800	8299500	342510	116800	30502000	1466900	17816000	1275400	2278700	9583400	112200	1110300	674630	223490	25786000	0	8208900	419920	89582000	14284000	0	124280	15699000
Q96DA0	Zymogen granule protein 16 homolog B	ZG16B	5445300	39232000	11450000	12685000	24568000	11273000	49433000	39315000	3963800	56199000	12401000	44720000	26208000	74372000	3199500	11468000	3807300	21820000	8398400	64045000	14979000	45596000	20877000	14990000	88133000	5780100	65411000	20432000	53169000	11815000	5960500	11222000	34545000	44604000	39126000	29118000	48862000	15068000	8243500	50396000	4809200	11894000	32198000	37295000	1812800	1142000	23817000
P81605	Dermcidin	DCD	5028300	1401200	16542000	17814000	2349700	3331700	589560	4878000	1852700	2244600	1975600	5169100	284620	4652600	890610	2090200	2399900	5726900	2379400	0	0	2787100	2848500	8385600	2363600	1342100	1395300	513600	532270	409430	5387000	5422100	1377000	4174800	297340	3365200	1077400	5821100	5260500	1142800	3135400	1130800	7935200	1119100	792480	38204	103470000
P06733	Alpha-enolase	ENO1	4514700	9283600	1096500	16316000	2674800	4631900	12218000	2316600	5607900	4080600	18583000	5486600	9894900	9186800	254280	2927500	15789000	2341000	17186000	4651600	9804500	21232000	697290	10388000	810110	26756000	7372500	13505000	17760000	842990	11836000	17894000	2837600	35979000	6517300	2523900	27401000	1215800	9113300	708170	7206100	4826500	4664100	6601300	162560	6192100	3953700
P04264	Keratin, type II cytoskeletal 1	KRT1	4012400	966320	194430	3305500	636930	495440	574060	156880	567320	636940	806560	251730	351360	592700	0	3477500	2528500	1044800	997680	202760	328640	684620	211540	114450	4709200	564460	464570	502170	11427000	44599	18146000	3111300	599000	2916400	4258400	490100	4382600	9348.1	182370	310850	385320	1079800	341980	1199500	0	156780	1636400
P02814	Submaxillary gland androgen-regulated protein 3B	SMR3B	4010700	697020000	2999400	4324900	18837000	1232600	6418500	3659800	5756500	2197200	83002000	419880000	183990000	6293100	1238300	4188100	488880000	8291700	1991200	22035000	1027600	20583000	1672500	9238400	5104500	135210000	398270000	264110000	5788100	6086500	5199600	611350000	4352200	3254000	14579000	1796000	16354000	5758200	10768000	2409400	100130000	309890000	370110000	4927300	1181400	1030300	1568200
P63104	14-3-3 protein zeta/delta	YWHAZ	3909100	5521000	1936800	9471800	4850700	5919500	7437200	4965600	7016900	2377600	12410000	4050200	5185400	6302100	63206	2295800	17487000	3595700	6967100	2408600	13752000	11500000	592850	8722800	551620	30286000	3041800	2424600	6297100	701540	13517000	11865000	3868500	21079000	6409500	1658200	40727000	1366800	7566400	206100	10999000	7446600	5730900	6680900	342950	8427100	5499500
P20061	Transcobalamin-1	TCN1	3894600	10771000	7162700	9490600	9338200	3113400	4030200	7970300	3376100	2265700	6025800	2543600	746910	4000400	659440	4239600	4776200	4960400	2829000	14351000	2985700	10795000	6404700	2616900	4976200	2663700	6336800	4558200	16761000	1146600	4037000	5593400	6256300	8302200	3113900	2170000	8560900	3501100	4866600	1861600	3576800	1256900	14437000	22182000	550000	1578800	14601000
P04080	Cystatin-B	CSTB	3867200	5617900	1911300	10826000	3141100	5188300	9162200	1805100	3028700	1055800	7379400	2676800	2942500	4429600	891810	2145700	6009200	3486000	7247700	3382500	4520700	25179000	717890	5944500	1924400	8479500	14946000	5937600	7907400	486720	4876600	8002300	1910400	19415000	2057000	1590800	34237000	2527100	18388000	176050	3594800	2993700	3709200	4487800	134550	656350	11275000
P01591	Immunoglobulin J chain	IGJ	3656900	4350900	198540	5267500	81088	3421000	58587	232220	0	107580	3738300	2642500	0	32515	2844300	70351	842380	115110	81481	0	0	37671	8918500	2010600	726780	0	4007900	0	346290	1126700	244410	2610100	234320	0	0	0	1014700	22185000	3360000	120490	667420	0	124500	786360	0	0	126370
P31949	Protein S100-A11	S100A11	3514500	4823100	1848300	7268100	4327900	5426100	13794000	2782300	3633000	2636300	7774600	2297600	4604400	15697000	209930	3714300	4207200	3069500	988830	7810000	4179500	10072000	520350	9578900	1132800	4491000	8721700	4713800	25237000	246510	7153700	6790800	4182000	10156000	2272100	1779500	13710000	3342700	12648000	0	6108900	4881000	8442100	10494000	416270	3970900	8243200
P25705	ATP synthase subunit alpha, mitochondrial	ATP5A1	3356000	405000	381210	88229	42370	159640	26387	582540	1193500	106620	2568300	945830	131680	242680	141450	968470	449180	356240	560810	41095	107600	242110	18450	104940	16791	91410	8277.2	186410	343400	19062	3049200	167850	121890	94892	28105	85634	85502	168850	827830	506180	128690	188380	248510	54028	0	0	280800
Q99954	Submaxillary gland androgen-regulated protein 3A	SMR3A	3301300	15664000	8470900	0	3368600	307570	0	3321500	0	5341700	0	295730	0	3368400	2771500	7005100	1684700	11541000	0	780640	0	0	6107000	0	7621800	0	1428400	0	594670	2345700	1553900	19689000	7964500	0	1205900	4097300	0	6679700	0	9519500	0	0	4095900	455900	2221400	0	5438700
P25311	Zinc-alpha-2-glycoprotein	AZGP1	3257000	7826300	12629000	7995500	13728000	13582000	15404000	18947000	2478500	10513000	5002900	6734100	4099300	9908000	4748200	7029100	4505500	13323000	2606300	2940400	4987900	4898600	15960000	6194200	12580000	1394800	7621400	2084600	4738800	4528400	5048300	2922300	9298400	7155800	10420000	12694000	4858800	13071000	9526400	5973700	3941300	7197500	6146500	5156600	1282200	1684500	7946800
Q01469	Fatty acid-binding protein, epidermal	FABP5	3181300	1338300	458210	4863800	52570	599630	6825500	2134100	1961600	1257600	3471200	2989500	276810	146300	182230	3410400	3129200	369690	2818000	1219900	687500	8641500	490670	1485200	280030	6373500	128050	1003500	209880	496870	5649700	7777500	756490	2597900	1862400	639460	11438000	1676900	1956900	372090	2655200	656310	2910400	574600	0	628710	600130
Q06830	Peroxiredoxin-1	PRDX1	3073300	4615300	2242100	6143800	3172300	4220500	10329000	4548800	5358500	3683500	3993400	4224500	3843200	12515000	219710	3883800	10868000	3784200	7256000	1018400	6436400	13010000	931150	6564700	869380	9164900	4272400	2562900	9840900	411720	10960000	5394500	5159700	14723000	3488400	1055700	18460000	461620	3269600	392540	7512700	10539000	4134500	10134000	696360	2031800	4089900
P01614	Ig kappa chain V-II region Cum	IGKV A18	2911400	791710	1921400	5906200	971430	1854100	1052500	6044000	695670	472070	0	1687200	982780	0	864390	3388500	897800	727150	6231600	810440	1117500	1358900	7429000	521400	0	328370	0	0	771990	0	5077000	430510	1742800	3974900	702070	2361800	1231900	0	43334	0	474790	1131900	1450100	1607000	3246300	0	4590200
P13645	Keratin, type I cytoskeletal 10	KRT10	2872300	2196000	287090	1244600	449380	805770	235320	167910	264100	669800	426300	129010	316950	183880	0	2440600	504070	816550	325390	949920	797670	752010	216580	101460	5007200	253990	357280	82924	3215000	83042	11889000	1897900	364200	1183100	5940200	344040	7328100	22476	414820	382960	181680	300360	281680	5088000	8600.1	294490	1504900
P00352	Retinal dehydrogenase 1	ALDH1A1	2742800	3496800	1400600	3166700	1929600	4416800	3469900	785540	6551700	2596600	3687100	1579500	1522900	4864300	189480	1402900	6713400	1749600	3449500	3920100	8921100	8529400	123120	4603500	309510	12449000	1205000	749830	5979600	715780	5393300	4492100	1933900	6918400	3246600	795420	14062000	321780	5610200	131570	3296700	5347800	2044700	3516800	124570	12572000	3321900
P06396	Gelsolin	GSN	2719200	1744700	1969400	4278600	3956600	3865000	3344300	3292400	2400600	2408600	3328600	3714800	2858600	5144500	632380	1739900	3505700	2602500	3605500	2249800	6469300	3021500	1958500	3387800	988980	5680000	2462800	1230000	7372100	751160	4087000	3035400	1713200	6256600	2593800	2000000	4195200	2397900	3972800	856830	2466900	5004200	1974500	7272200	375230	4187600	4428400
P30086	Phosphatidylethanolamine-binding protein 1	PEBP1	2699500	2933500	1674700	5814200	4460100	4060700	7862900	1318300	7017300	3591100	5306200	6139900	2975200	14339000	98621	4943900	12864000	4987500	5899700	828290	5277400	4321300	349750	9073800	796660	8515000	3102200	7407500	7747800	685580	8430500	9107300	3440900	19243000	3283000	5035200	28722000	585500	10683000	115530	2176200	3273800	4656500	6032900	76086	8530500	5388000
P0DP25	Calmodulin-3	CALM3	2693100	2093400	1522100	13685000	3224900	2949400	11761000	2203400	3872000	1544100	14412000	3386000	6182800	6433000	89833	3274100	6352600	2222000	10927000	3438100	8648300	12052000	625200	5708400	361250	1321300	7065900	3856400	7516800	1362900	10964000	6690500	1611700	7883300	6317900	2590800	13365000	867480	5407800	411440	3465700	4528000	9020900	3991800	195160	759270	2915300
Q96FT9	Intraflagellar transport protein 43 homolog	IFT43	2421600	0	0	0	0	2901300	0	0	0	0	0	0	0	0	0	775140	0	3474400	0	1277500	12514000	0	0	0	0	0	0	0	0	0	0	0	0	0	0	0	0	0	0	0	0	3987600	0	0	0	0	0
P30740	Leukocyte elastase inhibitor	SERPINB1	2339500	1651400	785350	3875400	4184800	3743000	7859600	2104400	1877200	1609500	4074300	2291700	5212900	3501700	205080	1806500	5324300	4302700	2473200	2396700	3536500	14974000	335010	2413900	307590	11012000	2521500	13841000	9164900	597300	6629400	8453300	2308000	13774000	3622100	1757400	26989000	1109900	3468400	95450	10409000	3786800	2130900	8795600	161680	2666900	4717900
P01034	Cystatin-C	CST3	2135000	9165500	4573600	1650600	3528000	4619100	3854600	5863800	2878000	3690300	1001300	3496100	4673300	5625900	5706100	4110100	6029500	9711400	1623300	2726900	2890400	6544800	7375700	5592000	6168300	760630	2800800	6071900	6541400	2491400	4308600	5608900	6915800	4560700	4155500	1564500	5454100	24630000	2982800	4931600	1762700	2827300	5689100	8528800	506610	167030	1695300
P00738	Haptoglobin	HP	2071500	4999000	2217000	6073300	6842300	228610	8644000	4685300	5898600	1740800	13299000	671500	4017900	5572100	1329800	2265500	7545000	4245600	11527000	8100000	1229100	3454800	2590100	4121400	4585100	11191000	1241400	8564300	8834300	1555000	5616400	5148400	3795300	4894600	6260400	158020	6859300	8883300	1473000	4236400	10422000	1254300	6250800	4180600	172450	92837	6138800
P30041	Peroxiredoxin-6	PRDX6	2031000	904410	869350	2829400	968470	902550	2350100	462900	1093900	1406000	3212100	1116800	288440	1880500	63968	1827500	2062000	1041900	841250	770060	2294000	3591800	200740	1693600	279460	3013300	507120	179960	702040	590030	5516000	2117200	779270	1425400	1185000	535800	6628200	295820	1672600	253940	841840	679900	346090	651110	0	2807600	781930
P04083	Annexin A1	ANXA1	1763400	1062300	241580	2733100	1398300	5746000	6502700	1714800	3075400	4004000	5527600	3455000	4305700	4503400	1178400	955610	1790600	10879000	1528700	5249400	4048800	10214000	689360	3612800	2269500	6562800	3930000	9920800	5908400	3664600	2126100	10390000	12802000	5167800	3473600	2307000	8766500	664360	15266000	668690	5237600	8188200	10032000	5488200	1139300	2332700	3028200
P35527	Keratin, type I cytoskeletal 9	KRT9	1669500	221800	1076200	2049600	57782	30388	109670	14075	80035	376460	259960	72504	62370	615380	145270	664940	1662700	338350	492430	29740	134630	352110	0	36080	1691100	380130	343100	175170	6149200	5065.8	3814400	1696900	178210	946100	620980	136800	294560	6948.3	13239	90985	291030	384880	81551	376190	0	400190	489210
P80303	Nucleobindin-2	NUCB2	1630400	5083300	3893800	912540	2970700	1306700	3150600	1372800	1273200	963330	1028700	2333700	849590	1421000	491960	3271800	2744000	2815500	250380	1429800	3288200	3132900	2002500	1011100	944580	1019500	2147700	785040	1853400	526220	3835500	1653200	3737200	871730	2062800	2373400	2205000	918630	901090	1142400	1661300	2017800	1437200	1763000	219630	454540	2751200
P06702	Protein S100-A9	S100A9	1613400	305560	174330	3285400	4828500	791360	1706200	357990	306980	901580	4684900	737550	1399300	693830	75482	1148600	512320	1422400	697980	665900	813940	2687300	31007	715310	195020	1658700	1120000	1576000	2640700	293050	3286100	323260	147670	674020	1114400	219750	5006100	1385200	1228700	89505	840290	720570	6436700	590040	60792	1981100	1703500
Q9P1F3	Costars family protein ABRACL	ABRACL	1606900	502400	176990	3036900	410440	1288500	963640	482270	2010900	255260	2318500	1039700	2896900	1178200	161580	521760	1658900	943630	1438900	780190	659560	11062000	0	1009900	118990	7321300	1288700	4152100	1274400	0	1666200	3284900	206450	4866600	599170	604910	5668400	371420	1782300	0	1828100	2678600	1667700	1461600	0	0	509690
P14618	Pyruvate kinase PKM	PKM	1594900	1084600	589920	2122300	1460300	1612100	2176600	729250	3249300	933130	1713800	1122400	426920	1342800	29215	1363100	1976800	1532700	519860	2708900	5237000	4477000	307650	1276200	304980	6335500	682440	435750	1301800	502980	2249300	1912900	707940	3369300	1243700	579410	9569300	404530	2137600	112510	1825500	1108600	1251400	1694500	63019	2191000	1341300
P62937	Peptidyl-prolyl cis-trans isomerase A	PPIA	1464300	2351800	641520	1051100	1384500	2599800	3135800	1311000	2381300	1094200	4554900	2943800	1928600	2746600	76271	1336700	8182800	2066200	3870100	489010	4500700	11282000	436340	3716000	577270	10783000	2425800	5571100	6172000	887990	3394000	4608500	2220500	8073800	3643300	1318800	11473000	989710	4936100	376400	2171300	5505800	2514200	1045900	251470	22576	1801600
P0DMV8	Heat shock 70 kDa protein 1A	HSPA1A	1457300	2023400	247460	2137800	1024300	2144200	2977900	1071500	1495700	1274100	832330	1101300	4088100	1447700	152790	1106600	3657600	1020700	1516200	827360	1961000	3449400	176930	1716300	228720	2274700	1377100	1578600	1654400	202510	3633000	3368900	1382600	2679800	1669600	298900	6852800	264100	2252500	53219	905980	1919400	1151500	1619800	53707	2232400	705800
P60174	Triosephosphate isomerase	TPI1	1423800	1186900	498170	4253500	801470	1289300	4323200	1119300	1386000	1119700	2375700	1921600	1288300	1825300	29988	1275600	1968400	1498900	5089100	1862100	2836300	2874000	252020	2014200	149770	5964200	1124800	1989800	3071800	349110	4303500	1136900	1917400	2023600	776050	1115200	8744300	357010	1313000	171180	897710	920700	1915500	3674900	0	1017200	700690
Q15847	Adipogenesis regulatory factor	ADIRF	1356100	1238400	0	714090	299710	0	0	1166300	0	0	1171300	1102600	0	1115000	0	5214600	2150500	372550	803530	0	552820	0	0	0	0	1932300	1192300	0	1146300	94213	8386100	2281300	0	4963600	370390	0	0	0	862660	0	790420	0	1013500	0	0	153450	0
Q13421	Mesothelin	MSLN	1337200	1319400	2731700	1965500	2320000	810480	4967500	2855800	1073500	570870	782280	2609800	1780700	691800	691510	1802600	1549800	3749800	625720	1520800	1273700	10396000	3423000	1012000	636640	731820	2857600	1702300	685610	1759200	2640900	1384300	3529800	2574500	1379600	1063700	8675300	4298200	783890	229520	1139000	3952900	2044000	715010	616210	75480	1652200
P68104	Elongation factor 1-alpha 1	EEF1A1	1292800	966690	483120	3992600	1580200	1266400	3388900	536420	814280	728480	903430	2652800	220240	2604900	33017	1989400	2257300	1275900	725720	808460	1632600	3384000	338140	1236500	311470	1229000	687900	341490	1502700	323640	5163800	1461800	1767300	1597400	1117600	654210	7739600	650460	1261600	135070	1064500	896570	2383300	1717800	99672	347000	1200700
P07108	Acyl-CoA-binding protein	DBI	1223300	1174600	442940	8495200	3019000	2402000	11788000	547510	2812300	722780	6872700	1752900	4732500	3962600	0	1462900	6409600	4121000	8069200	584420	2629500	23733000	433230	2722200	607820	6273400	1369100	8694300	7464700	0	7530900	9268200	2337200	11313000	1888100	1053700	17018000	456510	3054200	105060	3471200	3361100	3880200	3969500	0	0	1472600
P30838	Aldehyde dehydrogenase, dimeric NADP-preferring	ALDH3A1	1221900	1285000	193860	734200	209190	1541200	3442600	1248400	1846900	344480	1751800	1009400	1964000	2027800	0	704930	3360500	1132200	2410600	633990	3891100	9664100	108960	1399500	449770	6955000	318500	4119800	819160	941340	4379400	3554500	957470	2802400	635670	725510	21390000	963740	1405900	44019	1518700	740910	2113300	1045500	392410	569480	675220
P30044	Peroxiredoxin-5, mitochondrial	PRDX5	1148200	1074400	730170	1845400	912900	1460100	5070200	446020	1219600	424370	1385200	771110	2178000	1605900	93511	1645400	1875200	1760800	1884200	801270	3111800	5050800	279600	1340600	279870	2735600	720630	1624600	5187500	270910	1998500	1889800	1332100	3914100	1112300	766130	9577600	432590	1448900	0	923790	1185500	1476900	3784000	0	467000	1084300
Q8NI22	Multiple coagulation factor deficiency protein 2	MCFD2	1123700	4150600	2319300	140070	1392300	2240600	0	675400	626480	4142900	701530	1526000	0	4240900	231070	3801900	3265100	2255000	571900	310650	1459500	899990	953600	0	7432800	0	220040	0	156680	0	151000	0	1287500	1662000	1491400	1523300	1443300	221470	1382800	337450	1306600	440650	1217100	0	0	0	2669500
P06454	Prothymosin alpha	PTMA	1115300	1881500	186460	2779000	1119400	1370100	4046900	456100	5398700	216830	5736100	993350	1084300	1830800	0	532390	4524300	618880	6628200	359950	4388000	2148900	0	4142500	0	22414000	781310	607280	4525600	308810	3095400	4421200	878160	6635200	550400	498580	3860600	336700	4197300	147220	3732300	515420	1058500	393830	0	0	976710
P07737	Profilin-1	PFN1	1113100	4318100	1032000	3624800	1824700	2236800	4334400	1267200	2994100	1135800	10379000	3100200	5439600	2709800	297690	783570	11800000	3167000	5760500	3350500	3957600	7277100	584570	3510500	949240	16564000	1760300	6124600	2516600	793630	2077600	14268000	2122800	5313300	6169600	872280	9503600	465750	4794800	459380	3570300	1389200	2556400	2584400	676500	2383900	2055200
P62258	14-3-3 protein epsilon	YWHAE	965660	862850	246150	3736200	554140	826980	801990	162380	634680	367710	985130	168310	518290	868610	32568	547550	1787200	309510	1283300	538680	1605000	722720	43977	552410	36058	2948400	176770	352220	847710	18005	1937400	3629100	318670	1508200	447230	281250	1199200	0	233480	115660	957990	468520	705300	528260	40663	184800	323510
P18510	Interleukin-1 receptor antagonist protein	IL1RN	903800	1553200	1546100	1699300	368920	821110	8457100	1318700	762040	613230	3796400	2536300	1854700	3823400	84898	920260	11368000	1682500	2719100	404460	846780	5818200	401760	1073800	74938	5120200	2295800	2349300	2378000	418130	8269500	6299800	4285000	3946400	466920	508460	10742000	533020	751660	59968	1647200	5124200	463950	1505300	0	1516300	1246100
B9A064	Immunoglobulin lambda-like polypeptide 5	IGLL5	885420	875260	906940	623330	421080	294910	779120	1153200	147030	465540	188780	426910	221950	578460	792930	517990	1061200	1193900	2193200	299560	256310	530280	1605600	213100	203990	189100	391730	70441	385900	245930	568630	673070	1563100	733740	148080	220290	844300	768210	290590	196540	208370	510840	443750	811130	617350	1052500	573680
P0DOX2	Immunoglobulin alpha-2 heavy chain	IGHA2	876770	215520	374780	1499100	414790	287340	640930	827450	118940	20497	350910	265510	0	30228	175390	1085400	0	551960	2759300	0	730630	695640	1524800	0	242510	0	0	0	2243.7	0	1243500	272880	509320	0	235970	0	1255300	1493600	230380	242200	159090	167490	0	2091900	0	0	2724600
P31947	14-3-3 protein sigma	SFN	868210	871240	231140	2295500	256550	1044500	2305000	1471800	453820	351110	2809500	1143800	964810	790240	0	913500	3765300	459230	938990	279630	1441900	6892300	280940	784070	31232	4596300	2207400	1758300	1110700	343030	3336800	2412900	721350	4779800	708980	1061400	7424100	587510	926160	34228	1496700	2066700	2105700	1303500	0	890880	738810
P21980	Protein-glutamine gamma-glutamyltransferase 2	TGM2	821340	318220	257880	1372700	904290	1003000	1321900	613650	1358900	2051600	1164300	574160	416960	4414700	18653	421310	861010	160180	545400	1269000	1043800	1426100	84892	1950900	236220	2572200	493780	231560	1379900	164420	1623700	964850	225810	2163900	911160	214730	5032600	482280	523050	60335	2681300	633860	694990	824130	17152	1885000	1084900
P02788	Lactotransferrin	LTF	783150	12335000	21464000	1327600	37611000	3801200	3732900	13438000	4371300	30827000	2869000	1776500	1521800	5268900	29544000	11525000	4114800	22315000	7271300	2650900	2178500	5862600	22176000	7387300	36713000	1557600	3289600	1390200	7480600	13887000	5580500	1074800	58071000	1290100	21400000	2718900	3417000	32570000	5940300	27723000	1256300	1470300	7808700	8429200	6001600	341720	12017000
Q08380	Galectin-3-binding protein	LGALS3BP	752950	306780	672590	681140	476960	426400	408050	397050	211610	1636300	209190	241600	94111	1106600	84801	825450	152260	1441700	616280	101660	714810	201950	323410	446760	1572300	129340	470410	116290	577660	407760	567820	91320	532960	456710	424090	563630	196570	266390	238580	807910	87524	512320	745710	783440	96403	0	1264000
Q9NZT1	Calmodulin-like protein 5	CALML5	741550	41647	133340	34850	110970	247110	130900	245600	841250	352150	104760	24803	144430	261070	0	908140	116260	429220	0	50862	137370	564200	118640	1371300	290840	50180	329180	25662	483690	36342	1414000	13412	104260	0	40449	217560	366150	265480	1071100	240020	116950	275180	1000400	609090	0	240620	483850
P52566	Rho GDP-dissociation inhibitor 2	ARHGDIB	691390	501200	418150	1296900	1661600	604750	1082200	600800	354010	337150	3917500	546370	2498800	1745000	0	413160	1092700	511180	1805600	1224400	989580	465310	32042	752990	0	2905600	1742200	652080	1598500	0	1949300	1480700	178350	982110	774500	68722	1430800	572980	1063400	0	952920	618640	759750	716090	0	966250	327550
P04075	Fructose-bisphosphate aldolase A	ALDOA	639830	539560	325600	1160600	951640	849390	2198200	1101500	1487200	536830	2205600	1871100	1123800	1970300	48867	425540	2511100	589090	1709600	1191600	2236800	2356400	167290	1555400	154790	2806900	975940	1029100	1139400	79807	1988400	1963000	656630	2998100	1465100	441040	6201000	511200	1415800	65999	1480700	1051000	1187800	566160	138900	692500	671910
P04406	Glyceraldehyde-3-phosphate dehydrogenase	GAPDH	630980	342520	593650	1396900	1494600	1637300	2015700	877330	1282200	1563700	1107100	529700	643850	3074800	0	380870	3053500	363130	1776700	523990	2042000	1951800	233500	1182900	172350	4828500	637220	706560	1227700	677770	1397900	562730	1290400	2218100	350730	195660	6652100	245690	2137000	0	1027000	599770	959050	801350	38796	752070	744720
Q9Y5Z4	Heme-binding protein 2	HEBP2	619350	484620	189060	1776200	360880	1750500	1378600	146270	274400	270570	2550900	422200	1605200	978570	37106	474990	1587300	365770	1878300	754740	734860	1140800	0	853950	45925	2416900	732390	1302900	1122700	0	4203300	2400200	481950	1855900	393220	481300	2117000	60560	656140	28498	912670	1022800	784230	1494900	0	330310	605540
P17931	Galectin-3	LGALS3	594720	1872900	1592300	4565500	1015500	3030100	7229500	1410200	1091100	1297900	4000100	2055900	2842100	12643000	197190	1740500	4224300	2046800	2869800	538990	907090	5081000	246110	4151900	231130	4168400	2094600	2090800	3261600	561490	4227700	1527300	3308900	11148000	3587600	2621200	9658500	746870	2935000	70631	1702800	5410300	4077600	2411600	808690	49881	4793700
P31946	14-3-3 protein beta/alpha	YWHAB	563770	692130	322410	2426900	172690	329750	1286500	467610	787670	365050	849130	519600	149280	729600	5864.3	808020	1220000	217670	1474900	331580	1684200	951940	94024	241870	24179	1425400	120220	145860	684120	100110	2270200	925030	231460	2561200	640700	65385	3004400	29059	388800	70555	1261200	83859	491510	788520	0	1025100	187410
O95994	Anterior gradient protein 2 homolog	AGR2	563320	701500	1530300	2390400	320180	1619800	6244200	1688100	1102700	443240	4078400	2900600	1072900	4595100	0	215040	2181900	376490	892550	694430	6500900	4713500	112320	3585800	0	6521600	1317200	137230	2887100	314850	4756800	572570	187490	1641600	213540	572400	5427700	376060	488490	152290	575500	2392700	740810	2050200	0	819060	948720
P80748	Ig lambda chain V-III region LOI	IGLV3-9	550020	360750	1036500	1593800	274930	883460	1165200	285450	528590	117670	213890	365980	221850	244230	712240	940290	695840	1832700	3623000	0	516660	1626100	3076100	347400	186270	344610	553510	305110	427220	175480	1564400	449940	1266200	955690	936790	886040	2279700	0	188700	135210	317790	0	90832	395770	0	1529100	566470
P15311	Ezrin	EZR	539660	654010	100580	728230	229740	863420	1214700	191880	268430	188490	1236700	377050	622390	432300	0	356950	2619800	323140	1099400	215350	599290	1385200	50040	801250	74978	1948300	616950	782770	1173100	45392	1249100	1535500	377130	2043900	586630	528400	2301900	239740	661920	13114	750030	910050	455020	922560	0	29693	272190
P63313	Thymosin beta-10	TMSB10	537730	335650	380410	7816700	255220	4146800	5596300	644540	3203300	1458900	14368000	661260	1963900	981170	0	272090	2244800	1508900	6308100	545270	5336800	6921500	310250	3478500	257890	12848000	785420	3230600	971840	0	1520500	6426800	385570	9025400	689580	661030	4326100	581310	4203500	0	6528900	2886000	5023900	9619600	107460	10704000	618840
Q6ZVX7	F-box only protein 50	NCCRP1	526580	228240	0	0	0	242770	0	0	0	21240	345320	0	93405	305050	0	277940	154470	128380	0	461200	1295300	503530	0	60203	0	1094400	0	113160	263520	0	387800	288520	0	460350	0	0	743050	0	0	0	905000	54355	377310	114210	0	1134100	229660
P80188	Neutrophil gelatinase-associated lipocalin	LCN2	519610	498860	181400	295360	1023400	322760	68616	272820	150660	143250	0	156770	81162	377130	135990	194360	112860	186380	288700	334310	200630	104310	152850	252130	157480	187920	224370	59534	310330	43680	300000	278700	266950	123520	207150	561130	115210	561800	321370	0	891280	144700	229650	242560	439150	40324	452460
P23528	Cofilin-1	CFL1	502600	897050	890190	2984100	1357700	2617900	3231800	1068700	2842600	538590	2347600	2868400	1730300	3418100	49485	1236700	1582900	770470	2341400	1076200	1357800	2149000	227250	4179600	179670	6225400	2456200	1962000	3713600	1296900	2929000	1759900	2536500	3168300	1434700	3315300	6830800	643900	2635300	107160	4904300	3176700	1641700	3790700	54209	3206200	863030
Q12882	Dihydropyrimidine dehydrogenase [NADP(+)]	DPYD	493470	266640	0	0	0	584760	113730	0	0	0	208760	456250	0	0	0	2559.9	0	0	0	244080	0	262170	0	0	128850	0	405350	0	93060	88749	0	0	0	0	0	0	0	0	0	0	0	0	48423	0	43826	257800	0
P52565	Rho GDP-dissociation inhibitor 1	ARHGDIA	485780	409750	150810	554390	630270	762940	4580400	660060	1508400	495630	1001500	1139900	2259900	1020600	88669	490430	2900400	1627700	3823800	757210	3951700	6738700	130950	1081200	323810	2530300	898780	1038700	219040	134380	821480	2631700	799600	1410800	648680	506450	6561700	119490	1137600	33881	1849800	1505900	590460	382160	26847	4747800	472220
P02768	Serum albumin	ALB	469410	629560	333240	3407800	654620	997390	5262100	466000	7931500	532720	703120	2417000	2805600	1739400	736420	361330	5691500	6310300	17687000	1826700	3779700	3746600	202380	5212700	132970	2730500	3567700	5132900	4003200	511780	2360500	2302700	1115600	3877000	3728900	299600	6934600	1022300	5043800	169750	1053800	1202900	1455800	3954100	472750	2472400	140060
P07339	Cathepsin D	CTSD	451370	204570	504990	544740	395250	409330	357690	188440	340230	103300	294920	226610	269230	161240	33929	371520	277540	367010	362760	243710	468610	1025800	198110	345950	107970	494070	353200	306730	395240	70953	408240	328480	397650	435530	280820	333230	913800	239360	451750	163410	400000	306590	405290	502050	67977	312720	370730
P14550	Alcohol dehydrogenase [NADP(+)]	AKR1A1	434330	379380	114020	538650	184540	463310	1579400	166780	742810	202820	971990	360640	824500	352620	0	240290	1359400	193880	582360	33386	2138900	1553700	50619	331480	43361	902460	216550	584470	1787700	178490	668000	1873200	418580	1645800	329280	285360	3162700	172390	544510	12214	997710	645940	524680	539910	13817	473740	172540
P18669	Phosphoglycerate mutase 1	PGAM1	433810	1463000	176810	1083400	861760	761960	1557300	678720	994790	286280	5849300	479860	922010	1374700	30849	358360	2850700	581420	1225400	869250	1336200	3484700	124210	1062000	213650	3566000	1888300	1216100	1818100	290260	2283200	2402400	1154800	3214600	1359800	645460	5087900	346610	2233400	0	2141900	1587500	1152300	1896400	12058	437250	1084300
P28325	Cystatin-D	CST5	422050	79228000	1000400	0	1514600	97587	0	3890700	89324	530180	188040	1636600	218570	0	248040	181000	18531000	1537800	0	407860	0	0	947810	17954000	2112600	71770	3021300	211470	0	454930	131680	62794000	337890	0	1791200	0	0	23822000	6601700	287810	143360	124640	1459200	68196	112260	44162	0
Q13228	Selenium-binding protein 1	SELENBP1	419790	161480	156840	1422000	274040	605110	606700	136030	359240	346360	1382400	512150	271600	1515100	0	337250	460460	530510	1054900	273340	1502900	809750	73465	557350	20803	2405100	359110	386000	1397400	64920	1513400	905850	236360	947710	477780	303560	2637400	12800	518810	17422	618430	281070	285380	645010	12242	307190	1199800
P60660	Myosin light polypeptide 6	MYL6	411790	284680	105930	542480	199200	484230	805160	118760	236400	127420	521670	349320	341980	455670	0	111130	445630	132290	240140	76763	648190	1448500	0	300200	154950	1574900	210730	279030	1390200	0	262150	897930	244910	173220	460150	137730	1849600	100880	600000	46606	300300	313040	58730	1105500	0	1847300	466510
Q96IU4	Alpha/beta hydrolase domain-containing protein 14B	ABHD14B	406750	153790	27428	141730	0	64825	36054	9768	75795	40049	0	0	0	184360	0	69306	71035	0	192920	59441	102030	161740	0	169460	0	0	0	0	24357	72076	96157	90079	28589	183020	0	35036	124830	0	232910	0	72168	0	150240	35539	0	104670	45991
P68363	Tubulin alpha-1B chain	TUBA1B	402720	228340	388940	348820	242580	694600	710870	223240	765280	378740	458870	408870	198070	626760	0	240280	465830	432530	267420	240650	3339200	570580	0	381170	137380	1612200	177240	129930	388700	140740	1217200	396660	250420	970610	344530	111590	1720300	112480	475440	85713	444030	417780	594070	299540	11148	1260400	361270
P11142	Heat shock cognate 71 kDa protein	HSPA8	392150	745290	145710	901040	399020	279000	1152100	311070	428870	222260	1944800	469300	1178900	480660	0	272060	953670	162150	1276600	261990	1632900	850140	29764	813970	12298	1020400	463490	355530	653510	11916	1110000	923840	356800	1952700	469710	190820	1883400	189190	791530	13080	886220	643250	252350	308860	0	426790	651100
P08727	Keratin, type I cytoskeletal 19	KRT19	390110	236590	274350	2042000	567890	597200	910110	323930	460330	51892	458080	772100	104290	1333400	57598	246110	514230	214550	827340	234630	1549400	868830	286200	582460	166100	785150	889990	26656	556210	21106	816500	450950	127480	311160	487650	319840	590830	150580	345780	167610	188980	223440	150020	379340	27254	61396	309940
P68371	Tubulin beta-4B chain	TUBB4B	383620	575790	148160	577390	299860	707570	351100	140870	233970	344830	464220	409710	46273	1057500	0	216590	392870	404940	170210	277130	1161800	822020	17133	465070	78352	1509000	392640	41405	991450	245410	964650	358340	565240	1441600	296430	119040	2047700	67499	645750	43200	661570	301800	308510	432130	37844	599370	441960
P40925	Malate dehydrogenase, cytoplasmic	MDH1	370600	398370	111140	785250	178570	634350	1145800	248350	467280	175880	1345000	113920	1474700	424890	0	428750	1139400	142060	836300	182380	1091500	1016100	71675	262760	25241	1235100	348430	574570	398130	54845	965680	1034200	434290	2357700	538950	165980	2381400	60283	936200	54744	378430	1467200	112690	907630	23086	0	128070
P00450	Ceruloplasmin	CP	370230	283730	1116600	1950100	480070	649690	1104600	1127900	961950	537940	743860	1840100	1328900	675220	634690	609190	673900	2285400	1880900	464550	904810	1013300	813760	1132500	262420	1865900	707590	1239000	911170	695800	1169600	775130	2700900	2612200	737980	1009500	1180800	1042400	1898200	561190	2097600	877230	2479100	1023700	1084500	296480	1294100
P30085	UMP-CMP kinase	CMPK1	367670	603850	202820	1419100	135890	604030	2377700	467770	514240	397510	1576700	701740	1190000	1300300	76609	466660	1487800	273390	1184200	203680	1096000	1452700	129230	1359200	0	3092400	432260	858320	2284900	290870	2072400	2016700	892970	3708500	458670	871870	3438500	54201	926870	12504	1036100	2549100	726500	2434300	0	0	452920
Q15782	Chitinase-3-like protein 2	CHI3L2	366420	232350	744950	575120	574100	147320	941080	445560	179610	210480	157750	425520	351270	1382300	103080	1881800	354310	424450	492150	519970	494150	327160	1623100	761910	489310	97578	113630	575600	1592900	15848	1655600	406860	579930	460030	174770	638480	600580	1275000	376520	24660	135740	432400	327880	1470000	76379	0	490330
P36952	Serpin B5	SERPINB5	354820	1160400	110890	497000	157400	304570	188630	270780	387040	127490	924580	824860	407980	684680	0	391070	1268300	148470	368230	240980	1037100	844980	49873	309580	20543	1488600	688790	157280	161470	0	1045500	869810	292450	1356800	100590	67333	849610	0	1047800	26349	638030	597340	597130	557940	0	101080	144910
P01619	Ig kappa chain V-III region B6	IGKV3D-20	346240	526870	1001900	1031200	410300	812980	529190	928430	0	214060	342190	440020	190940	492960	234080	592100	238930	718860	1031200	500470	100120	500620	1793900	418110	170770	0	530360	148260	224440	244970	811170	200720	2639600	1102200	347610	635000	711210	842340	445870	118150	173040	213190	339140	381050	225580	0	38517
O00299	Chloride intracellular channel protein 1	CLIC1	344940	311220	0	849680	405690	648820	1507900	162600	793180	394990	1140600	555250	917240	204350	0	43483	1809600	412890	598320	620740	2084200	849680	47168	980150	79591	2367300	113860	519880	844460	54693	769960	1025400	472030	1622300	573950	128240	1959100	96534	851790	44767	907740	512730	706420	113940	0	138000	776810
Q9UBG3	Cornulin	CRNN	332470	196080	0	148110	0	18420	49941	0	31531	0	385450	154890	32463	74343	0	203600	71454	0	0	0	0	320190	0	27541	0	439150	279000	9289.3	0	0	182070	164720	7950	73411	0	0	363700	0	0	0	93721	173130	0	88816	0	89568	55495
P07476	Involucrin	IVL	325250	321340	7263	59183	57289	111320	66368	23394	32707	8825.3	230360	76360	99518	49632	0	365650	108790	32500	24552	135710	53276	90221	21960	65054	0	291070	517890	428440	50633	16510	222830	102660	143500	194990	102730	75022	185850	12843	50470	0	169140	930020	395640	129520	0	42981	22743
P19105	Myosin regulatory light chain 12A	MYL12A	323330	44196	72272	199510	165400	80858	242030	0	126270	0	422180	81321	32030	197230	0	118700	173000	182640	75857	33942	161410	0	0	185340	12545	360030	141080	0	43396	0	370110	0	65373	85099	245010	0	238970	0	250450	0	129400	50609	190880	174130	0	66046	118060
O43852	Calumenin	CALU	321220	797190	961780	933000	704300	890680	960210	682910	220100	920310	390580	688150	983180	563890	116380	388210	858540	1285100	1231000	424950	1538700	1522600	743010	299190	483380	839780	588940	831040	559890	372920	711610	1316500	1120700	1482300	294120	1088900	636890	163760	401210	895230	577240	1092600	1084900	381720	57070	80960	211860
P49788	Retinoic acid receptor responder protein 1	RARRES1	320330	42832	0	187700	641520	417760	0	164070	98746	52760	52155	0	27048	0	0	366780	189160	225450	79355	0	66715	0	0	178740	179240	34125	57542	0	426930	46423	1050900	76423	172040	242200	109830	43270	67873	0	206800	83442	69627	181790	85887	0	33801	0	407010
Q15293	Reticulocalbin-1	RCN1	317630	323180	690990	1345000	935260	433690	673840	367600	497810	536290	722500	329860	444640	235590	193660	345780	534710	401460	577460	252160	657730	771240	418020	548790	759900	1040400	396740	383720	466390	202040	353490	715570	546180	1546200	346550	387630	747730	440680	361380	298810	368460	562180	527930	409420	30229	27494	292680
P07355	Annexin A2	ANXA2	317430	629350	242010	746190	308720	1597300	2474300	487050	584060	731360	596580	697380	2997800	3844300	175160	596380	468820	2307700	1135700	1091400	1526600	2185100	137460	1063800	255470	948160	1773300	1384900	1449400	729930	894950	3693100	2649900	2549300	1314200	1941400	2004600	275430	1366700	43145	1476700	1490600	2159700	1241600	78306	955530	1481200
Q8NBJ4	Golgi membrane protein 1	GOLM1	313080	82087	676960	446480	140750	190030	397280	266520	122080	163650	109690	427250	225410	75549	42701	499570	86725	231910	103310	64639	286060	365160	237730	214040	109100	78179	214210	106110	122730	40415	407680	102390	222260	193520	159420	327160	273540	73526	62452	157200	153900	458810	125250	78060	67661	174430	533220
P68133	Actin, alpha skeletal muscle	ACTA1	299520	818560	1127500	15548000	1900400	6847600	1979000	1126700	3098500	1615500	7868900	1451600	1452500	2100400	460050	572530	2288000	183230	7424600	8055600	7279700	4559900	300410	7519500	265880	8901700	436550	777180	203320	413110	635090	929380	346390	4777500	4783100	1641700	5545400	1198600	6740900	293850	5175400	742860	4202900	5340200	74316	186820	4098400
P01024	Complement C3	C3	295450	109730	232680	392760	309120	410020	265760	208470	739380	149250	295930	214470	220340	772930	41065	257360	535200	300800	643690	300670	1162200	263010	171730	341910	176080	685310	352960	239840	465160	95372	739840	392500	216550	786300	205260	232710	500930	182080	817710	169450	329370	230460	484190	566890	21723	653270	231760
P09467	Fructose-1,6-bisphosphatase 1	FBP1	293400	194280	27583	497950	80068	241770	648730	87457	226200	119970	505590	141260	1285800	304640	0	76784	621340	43194	504590	190820	369450	1277200	25089	341950	0	1180100	153870	678330	748810	0	455090	881760	146220	682480	84677	94792	2477800	73047	405840	0	350060	739130	271990	502390	0	100810	49453
O43707	Alpha-actinin-4	ACTN4	292170	327820	122710	294570	184170	301710	53156	66907	209620	31881	185500	92927	51367	485940	0	248410	524440	44576	40953	126180	528130	59184	5492.1	343820	12317	827620	39766	55428	255320	704.93	560830	590180	103910	660970	283210	22864	1003100	62371	294590	15952	1106700	26168	106060	103190	0	218910	280190
P00390	Glutathione reductase, mitochondrial	GSR	289920	0	62822	222170	0	105870	29384	10731	0	15036	57361	94575	38075	93313	0	54145	9801.2	181510	117730	42687	302880	84790	0	22203	0	1071400	0	369980	106650	0	146990	135080	48251	139290	0	120610	309720	0	0	0	11860	0	268190	230350	0	164320	62482
P27348	14-3-3 protein theta	YWHAQ	289890	68908	158880	386810	120680	430680	24433	127510	444630	100750	280780	125960	0	113810	0	231120	470310	20022	206110	131770	117860	31485	25458	115470	7208.9	523920	18122	0	0	19825	520710	274250	113980	481400	36360	139750	176180	19273	223780	0	27723	17541	532000	203500	12585	1441400	53365
P35908	Keratin, type II cytoskeletal 2 epidermal	KRT2	279460	617520	71293	436530	175810	175170	295210	39533	122420	87375	272120	33964	135110	320910	0	428950	345210	185700	113120	62723	171740	42397	11992	15091	903430	143520	69878	14334	1347900	113290	2113000	392650	73832	342750	3092100	59872	4452100	102010	36507	23976	78894	88890	42058	498290	3325.9	13132	307840
P02790	Hemopexin	HPX	262560	18986	121010	409330	669050	282140	1244000	355000	4168800	119050	1016700	180520	378170	618870	30817	54502	671310	330270	2446900	1189700	608710	1645800	8442.3	1961500	16109	2058500	126300	466010	468740	54904	581900	359270	41903	643830	411210	375520	1727800	129450	1271300	51997	531620	233640	587910	713360	115540	232420	259160
P52209	6-phosphogluconate dehydrogenase, decarboxylating	PGD	262300	461990	134420	337450	85165	225140	256640	97030	112610	142620	268480	121190	125390	187000	20526	240190	460270	110180	113210	182590	130250	292750	0	207310	41260	339400	199220	218470	220300	45106	389480	934010	261990	773830	469110	37214	1335600	278270	292330	0	294200	212070	357700	74630	41304	192270	299210
P37802	Transgelin-2	TAGLN2	256800	920410	220900	1942100	226310	1012000	637240	227050	980050	409060	1334800	546900	580040	884060	0	356300	367260	1149300	753220	502980	1999200	2019900	24304	1509000	170260	1996300	653970	294510	2067400	81434	245340	508650	1234000	4253600	971180	39190	6984600	36265	2249000	54195	1010800	1236100	1254000	825340	82234	8690.3	143040
Q6MZM9	Proline-rich protein 27	PRR27	253130	19599000	6737400	7818200	4186200	6582600	5510000	9936300	3156200	5539300	5113000	1660800	1403800	6621800	1210800	647760	2020500	10385000	4124200	11800000	3483600	3007400	9368500	8608000	6551900	3391600	2695000	3851000	3447800	4493300	101980	3579000	11642000	12165000	5561400	1569700	3929000	10798000	7052500	3341600	5368900	3634800	4844200	2891400	888200	17669000	9257900
P07900	Heat shock protein HSP 90-alpha	HSP90AA1	248580	626160	136350	772990	336220	796590	684430	351230	414990	453500	447460	278680	254920	939790	10516	235920	814590	186850	390460	268370	1380100	304460	87677	667620	78316	1486000	129390	106100	474600	65876	1610400	751890	324330	730910	602750	135430	2998200	73024	376320	54994	518590	214340	495830	312760	7232.2	226840	456530
P29401	Transketolase	TKT	248060	84414	35753	647820	280320	531080	544610	136500	148610	66712	886050	214110	456920	379250	0	35912	486600	176040	745130	415060	970900	1401000	56703	444610	10007	1831200	391710	710090	1380900	0	338020	857450	168770	855870	427800	210320	2149200	89615	410350	14783	471430	375350	428740	776330	29828	1133300	84002
P61956	Small ubiquitin-related modifier 2	SUMO2	245890	0	46592	462790	84846	0	372600	0	165770	36723	101430	64075	476420	314640	0	0	321400	0	79611	133520	0	0	0	96308	0	186340	0	134310	570090	0	1489900	194590	26952	416970	0	0	510440	0	0	0	99607	0	142210	712340	0	0	30539
P00558	Phosphoglycerate kinase 1	PGK1	243940	333090	28932	800770	147470	470070	617790	87351	471560	466660	173720	178610	870420	329080	140790	245130	882580	211850	198120	219890	501140	393310	26964	265500	89711	1355800	74052	558120	385340	119010	1019000	1598200	512780	1011700	744880	47290	1711400	90542	1012600	107060	398390	366780	414900	343140	0	220690	258420
P49773	Histidine triad nucleotide-binding protein 1	HINT1	236440	203600	0	1114600	340320	399150	1182600	165800	341750	242300	988610	670980	670440	409190	0	158280	732360	117790	476400	542110	787110	987540	29810	492450	59596	1443800	204250	514030	554620	41493	733780	1118800	243480	2475300	225190	94752	2129500	0	202420	22417	321290	274630	249610	159240	0	769370	222400
P40121	Macrophage-capping protein	CAPG	230600	404830	160910	1197000	1922900	425710	1134100	218900	785510	323630	784190	1151000	236820	597060	266520	269500	1169200	202190	507090	140480	1148500	1782400	76692	559700	40483	1371800	368870	74663	1225200	36833	778390	774780	85249	990520	886630	55968	2339500	1753300	1462800	15571	1123600	1033100	395780	837010	0	425460	475580
P62857	40S ribosomal protein S28	RPS28	229650	160980	0	623990	196790	616300	383750	0	318350	0	720800	229060	403420	0	0	0	213560	167350	530760	194060	483320	473560	0	471520	0	914230	239830	255180	1075100	0	326790	291200	278180	708210	155690	178820	841320	0	266550	0	423410	277390	330280	0	0	0	281420
P27482	Calmodulin-like protein 3	CALML3	228720	58421	71070	145470	198020	64526	165290	207230	120530	0	660010	316840	360770	74500	0	148300	230070	56163	248930	0	0	229740	35586	224250	0	1431700	384120	253590	212950	0	410780	139650	163660	769350	134180	112180	129270	31825	224390	0	259550	443000	236150	583840	0	0	224200
P02538	Keratin, type II cytoskeletal 6A	KRT6A	222440	21782	27297	142420	50731	0	68836	18077	28050	28432	11282	5873.1	31025	10650	0	206150	0	7889	42470	0	19743	8468.4	0	0	55091	3814.5	25834	0	354280	0	542590	20144	0	146700	0	23269	32411	0	0	0	0	0	4347.6	69043	0	0	7779.2
P63241	Eukaryotic translation initiation factor 5A-1	EIF5A	219310	219650	61428	83607	123430	52112	263250	0	0	0	0	113110	481700	285240	0	143120	148830	39894	0	149240	0	107760	0	26254	0	678850	79602	432730	865640	30060	921000	120250	85719	65255	105880	126020	99192	0	54422	0	26128	179080	26108	954410	0	0	53249
P22392	Nucleoside diphosphate kinase B	NME2	217600	9514.9	27098	78536	413380	566300	334650	605960	364600	38795	339300	204170	246740	433410	0	144720	651830	190740	273650	0	402690	297420	21526	193920	55216	171340	202850	151580	270430	0	573760	121450	115430	615360	218340	210890	997990	0	302290	0	136500	857470	316000	138370	0	73546	66132
P02766	Transthyretin	TTR	211870	171250	24827	927340	349360	216430	1813200	33086	924160	146820	563140	142500	408040	2080800	200440	154260	264300	775820	718740	870660	581070	795250	0	1694400	11464	379560	1365700	710700	932020	280990	2256000	100680	484870	725910	248950	410060	2313400	138800	1393000	0	408320	1166100	2352700	1892300	155300	238300	154700
Q96S96	Phosphatidylethanolamine-binding protein 4	PEBP4	207610	191930	238960	491440	797470	2808800	470010	778380	1014300	269720	538840	2407200	0	855980	0	608120	314920	318160	644920	0	3533400	2261900	616340	623630	870170	572490	466940	0	653470	0	282680	143970	183890	393100	695780	1203000	2917400	183760	924490	128160	1134600	1435800	16447	754180	0	740770	0
Q99497	Protein deglycase DJ-1	PARK7	206560	50428	0	524440	259490	560500	1047900	89521	230720	404760	1122700	252120	488930	1267600	0	367800	852610	121460	1235700	272040	499000	592240	0	542000	33049	1684900	347820	386620	1138900	49703	957960	665750	823860	1165000	252110	419060	1660000	0	725860	18159	358080	477070	283150	1495500	0	1126900	111620
P62826	GTP-binding nuclear protein Ran	RAN	204320	142840	0	269110	0	101080	329640	93301	127040	81231	46909	0	82796	79429	46139	48144	160170	0	213650	117120	328430	269880	26149	57413	12342	20970	77101	120830	0	0	50111	102270	151020	88793	235550	42411	751590	24653	61708	51777	0	59029	43634	0	0	89746	313610
Q15121	Astrocytic phosphoprotein PEA-15	PEA15	200490	121850	102580	670480	149860	300170	446450	193720	227690	144330	514750	539930	603570	78167	0	136080	1004700	486240	284360	210860	1566400	835270	194480	284150	17006	955470	299010	592350	569320	0	476950	510980	111320	1255500	178580	263010	1892600	108480	425370	0	774010	470550	780070	411270	0	274820	119900
P01857	Ig gamma-1 chain C region	IGHG1	199860	572440	1155600	1738200	761800	1490400	1808100	4482600	8110500	584420	3162900	3137500	6291400	1702300	309830	743630	6868500	3189200	18513000	2856600	9147300	1479600	380940	4978900	133130	5860500	3106900	2354200	2253100	1147300	1383300	1862400	668920	3054600	2760500	533710	2945900	1120300	11603000	784690	2077400	2156300	10671000	1047700	221600	2341800	353230
P30047	GTP cyclohydrolase 1 feedback regulatory protein	GCHFR	186560	0	0	237310	0	0	0	0	65981	0	0	0	134390	280310	0	0	155390	0	243080	85501	0	274930	0	0	0	1032700	0	0	0	0	0	83503	0	238570	0	0	179510	0	189200	0	0	0	0	0	0	262410	0
P40394	Alcohol dehydrogenase class 4 mu/sigma chain	ADH7	185850	399130	291590	213610	94544	326470	576490	212920	75087	44645	1069900	394420	83642	693370	0	182640	435130	39565	367890	140110	305200	1218700	65175	363750	0	656010	121530	67678	276690	100980	1937800	627530	1152400	533950	139590	139290	4580800	58782	189500	0	668020	171890	8798.1	691610	56042	35120	123510
P67936	Tropomyosin alpha-4 chain	TPM4	185840	234730	116710	1314600	99132	214040	254970	54597	264150	72558	825130	176840	176160	132590	0	101470	241050	321210	194970	76944	348100	906950	0	436480	163990	616080	269710	128530	178960	14766	357200	444000	42733	637390	130450	124880	1271100	0	396300	6864.3	383080	237570	393070	257390	0	223840	313520
P02652	Apolipoprotein A-II	APOA2	176580	0	93293	304130	0	352420	396500	90016	313750	164590	0	0	76031	802100	86862	326000	273230	307270	451550	402950	197440	140070	0	278290	24586	1415900	0	0	29852	225250	2124500	0	45132	85195	401620	29912	552720	34941	1156300	74634	0	0	124800	65119	0	0	0
P98160	Basement membrane-specific heparan sulfate proteoglycan core protein	HSPG2	175530	426580	190290	224470	115350	377740	178960	117360	109170	146850	77100	80806	70850	176710	18091	231150	145050	128620	90032	177700	265830	230650	103670	283520	207040	44834	100480	47954	359370	65558	240260	75148	272910	308080	181360	319930	185710	127380	218530	106750	76698	104820	106510	361180	8684.7	31897	164690
P08729	Keratin, type II cytoskeletal 7	KRT7	174110	1363200	1579500	42329	178200	601540	125780	24200	12091	0	32674	82943	13484	64437	6060.1	21263	12349	565020	14876	715520	954840	298570	0	2098100	0	53452	61285	0	107220	51132	155900	32794	1849900	1286900	661470	650130	236270	12083	19536	0	11311	16157	987830	70993	0	748040	22429
P24158	Myeloblastin	PRTN3	171460	0	0	0	806180	0	220780	221310	114640	206980	426690	330480	492420	0	0	0	252060	0	1399200	0	590880	0	0	0	0	285980	0	0	114570	0	357790	384100	0	0	3273000	0	892050	1516500	0	0	345100	0	246520	90383	0	167140	0
P27797	Calreticulin	CALR	167570	194400	47393	935360	358180	253960	745480	243760	496390	139390	1447900	502010	545510	734750	0	137410	704910	230300	2109700	376780	935680	2271500	66228	1543100	84826	1809200	401860	613220	1705700	0	1013400	1026900	0	2257200	299520	141340	2951400	53001	270430	71275	1181000	218940	350430	324000	0	626170	211920
Q96KP4	Cytosolic non-specific dipeptidase	CNDP2	166300	190300	106310	314860	105220	473500	662280	71370	822010	594180	300770	288090	165880	222800	0	99020	878480	348030	583650	356250	1226300	814340	25621	262900	49009	745140	165070	169410	184680	76196	417700	322750	189700	612810	172170	113460	1706900	28141	658650	22967	518930	127650	274300	228400	0	227210	356210
O75368	SH3 domain-binding glutamic acid-rich-like protein	SH3BGRL	163120	47346	115790	1547500	356510	127980	1318800	50440	241720	113750	1331700	103850	371380	759630	0	77473	323740	220340	1322700	198400	910900	566700	0	342040	48098	1326100	323320	241510	890130	0	754580	486970	114720	775710	421410	270910	885010	62996	316830	0	292690	352160	192150	516650	0	317450	270710
Q06323	Proteasome activator complex subunit 1	PSME1	160390	167470	118120	477410	172150	369890	171910	42645	247250	145500	380790	136250	149360	96947	0	157410	266550	12504	59709	193040	629780	216250	0	52301	22573	1073200	0	146310	167290	0	551140	312790	106860	468200	174310	48640	836510	0	297310	0	272240	108310	91274	70884	0	35789	222100
P78417	Glutathione S-transferase omega-1	GSTO1	159720	32060	18440	242830	0	192400	273180	70477	184260	74428	501110	50920	94386	190960	0	94987	499820	83182	291660	0	359770	718840	32870	201840	6784.4	253430	45289	108050	575290	0	326260	119190	69824	308970	252030	84120	1326400	25802	450820	8543.4	233110	102590	138930	262760	0	112540	0
P80511	Protein S100-A12	S100A12	158810	0	197780	121450	685420	168410	198250	147380	0	0	144950	0	292800	309670	0	0	61523	0	1368000	550450	695560	0	0	0	0	401770	241300	0	128010	0	0	80912	0	0	1233200	0	543960	0	0	0	1058100	0	1852300	195860	0	0	0
P01859	Ig gamma-2 chain C region	IGHG2	157140	44496	337670	1920600	539310	641350	1844400	311920	2620000	107690	432780	344930	234990	218530	0	32897	2890100	294800	16006000	1864000	3519200	4102600	39907	680560	61923	1082300	386750	2248200	374590	602630	537270	2526500	211580	721880	589650	176430	1388100	175810	2848900	76272	386490	333730	1935700	449610	88663	0	63373
P02533	Keratin, type I cytoskeletal 14	KRT14	154760	22542	6854.6	140760	25169	24429	47160	6302.2	28871	16858	29953	8180.8	14942	23961	0	70743	9894.5	10632	60204	0	27926	10188	0	13509	82967	32362	14902	0	547850	0	390050	53884	0	107340	44346	9298.7	161000	0	8783.9	16967	0	0	0	36265	0	64737	0
P58546	Myotrophin	MTPN	150010	133440	0	291200	204040	307030	1375600	0	136870	64430	269290	365600	0	405420	0	84417	546520	125320	1469700	0	270130	374830	0	121130	0	660600	175040	218930	486620	49886	1489300	429530	89812	508220	147860	176070	1184300	34729	144050	0	183280	164050	128780	286950	0	414240	145320
P61981	14-3-3 protein gamma	YWHAG	149500	232220	68770	180450	96028	190520	222080	73287	294760	122310	256200	107250	115030	285500	0	48660	287850	84042	284260	82956	360300	162090	0	201210	0	359110	180480	112660	360680	0	304960	307780	44093	239770	211100	54637	885170	0	116010	0	325510	182850	94094	148590	0	1108000	134540
Q02818	Nucleobindin-1	NUCB1	148950	169350	452650	147630	183370	118000	258540	84316	28543	193750	30621	120770	213180	225350	17641	139970	98966	409900	195640	140440	137620	91536	145770	81317	66775	221900	73597	139720	180140	171290	248140	86720	514340	204290	126100	215130	226160	165100	90813	75584	80697	187390	123880	123150	8868	0	370230
O75874	Isocitrate dehydrogenase [NADP] cytoplasmic	IDH1	145690	169430	18194	188370	5931.6	203880	287000	91213	134390	91237	165830	194920	66015	68986	0	45070	156610	47422	189990	85399	317030	129990	0	55262	5520.3	295970	42877	92682	14842	28750	171950	477540	106570	460640	194800	16614	771670	33627	160630	8121.2	162540	90644	144450	15680	0	132050	19115
Q01105	Protein SET	SET	139180	83155	75211	1024500	74686	114070	599530	0	336480	0	486460	41750	527860	110460	0	67444	270170	140020	1070800	0	431760	524490	0	531680	14418	670760	164270	94363	772670	240630	587250	559230	119970	239690	81247	31483	1164100	0	80100	68138	176820	14422	93185	536940	0	73056	95600
P13647	Keratin, type II cytoskeletal 5	KRT5	138210	31758	95345	90729	73106	84311	248050	58619	133380	25111	146880	41746	88791	118390	0	114890	73961	10868	125330	0	182210	79801	3349.3	143890	74807	62952	95308	14370	281460	0	358280	35942	15875	150080	132490	166190	478750	20888	78629	50486	37344	35459	27170	68476	0	0	9903.7
P01871	Ig mu chain C region	IGHM	137460	26461	64804	80327	191400	166780	0	342160	183880	52180	37329	60423	22017	184710	0	50796	103050	423180	241530	57062	292160	0	803910	262000	43713	52071	70783	21832	148600	10486	170740	53889	305580	151100	159220	46907	88466	751450	702170	25894	41310	24665	107670	330230	54270	34541	558220
P08779	Keratin, type I cytoskeletal 16	KRT16	133680	4656.3	0	39129	25503	11794	26745	0	0	20878	11043	0	16886	39011	0	78958	5863.6	0	0	0	9563.1	0	0	0	156800	0	30606	0	614180	0	238980	27624	0	212080	32705	13967	28397	0	0	3923.4	0	0	0	17054	0	0	0
P56537	Eukaryotic translation initiation factor 6	EIF6	126840	83987	0	232520	0	250010	280020	108620	153040	0	47883	181880	264280	0	0	375180	176690	0	77867	81111	174070	119580	0	0	0	228250	0	0	106010	0	584630	172150	0	274270	165850	0	416080	0	58378	0	169960	772140	91795	0	0	0	0
O00151	PDZ and LIM domain protein 1	PDLIM1	125970	29667	0	49090	0	0	45303	41627	251660	0	144710	60171	32043	62052	0	87087	82687	137940	0	77733	225250	149850	0	0	0	281040	54134	91595	114270	0	0	56818	0	0	0	35132	246760	0	65936	229590	82002	0	0	0	0	190120	0
P19013	Keratin, type II cytoskeletal 4	KRT4	121620	50560	50539	553990	426420	365930	823800	43969	263800	0	243060	117490	179210	854100	0	223700	515310	4008.1	485220	89478	541410	338830	0	126790	0	668890	343390	66818	483110	13015	614470	548580	7809.9	261210	310730	171250	981350	41291	128630	50314	125560	161590	41339	255040	0	147650	52724
O95436	Sodium-dependent phosphate transport protein 2B	SLC34A2	118440	0	0	40363	39458	0	27755	0	17277	0	168360	50322	58143	0	0	0	14565	0	0	46188	11106	23002	10886	0	0	47955	182910	31213	151220	0	63510	12839	0	29277	0	18608	24073	30554	0	12934	28695	47407	56860	9157.1	0	9465.1	0
O75348	V-type proton ATPase subunit G 1	ATP6V1G1	115990	0	0	144140	0	84825	199900	44193	106370	33250	420870	167490	149020	273680	0	27748	161180	173780	235160	175720	339460	739870	0	276370	0	644210	200850	189130	289540	0	37823	290440	44395	369190	105320	38646	803550	0	386650	0	682080	24842	100430	181450	0	0	58876
Q9UN36	Protein NDRG2	NDRG2	115290	129320	0	209330	101170	297240	80813	81481	63775	32394	276430	149270	109120	52403	0	167040	388900	41087	221460	96076	87264	137290	0	230150	0	973170	50689	358580	127420	104920	388660	334960	474300	130120	80920	110150	612340	0	115310	0	198700	138010	79564	39381	0	346880	157750
O75347	Tubulin-specific chaperone A	TBCA	113610	181180	0	0	0	67174	0	0	103810	0	0	0	0	217350	0	67468	0	71913	0	137760	115990	350590	0	73275	0	926520	0	0	112510	0	500430	42909	113980	99234	0	113520	52771	0	144880	0	0	0	0	0	0	187370	0
P07237	Protein disulfide-isomerase	P4HB	113050	148990	59432	559240	186540	144040	365800	129120	122150	48727	562600	254710	284430	321780	0	61560	430420	117900	177830	138360	341560	386360	12459	211300	48100	540570	209900	153350	323460	25387	297430	436670	105340	518160	177610	90612	1070500	35600	80343	82180	153110	117180	209000	177650	6228.9	118980	50297
Q14515	SPARC-like protein 1	SPARCL1	112850	62433	374960	295140	124630	730760	255450	26311	278140	497070	998570	233510	90461	140950	21241	233060	112560	530390	132950	89144	328190	647380	70844	240550	316840	1034000	23562	35935	160820	85433	118130	114860	396290	346490	249890	485660	343720	0	122210	264630	1137100	51966	23598	243780	309.66	646870	1342400
P01033	Metalloproteinase inhibitor 1	TIMP1	112570	848440	571500	225520	295340	257240	207720	564640	248040	133550	50293	534650	691740	521040	210500	674600	484910	474150	48350	132870	80370	328730	338260	234650	189800	48911	203580	424760	899280	75803	622120	333300	511320	290320	77525	480470	249160	610830	291350	151170	71816	501170	726050	690560	0	0	0
Q86WZ6	Zinc finger protein 227	ZNF227	110350	101500	172470	106990	152300	98620	135900	162760	0	0	120920	0	76420	0	0	126900	43573	179140	19878	84704	0	184700	79759	0	0	0	0	102730	0	0	0	0	85827	147930	114100	129870	0	129950	0	0	0	167620	0	59086	0	0	0
P00751	Complement factor B	CFB	110100	0	79409	308600	136260	128300	347630	145710	438430	46540	373540	32652	167750	300760	13087	67881	186550	120260	578850	127730	281440	251900	37739	258190	2518	809990	86201	274800	387020	19476	226230	130960	32398	310560	174710	32247	745620	43739	602810	49045	465810	79408	289220	255790	7961.6	8576.2	57599
O14745	Na(+)/H(+) exchange regulatory cofactor NHE-RF1	SLC9A3R1	107490	27200	19039	270410	83643	214250	287890	26457	182280	51451	193440	84549	270870	219770	10094	44638	225020	53716	269150	45010	289870	195290	17705	119030	25311	225730	55248	146440	230950	9192.9	233770	163800	19687	266440	31815	64808	245000	17206	80704	34985	164460	213710	163680	0	0	58113	0
P22626	Heterogeneous nuclear ribonucleoproteins A2/B1	HNRNPA2B1	104120	214710	84387	932060	177740	243860	524380	103950	281080	0	523250	136120	426950	474340	0	77495	312770	110930	496820	16304	667370	612110	11182	381700	0	473620	176090	237460	437970	47552	451730	362780	38446	518450	186120	131610	821080	0	286210	33453	248900	85062	262150	268360	0	140620	64767
A0A075B6K4	Ig lambda chain V-IV region Bau	IGLV3-10	102590	0	0	0	0	60346	38300	97890	56267	38807	0	56451	0	0	0	49831	0	0	72441	0	79416	164810	202280	0	0	0	64351	39082	0	0	42775	0	0	75348	0	0	109810	235210	0	0	0	68206	0	0	0	232420	0
P01009	Alpha-1-antitrypsin	SERPINA1	99050	40460	30801	1164700	284850	239850	142280	37697	521190	42757	484120	102290	133520	508780	19293	125880	211690	33765	526090	89124	275380	263310	5422.9	302710	18508	7342300	76186	438690	445460	67169	1210500	39270	32912	337260	35042	201880	259410	10354	598510	29947	417710	24075	510190	414220	230180	162100	426390
P14314	Glucosidase 2 subunit beta	PRKCSH	97321	177740	372800	406070	259710	277630	365730	275410	259110	209930	272290	175600	367550	286880	145580	148200	97236	242080	528470	161730	125010	478010	80864	229770	30026	240800	150790	263890	572680	0	257490	78665	519360	332770	183250	156320	689030	131400	118980	199040	99425	65818	284030	476450	110380	21543	77127
Q01518	Adenylyl cyclase-associated protein 1	CAP1	97228	168410	150130	311120	220710	182350	499370	100430	113220	57353	123210	210630	84621	177710	0	145050	793860	42543	84697	67464	1133900	290910	42254	73441	5014.7	342640	77499	0	111150	17143	403240	241590	75965	392910	409730	23927	913920	61813	286750	15138	234590	190340	57404	33941	6152	291270	55487
P13489	Ribonuclease inhibitor	RNH1	94825	159780	96197	316790	96786	75852	142430	65422	193270	66661	304950	61533	37383	34076	0	41905	151430	71363	89356	93525	98793	392740	8093.4	237140	28316	923140	82782	83387	157620	0	127830	269090	60225	231010	77191	43074	715110	63880	190620	6595.8	250020	239970	57093	97805	0	323440	124030
P13646	Keratin, type I cytoskeletal 13	KRT13	91978	60079	30364	195910	180950	85687	0	0	36526	0	3343.1	0	10045	141420	0	131490	94498	0	27708	0	4396.7	87434	0	50550	105940	31870	251540	0	665010	0	354730	319580	4650.9	19721	0	75157	216670	55600	73676	0	39241	0	0	6231.5	13463	0	73460
P08758	Annexin A5	ANXA5	91364	91955	116730	85384	173760	181990	1277000	36495	628250	122910	190920	102260	368490	450620	0	102780	51709	322560	17915	222810	378010	1496900	14698	333650	0	89135	215720	235720	588410	26716	351480	343860	182140	320660	123110	128810	422370	32413	473690	47839	352280	331520	753770	458320	0	27529	73795
P50502	Hsc70-interacting protein	ST13	91067	38199	91811	0	0	0	37227	0	0	10255	27797	0	0	0	0	0	43307	52847	0	0	0	21796	0	50589	0	63798	0	31387	27561	19576	0	0	0	0	0	0	0	0	38079	0	58326	0	115800	0	0	0	9488.1
P06744	Glucose-6-phosphate isomerase	GPI	87747	72872	13288	122760	16572	265180	290910	138040	84712	88480	297540	242280	88259	280330	0	56803	274510	85351	445390	213250	516610	348340	49246	270150	8472.7	758820	85141	42379	298120	0	136900	195310	110910	503300	258820	91761	673120	98697	298090	12774	93274	54516	107100	161610	0	111190	30995
Q13630	GDP-L-fucose synthase	TSTA3	84917	33312	0	78629	36380	67116	229280	186690	164750	131260	201850	54864	120580	112840	0	11729	78238	0	137350	0	263190	375580	0	104920	15603	396230	0	81133	215170	26776	165050	82594	0	64314	27882	0	758630	0	48527	0	103860	196790	319620	152540	0	468380	22127
Q9HC38	Glyoxalase domain-containing protein 4	GLOD4	84836	91533	30973	139390	35725	84624	100120	17709	15600	20518	70019	65956	150250	54544	0	45021	304210	72706	91116	179360	48635	438000	0	42377	0	176670	100080	101340	43603	0	556500	348610	44355	287210	40057	33920	272940	0	90729	0	48868	149790	0	159250	0	50086	82768
Q04828	Aldo-keto reductase family 1 member C1	AKR1C1	84180	30420	47167	192520	253930	148370	323480	28449	989510	413870	590410	22529	576090	950790	0	0	428240	184650	221480	1038100	2082900	710770	0	1361700	108510	1291100	0	40517	302480	0	238080	1535100	94561	57443	79157	41315	718190	0	1698800	0	860260	384190	47631	474450	0	386360	345930
Q9NR45	Sialic acid synthase	NANS	83054	199620	0	153700	0	185650	52517	66224	117820	0	125730	142080	49959	229810	0	36003	223490	0	51433	52047	236650	157660	0	211010	52013	230470	43497	0	0	0	79022	207300	0	80053	0	71586	157100	0	31627	0	89284	21704	72177	48231	0	0	105640
P13797	Plastin-3	PLS3	81543	197980	0	11502	46773	52631	75685	0	50197	27733	0	89214	38467	24452	0	47641	265710	0	61198	35803	22496	74721	0	0	0	164160	6655.1	0	10167	0	261710	152400	26227	50541	53939	0	220110	0	0	0	49193	22781	21784	0	0	60405	24076
P52943	Cysteine-rich protein 2	CRIP2	80085	0	0	52048	60460	0	171860	0	153340	0	178060	0	0	0	0	0	181240	0	0	0	279900	345090	0	96123	0	0	0	0	59193	0	0	299540	0	74837	0	0	749870	0	0	0	0	0	78981	0	0	567850	0
P15104	Glutamine synthetase	GLUL	78712	81671	27078	312980	0	128630	261730	82120	51531	14013	854540	0	225230	19147	0	40823	601340	0	302780	83739	0	1335700	35143	253210	0	81643	171030	91817	636140	0	128900	603260	94243	284350	153710	26574	2056900	0	0	0	221780	393790	26834	247210	0	0	0
P00338	L-lactate dehydrogenase A chain	LDHA	78589	80359	16862	414360	191680	71054	41158	0	776150	166300	457560	0	9364.7	560250	44853	22076	382460	287870	349840	15827	139100	771460	15580	751470	52465	400810	67816	48124	845500	61341	74169	256700	23466	2373900	336130	22612	1778500	42912	753670	0	242020	270190	17983	444640	33050	34102	266820
Q9UBC9	Small proline-rich protein 3	SPRR3	76698	35874	14214	18019	59281	29797	0	27428	19543	0	11089	182640	98262	59116	30760	208860	0	0	0	16493	20432	0	84761	0	0	54936	42760	50082	0	0	262300	30107	174500	71736	0	27330	55145	0	24183	0	18773	120160	42233	0	26278	34060	0
P22314	Ubiquitin-like modifier-activating enzyme 1	UBA1	75716	80980	14747	110820	53421	113470	79144	70356	187110	22533	157300	78581	47019	205680	0	31231	346370	62627	89267	53047	261590	88161	5754.3	153760	7470	705720	29501	18088	56970	55368	173520	125430	41914	155710	114860	23965	638280	35152	94034	26622	137930	69331	33176	31901	0	218240	52499
O14907	Tax1-binding protein 3	TAX1BP3	75314	70601	26291	218960	155170	88516	388860	0	108870	41821	230910	125070	210890	147010	0	91967	238120	162240	113240	81757	65483	212820	0	117350	0	193900	80426	353740	381120	0	142940	216610	23302	288950	103860	47709	686350	0	181020	0	148280	248030	102160	127280	0	646450	50853
P0CG48	Polyubiquitin-C	UBC	74158	132040	74120	167620	81879	105130	197430	96222	88813	70687	202300	100050	154620	291490	5311.5	89171	216710	71139	210940	41577	346950	177970	62333	97021	30466	315920	223980	77637	116850	14380	225890	103470	174060	100030	113560	58410	390280	110730	124910	63794	205220	79694	55771	91819	0	0	680860
P05387	60S acidic ribosomal protein P2	RPLP2	73093	0	0	0	0	0	193360	0	0	62372	151300	0	0	376730	0	0	0	0	0	51962	243960	0	0	41679	0	322040	0	44601	0	63535	393720	0	0	137310	0	0	0	0	0	0	42748	0	131160	0	0	619180	0
Q13404	Ubiquitin-conjugating enzyme E2 variant 1	UBE2V1	72269	62218	18481	100710	75431	106660	123860	78563	0	79512	0	80914	0	165670	0	141560	136410	31886	47990	106310	0	0	0	24452	0	357270	35797	15676	62957	0	354300	73769	47385	197620	125370	22877	420610	24669	215190	0	101170	60319	60252	50253	41945	0	24060
Q15181	Inorganic pyrophosphatase	PPA1	71426	179860	18134	207280	139660	174240	293400	51890	198580	71340	285590	139680	166660	362980	0	48041	1049200	197910	361640	210810	283460	411080	0	202010	0	951850	130300	71861	629020	0	754850	300710	32911	341850	147340	44177	710950	96980	238880	0	224510	269550	160530	401250	0	335290	50842
Q9BRK5	45 kDa calcium-binding protein	SDF4	71152	185420	136570	37196	72881	54090	51738	61567	68932	58875	61534	69337	44296	0	0	63270	51716	43419	22407	29096	108640	62388	80520	60992	75189	30153	125110	20944	21502	0	138990	28507	121250	36747	54414	70703	88909	108550	38218	126880	56711	42379	30868	40502	0	28899	25965
O14818	Proteasome subunit alpha type-7	PSMA7	70928	0	23902	250440	33788	32449	55120	35463	124360	30443	415710	54403	42181	70000	0	0	185110	61823	167940	170120	167840	290370	84737	102650	0	569760	33019	123160	79842	0	35103	207590	0	285290	50511	0	543730	0	205660	12411	244390	96539	159150	119970	0	58429	22635
Q9Y6U3	Adseverin	SCIN	70284	90750	9360	125170	0	58376	0	0	9068.7	0	147290	12355	20044	31510	0	21658	146700	31540	34251	25985	297680	20292	0	41819	11227	196870	20778	14788	81767	0	86055	254570	40057	268490	17851	17860	172510	0	90291	0	19297	9855.3	80491	38517	0	184860	19678
P11021	78 kDa glucose-regulated protein	HSPA5	67905	101630	213150	632460	347880	476460	615130	163980	482810	39570	603320	433690	346900	421790	0	72780	547980	297310	1052500	192280	533300	1316800	15456	614020	117490	1870200	179360	173030	1130100	43630	439060	523690	156450	848350	307730	178270	2571000	102970	267310	99568	278450	328740	247020	411350	28384	396210	272650
P15559	NAD(P)H dehydrogenase [quinone] 1	NQO1	67342	0	0	62118	0	0	0	0	76932	0	59140	0	0	0	0	0	39858	0	0	30365	72537	39058	0	71093	0	131700	0	0	66052	0	93879	0	0	0	50078	45358	128360	0	0	0	0	0	0	10687	0	113130	0
Q99584	Protein S100-A13	S100A13	66841	0	30225	533890	58099	72528	219210	0	114970	63512	264530	91447	113880	144990	0	28425	203970	200750	183540	0	300510	767330	19580	195070	0	310910	136860	59720	682150	0	184420	0	53018	212220	188700	28356	1140300	0	242600	0	264010	60223	0	309780	0	0	94735
P60981	Destrin	DSTN	66477	76231	0	29559	0	16573	98011	70157	0	26685	14196	0	19795	151060	0	0	66344	46287	13724	0	30232	57314	0	64266	6654.1	31702	62978	39980	74855	19576	212540	21112	75302	217070	22250	46775	76252	0	16624	0	14540	55281	65737	113260	0	0	0
P30101	Protein disulfide-isomerase A3	PDIA3	66466	150470	96305	1312300	131030	212990	385080	148820	212700	25797	906540	406620	776790	284050	0	34660	638710	121540	722350	111480	945210	431920	0	486740	5808.9	1325000	250440	182230	618410	0	582670	576040	52253	974150	318600	56165	1376300	10159	210200	33573	307970	176560	173630	345130	0	42772	41130
Q9H444	Charged multivesicular body protein 4b	CHMP4B	65882	36619	19157	152430	18872	0	217310	0	90117	532530	299400	46795	122350	220030	0	177310	106550	0	219340	92121	49291	291870	0	52473	0	325060	30040	267260	94327	0	472970	128430	76599	460030	32907	44847	361190	15446	81617	0	44018	0	195500	320460	0	135370	87388
P07711	Cathepsin L1	CTSL	65608	348580	359980	54339	147090	56280	341310	92687	0	86851	0	145490	87027	122780	0	124280	501940	411090	0	79108	99549	315240	38619	61612	145920	0	205310	95990	203790	144560	69524	80953	228140	51079	79895	59302	0	169340	71363	105590	29138	299790	146530	111020	59556	0	0
P07384	Calpain-1 catalytic subunit	CAPN1	65272	76349	25583	70756	60519	64005	52970	44695	62746	68068	91301	68786	22787	94628	0	26397	214250	60305	0	56800	145190	131770	0	83979	37307	375110	53926	68141	165700	22797	32590	119090	59599	82670	183260	14552	423720	27330	128230	4868.9	142500	94790	38518	55819	0	117260	81789
Q9UGM3	Deleted in malignant brain tumors 1 protein	DMBT1	65223	19789	49678	85423	229660	396840	146580	50220	137580	35811	38043	68366	137300	77769	396390	48304	156340	197360	117240	320630	180610	524210	70792	139100	1037900	71638	170560	135380	195670	1197700	143840	43158	106280	139620	63293	109910	580470	52878	1570900	1759000	145500	99120	62666	1926400	34184	45077	1328200
O95747	Serine/threonine-protein kinase OSR1	OXSR1	64897	0	0	0	0	0	0	0	0	0	0	0	0	0	0	0	0	0	0	0	0	54718	0	0	0	0	0	0	0	0	0	0	0	0	0	0	0	0	0	0	0	0	0	0	0	6686.4	0
Q13938	Calcyphosin	CAPS	62566	126750	17192	29623	57402	114760	250910	52139	62034	85109	187950	27587	114730	305190	0	48425	221920	72385	86446	0	146290	106270	0	153460	0	214850	19681	69121	143530	29363	192370	317620	183750	234830	126510	27771	282120	0	122390	10423	59282	63203	180370	236890	0	0	26609
O75223	Gamma-glutamylcyclotransferase	GGCT	61936	33384	27857	136910	45118	132050	205670	27513	74485	29701	70414	24521	153260	104390	0	169430	105520	63353	202860	23382	130750	208920	34801	261740	0	142940	45617	359030	84183	0	204390	177670	24571	154130	30219	122130	243220	25717	69417	18913	116400	109680	55609	236230	0	0	420930
P01011	Alpha-1-antichymotrypsin	SERPINA3	61071	12116	58656	48561	219990	59423	48638	52459	81577	113180	0	38954	8956.9	16639	0	120380	74559	140470	206240	79611	238870	34650	119940	56695	85770	167080	0	299860	62758	0	218950	12539	50498	62542	25995	22551	120400	146650	66143	97922	6359.2	25438	131650	85142	0	41065	19630
P02647	Apolipoprotein A-I	APOA1	60790	314510	190060	126230	232720	4449000	472550	74574	795350	74675	46149	0	119370	290730	152840	84404	403630	979250	108050	218020	1731300	1729600	0	388090	26884	1863900	32338	126810	160060	1136700	429560	443370	71362	76983	256500	7174600	1104600	0	3522800	98062	81443	87797	1802500	26877	106780	40202	4152500
O43396	Thioredoxin-like protein 1	TXNL1	60156	51295	35079	253370	159350	224750	205180	29000	131100	12519	234920	64601	67696	142660	0	84513	188100	51062	126610	39340	44029	441940	0	0	0	656860	106710	67265	0	0	201740	282590	63279	573500	64776	0	640940	0	114150	0	101090	80084	100210	169600	0	319850	80187
O75083	WD repeat-containing protein 1	WDR1	59756	168460	0	193900	29980	26755	246020	0	258570	65992	481370	103590	119760	53433	0	91642	287010	108260	100420	180130	379700	440730	29663	98419	0	543450	34737	9663	252250	0	288230	237870	66862	143720	57716	50474	401230	0	273530	0	314220	108100	34863	158150	0	51630	54428
P28065	Proteasome subunit beta type-9	PSMB9	59598	0	0	102300	0	212660	177050	49878	76170	0	299870	0	24916	0	0	0	0	37827	185510	114560	163220	240050	0	103560	0	339460	0	125480	59917	0	199090	92105	51645	92196	0	57206	615150	0	340910	0	45504	22800	0	208940	0	0	254100
Q9BS40	Latexin	LXN	58437	66014	0	411500	100720	457940	240210	38428	532210	154730	0	123330	186240	1041300	0	93097	360730	147180	0	0	238110	0	0	362870	59328	95853	0	74454	619590	33118	649720	245090	113220	342840	138320	0	400280	0	547810	0	174750	0	511440	1350400	0	0	0
P08238	Heat shock protein HSP 90-beta	HSP90AB1	58373	56911	56735	203270	37173	95242	40192	28062	30255	57042	231010	9151.2	19371	128450	7706.4	18245	96480	8134.2	68119	96222	244740	0	14720	174010	21040	581760	58240	0	58159	7606.1	125780	80032	40956	224380	50960	57707	231870	19321	9945.4	39065	77741	26515	146050	61311	44128	92599	99882
Q00796	Sorbitol dehydrogenase	SORD	58220	0	38852	202670	15881	5335.1	70889	0	35703	0	98404	0	12413	95642	0	0	34691	63643	20702	151030	244610	121190	0	0	0	214140	0	0	105150	0	70737	58736	16914	180420	32643	0	227060	0	93645	0	65970	23064	102050	102140	0	8853.4	26085
P41567	Eukaryotic translation initiation factor 1	EIF1	56526	0	0	64353	0	0	76930	0	131300	0	85022	0	0	38337	0	0	96347	0	49063	0	98974	0	0	0	0	56653	0	0	51555	0	105860	75236	114460	0	0	0	341890	0	0	0	55227	0	0	61363	0	0	0
P07858	Cathepsin B	CTSB	55884	140020	0	0	76200	0	0	115120	0	83634	0	0	0	0	0	0	0	64891	0	0	0	0	157370	0	30384	0	0	0	0	0	0	0	70375	0	0	0	0	146380	0	0	39250	0	0	0	0	0	139810
Q14247	Src substrate cortactin	CTTN	55193	20505	0	434070	178930	34369	47376	38868	51492	7267.5	85052	0	75563	72778	0	91495	114840	0	141160	0	104950	172920	0	33723	0	311980	0	177380	251750	0	284210	75441	27410	233220	167780	20065	324720	28337	120900	0	112960	76513	262910	90589	0	211540	13784
P60900	Proteasome subunit alpha type-6	PSMA6	54980	190110	0	65963	36457	76565	178200	0	237570	0	102560	108300	23911	119090	0	37095	169590	41464	116660	52537	381380	480580	0	146590	0	384770	57245	87119	357630	0	69066	100730	69409	116960	101240	32488	751460	0	361110	0	156570	62244	45015	105590	0	0	51462
Q96C19	EF-hand domain-containing protein D2	EFHD2	54779	53603	0	74940	0	40943	55908	0	0	19639	207980	56217	55176	33856	0	72125	35853	0	18954	26765	11110	27733	0	24942	0	126730	47962	36987	114860	0	64427	72927	0	76150	16626	0	73260	0	44165	0	39441	108380	58469	27583	0	26559	0
P63208	S-phase kinase-associated protein 1	SKP1	53327	57675	68483	119270	104750	104050	159170	54749	182680	131550	356250	197760	74903	96579	0	119840	192530	61634	141230	123130	168460	138740	0	118020	12619	334670	96509	49557	116310	67486	475910	96181	67069	230040	84982	37368	470040	0	158830	0	133290	98413	114590	177930	0	0	36401
P28838	Cytosol aminopeptidase	LAP3	53239	0	8482.5	319170	68666	225980	25412	13196	76158	113560	223600	0	46135	114790	0	42751	152420	50706	161870	125250	84557	269300	7247.2	25212	36681	112560	47903	82538	191770	0	192290	201960	14941	1311100	66836	91437	547640	0	71153	4432.8	290400	77735	62760	68858	5290.1	48014	56898
P52907	F-actin-capping protein subunit alpha-1	CAPZA1	53128	101460	17253	245670	146830	230880	515370	72601	248580	63681	252520	160770	152000	249550	0	110110	245010	165070	478250	382680	474650	531030	15089	203200	50135	1382400	41343	129890	426540	34951	280660	367080	75690	233910	239290	51256	1271900	20918	395470	0	415390	509400	508780	658550	0	488160	122850
Q04760	Lactoylglutathione lyase	GLO1	53108	45061	20949	41880	0	40093	89500	30348	141330	0	194650	60276	85619	256080	0	209450	451000	0	97424	31707	126310	121930	0	58756	0	337400	29988	61800	151020	35873	488260	329040	90142	122290	0	39336	206400	0	118380	0	144310	71569	0	178050	0	0	0
Q96PU8	Protein quaking	QKI	52826	13343	0	0	26968	0	0	0	0	40434	0	25553	17251	10903	0	0	20684	11561	33641	43536	83514	0	32349	0	43375	0	25562	0	0	0	40342	30693	0	48222	29409	60604	37638	27856	39702	67507	0	27430	0	0	0	0	0
P36955	Pigment epithelium-derived factor	SERPINF1	52751	10167	203240	22264	128600	26050	123910	68985	0	15953	0	81670	44132	256770	0	42847	12492	116930	0	54513	10699	122120	49454	167400	62521	35736	74573	77727	56077	26820	145050	0	135800	0	80775	13192	0	53474	16848	47815	0	49808	42218	20415	0	0	22313
O15231	Zinc finger protein 185	ZNF185	52515	0	0	28573	0	58720	86544	6959.3	0	0	17673	4024.4	29120	0	0	0	20249	0	12337	17248	21359	51376	0	26754	0	101240	21042	63866	36348	0	45143	76907	0	73597	0	18728	163460	0	49569	0	24208	45710	19275	23948	0	168960	0
Q9BRF8	Serine/threonine-protein phosphatase CPPED1	CPPED1	51956	22279	19366	120460	32133	15586	73128	19155	26021	17833	98837	56186	44994	24244	0	27246	70891	9635.2	18803	57945	55249	66003	0	0	0	75181	47298	39956	37482	0	92450	138430	12940	107620	28713	26647	103320	0	48259	8716.4	37090	0	42075	44683	0	27359	0
Q15907	Ras-related protein Rab-11B	RAB11B	51259	132870	0	238080	28712	38646	131130	0	0	0	41789	77322	0	40520	0	0	228960	0	73781	50021	80256	45012	0	20819	0	241210	17887	690780	11627	166370	144870	102440	35032	81252	45716	0	233380	14116	21280	0	22539	0	0	0	0	35765	15885
Q6UWP8	Suprabasin	SBSN	50682	0	0	0	0	0	0	0	17526	15485	0	0	0	18286	0	56911	0	0	0	0	0	0	0	30351	0	0	0	0	0	14511	0	0	0	0	0	0	0	0	0	24428	0	0	0	0	0	0	215250
P16152	Carbonyl reductase [NADPH] 1	CBR1	50285	93372	13148	143870	46106	496070	74263	73068	118300	57096	202620	91072	11046	491580	0	18075	157160	85273	40790	52497	242380	25676	0	97588	46011	269520	90671	0	63503	23529	73484	174800	226110	470730	38362	0	284600	0	219460	0	148820	122180	57615	119610	0	110250	161580
P08571	Monocyte differentiation antigen CD14	CD14	49933	29971	45021	0	46728	77622	0	27005	16900	100100	0	0	0	43177	0	46722	0	60191	0	0	15315	0	0	11168	121650	0	36244	0	8674	305250	45259	0	286170	15310	0	17484	0	31454	20793	86082	0	0	29519	29964	19401	0	137720
P13693	Translationally-controlled tumor protein	TPT1	49651	0	0	176780	0	0	0	0	48522	0	235420	0	0	0	0	175580	428710	0	219350	84444	121480	258310	0	0	0	352530	102790	170540	181190	0	92449	270900	0	119120	50053	0	391350	0	27694	0	115740	265890	121350	102090	0	33813	0
P50395	Rab GDP dissociation inhibitor beta	GDI2	48260	186610	23903	412380	96266	192700	344320	120920	96843	68208	241100	182240	169210	135920	0	25201	376880	52867	339420	225680	352480	749820	0	145490	0	418080	107070	287830	365190	12131	327580	506870	114580	532640	154480	43872	870070	0	114110	6704.7	207900	159020	98321	124490	0	309890	120670
P02671	Fibrinogen alpha chain	FGA	47368	0	0	93553	65629	26085	48251	51576	364850	35875	57018	4576.3	134160	216010	0	2345.9	236600	12996	219180	316510	30454	9398.7	0	131770	0	279120	314230	229280	159170	0	44895	54838	0	129190	598980	0	79145	50808	95384	10818	111960	70766	218440	158050	0	137020	24187
P33241	Lymphocyte-specific protein 1	LSP1	46480	18311	0	149950	222500	192620	165180	35719	131480	18058	55033	0	32561	82130	0	0	133870	55567	84790	0	167520	284530	0	213470	0	69804	24313	28844	199960	0	68158	111340	98319	174390	59645	143210	488180	21226	362840	0	99570	0	75994	29473	48987	289640	0
P55327	Tumor protein D52	TPD52	46198	0	35998	65143	114310	137920	319420	51452	152650	0	262290	79772	0	197110	0	65389	0	0	178330	0	100650	273070	0	127550	0	811750	85601	183460	94175	0	114360	106060	0	186630	33520	137430	753940	0	299480	0	199390	0	228480	171010	0	207330	0
Q9BW04	Specifically androgen-regulated gene protein	SARG	45543	14837	0	28462	6750.5	0	0	0	41942	0	21463	0	15944	0	0	46031	31931	10423	44104	14040	43803	16799	0	20210	0	21119	12806	0	10469	0	17151	37104	9282.8	35434	6260	12079	0	0	21999	0	33538	35805	34036	40436	0	110500	0
Q16851	UTP--glucose-1-phosphate uridylyltransferase	UGP2	45368	79350	0	74543	10904	94459	49658	38914	62839	40454	97889	0	0	101480	0	17692	57953	52163	0	86945	59827	426830	2305.3	33046	7022.4	216310	0	0	81613	28941	53107	59522	9790.7	127210	70301	0	485470	24785	85333	0	103390	31800	46815	0	0	0	37483
P02774	Vitamin D-binding protein	GC	43924	20024	27125	129480	106450	318980	242720	209880	363350	0	37561	13479	104160	101610	0	44596	100200	136960	415760	55120	375970	316990	0	239650	377600	1086600	126910	193420	113180	0	149430	74380	15253	87006	77525	69810	755890	37474	248470	248210	52130	48310	0	95279	47065	554690	1132300
P47895	Aldehyde dehydrogenase family 1 member A3	ALDH1A3	43323	51802	0	57796	89578	126330	63647	49636	91414	93291	116970	0	0	124630	0	20627	232050	66399	0	26860	232120	12182	9394.4	197550	12756	303140	39481	0	148100	0	252010	55228	21594	47434	0	13202	123440	0	69888	0	413530	47525	121930	52193	0	49301	122540
P55957	BH3-interacting domain death agonist	BID	42610	39524	0	0	0	19914	0	495360	0	0	0	70612	0	39731	0	95705	103030	0	0	100380	0	34762	0	0	0	156740	46373	0	0	0	91682	113770	18974	0	0	0	54056	0	0	0	43405	0	0	0	0	79503	58984
Q12792	Twinfilin-1	TWF1	41785	66656	11130	147860	0	85709	112210	17525	54280	0	273820	74973	53007	72083	0	9818.9	200580	0	71207	15502	177350	127590	0	87366	0	261720	23147	67492	87033	0	162400	97394	12788	71312	0	19832	420980	0	72662	0	158840	65242	17273	185470	0	307710	0
P55058	Phospholipid transfer protein	PLTP	41623	67542	253250	16663	18267	23431	0	10805	26293	408650	0	0	0	22885	69412	71960	48730	167520	0	13793	23906	18452	58426	0	269990	33543	0	0	0	148230	46965	0	335490	0	0	18936	0	25518	0	286700	0	0	74724	0	30603	23828	134310
P61088	Ubiquitin-conjugating enzyme E2 N	UBE2N	40972	0	41361	107590	35274	48734	58692	0	417660	16667	0	0	0	67139	0	55735	0	0	0	100810	262200	170340	0	24933	10977	52530	0	0	21761	24962	51972	0	0	33339	33244	0	195830	0	33370	0	0	0	0	23217	0	0	73023
P20810	Calpastatin	CAST	40446	38099	0	87892	15521	78647	50791	0	71053	16699	185300	60145	66558	32747	0	14241	151150	23502	193040	0	167490	117600	0	63151	0	364630	55449	192160	67239	0	139430	211470	32721	355210	25040	24212	564510	0	0	0	152130	30252	62283	53699	0	49507	33531
Q9UBQ7	Glyoxylate reductase/hydroxypyruvate reductase	GRHPR	39289	59588	0	99737	0	117890	31979	0	53002	52306	15452	29857	0	36270	0	0	0	0	52850	153980	39262	0	0	115910	0	195040	16133	0	0	0	84752	174080	60885	73932	27889	0	85695	0	58447	0	75950	0	0	0	0	0	0
O60664	Perilipin-3	PLIN3	39152	32115	3621	86310	13074	83480	306330	26353	79667	72912	76109	24499	69324	45771	5900.3	7566.2	112720	30602	59842	19022	173960	94788	0	22979	27345	226180	25050	76311	51692	0	103880	77370	12442	116640	20144	4128.9	225400	12885	21264	0	69093	66664	82760	37092	0	0	10336
O00764	Pyridoxal kinase	PDXK	39151	277330	23040	52856	21003	121260	207030	18438	65904	43694	259460	60872	96538	84326	0	16543	112360	0	88985	63424	181940	95313	0	78355	0	422580	35837	45302	124160	0	0	117440	84917	247760	37484	28395	227350	29725	86118	0	72140	75678	28545	125500	0	0	41919
P29692	Elongation factor 1-delta	EEF1D	37795	9800.6	12229	125910	0	0	184810	0	86581	0	65917	48288	43253	0	0	0	40083	0	22393	27441	109240	115350	0	193770	0	178450	28489	93847	49848	0	45911	118770	120100	187180	103470	0	157620	22830	69707	0	79328	54625	126320	19184	0	0	22114
P02679	Fibrinogen gamma chain	FGG	37376	0	33821	68214	650900	47884	265470	79595	194920	68010	148150	51992	534590	273630	11172	51293	663160	182360	655450	196890	359980	72432	0	252340	53573	329840	467920	558970	157520	35200	166080	10942	0	207080	1430500	60800	351380	237790	198470	126820	80807	23389	275300	147520	0	0	43891
P68871	Hemoglobin subunit beta	HBB	36860	0	73217	283240	0	0	409450	10876	410390	29536	323600	0	338240	111480	0	0	22654	531930	626500	0	340110	0	0	89135	0	276340	280620	677670	112750	0	165570	0	7547.5	99055	135620	0	273130	109460	367640000	100150	276620	0	121350	21783	0	117860	0
P18827	Syndecan-1	SDC1	35818	45167	62589	156620	166870	0	252570	0	91851	0	234760	81472	194320	233010	0	59159	645770	0	823670	47524	276340	199420	0	216180	0	448880	63007	137620	280800	0	454180	169180	0	361380	160090	0	402400	51166	101410	0	81382	69362	50224	93276	0	0	0
Q5SRE7	Phytanoyl-CoA dioxygenase domain-containing protein 1	PHYHD1	33828	14068	0	121400	0	0	57466	0	9725.2	0	39112	0	89437	42846	0	0	55951	0	22418	0	38067	20575	0	63702	0	26626	12500	0	38115	0	0	69975	0	115460	0	20030	31334	0	18106	0	16713	0	36859	24025	0	0	0
P61158	Actin-related protein 3	ACTR3	32993	29390	0	62162	19995	106880	0	32212	16240	15181	112050	67357	0	56124	0	20985	50629	0	61955	97495	95263	55595	0	0	0	348070	70312	0	34561	33532	97366	114740	72705	258250	77233	0	212760	0	87930	23678	62552	0	50312	20100	0	131280	67883
P02763	Alpha-1-acid glycoprotein 1	ORM1	32387	15331	0	126040	102010	61304	365250	26158	147340	59370	298050	30305	59013	298510	136910	0	34842	216230	1800200	93758	224080	495360	7743.2	553990	12057	171670	126530	206720	207460	92649	80391	76560	72069	449980	355340	91230	711880	20791	1139200	28085	156470	128950	256390	315530	324990	139750	0
P23284	Peptidyl-prolyl cis-trans isomerase B	PPIB	31976	56854	103280	389420	137280	201380	386520	178360	131890	45751	140330	54122	145270	85104	26171	64192	116970	229880	58976	75037	259210	245190	61026	37919	58018	236390	48966	260100	327670	18620	175460	263120	110280	26177	166570	29989	232090	64233	234890	0	213370	74015	342460	356480	0	0	77685
O14908	PDZ domain-containing protein GIPC1	GIPC1	31699	0	0	0	12323	56899	24015	0	7354.9	0	20205	0	0	26038	0	13985	0	0	0	38569	0	17961	0	17237	0	21372	0	0	15220	0	39870	0	0	0	0	0	0	0	27976	0	54576	18844	0	13707	0	0	42185
P51149	Ras-related protein Rab-7a	RAB7A	30031	30423	0	68249	0	54307	87517	0	34144	0	68476	35765	36924	43250	0	0	41380	23916	24172	46464	95708	133070	0	33299	0	200430	27446	0	64739	0	47286	58796	0	0	72071	0	124390	0	27372	7197	46421	0	0	42422	0	0	0
P28066	Proteasome subunit alpha type-5	PSMA5	29637	0	0	0	0	62944	32964	0	76058	0	0	54907	0	242540	0	13777	55912	0	28028	34662	111040	0	0	0	0	0	0	63255	0	0	38420	0	28948	0	32843	0	0	0	0	0	0	48446	30792	51844	0	0	36088
Q13126	S-methyl-5-thioadenosine phosphorylase	MTAP	28188	0	0	80090	0	101400	66984	9405.3	177280	25275	58695	24854	0	60733	0	23125	74162	0	127540	109510	30675	291360	0	101940	0	123850	0	0	181070	0	61346	101290	28834	189730	31317	54716	380580	0	169160	0	17250	99392	32847	80750	0	154980	22264
Q9UL46	Proteasome activator complex subunit 2	PSME2	27732	52529	21197	177660	37620	50220	15575	20983	61297	33891	57747	49370	9000.2	286180	0	19316	52502	13757	15675	53961	106290	48498	0	58874	13554	420060	17499	15185	11862	0	68771	51777	0	164780	35296	0	61687	0	77655	7378.8	245180	17047	186260	9865.1	0	95836	56823
P22352	Glutathione peroxidase 3	GPX3	27146	74861	65312	58113	29589	53920	27142	0	42540	0	17625	0	0	42959	38175	46582	21962	33553	41572	33679	47754	46621	0	66884	66700	12147	0	0	43532	0	30060	13437	42973	57232	29698	62814	0	0	50403	0	30969	0	44368	0	0	21556	265980
P00966	Argininosuccinate synthase	ASS1	26852	27444	0	171040	0	123520	233010	27971	29104	84337	109820	56260	69540	153390	0	27697	180360	79459	185110	127040	519590	83515	0	30920	21841	502650	0	0	34408	0	156710	51758	22148	130850	44347	30109	636890	0	35989	0	31367	83578	66386	8357.7	11925	243190	180370
Q96FW1	Ubiquitin thioesterase OTUB1	OTUB1	26365	34506	0	21161	10144	0	0	0	64885	60655	47851	26749	0	79212	0	0	31992	0	52143	22956	0	0	0	0	0	109470	9445.6	0	34126	0	133980	41043	37876	60790	26084	0	63379	0	54547	0	31674	20583	68629	0	0	30843	0
Q9H4A4	Aminopeptidase B	RNPEP	26270	0	0	42851	0	27701	129000	10306	32082	3849.7	63001	0	17085	6687.8	0	0	44165	32155	64251	11811	95621	103760	0	49365	0	138990	0	57023	11694	0	39786	110470	0	105220	28074	0	295690	0	64485	0	35858	33877	0	26176	0	0	16887
P55072	Transitional endoplasmic reticulum ATPase	VCP	25750	0	0	50074	0	24727	0	0	18036	0	31533	0	20655	25782	0	25304	37218	0	0	44004	169490	0	0	15012	0	70056	0	0	22780	0	36902	74288	19137	50648	14201	0	58103	0	24948	0	68202	0	0	12742	0	93558	15409
Q96FV2	Secernin-2	SCRN2	25606	68945	16317	140970	31084	82293	26907	9927.8	49147	18915	193500	13159	64114	38560	0	26570	66525	11791	218820	32269	128070	39272	0	149300	5987.9	260550	0	69862	58506	0	76232	77232	37996	249660	33220	41518	223290	0	53187	0	100890	23323	125680	56031	0	0	0
Q9UHP6	Radial spoke head 14 homolog	RSPH14	25401	261930	25459	36267	96958	252640	55290	105400	157360	300580	398880	0	0	266660	21479	0	34248	104470	17620	174100	235480	679160	73608	1346500	140570	272090	240460	0	515190	0	47901	22166	112440	18115	155830	0	109110	200320	330180	98495	212020	0	49229	247600	0	0	0
P02675	Fibrinogen beta chain	FGB	25315	0	0	89010	152890	43802	45824	103130	171590	31196	96708	0	84482	250660	0	0	93022	36266	407880	327530	189030	0	0	106720	0	212320	447860	813150	110420	11212	74576	172710	0	226540	393360	0	134350	27493	70247	9224.8	42504	0	159350	92355	0	18708	15456
Q9UNZ2	NSFL1 cofactor p47	NSFL1C	25312	25091	0	14509	0	11829	28697	0	8242.5	14992	53755	0	36081	48032	0	12752	21484	0	26081	0	26772	44028	0	12511	0	46449	15934	32973	57936	0	15532	34734	0	49675	0	0	40110	0	67320	0	23471	40165	16926	45599	0	0	12561
P04745	Alpha-amylase 1	AMY1A	25090	1107700	137310	7926.8	44653	0	7721.2	0	12486	79334	0	0	0	113930	0	16901	441640	213710	0	0	0	18535	0	0	152610	29122	0	0	93309	16762	0	99632	90070	0	60227	0	0	0	17136	118180	50734	0	13678	18228	12470	0	146820
O95865	N(G),N(G)-dimethylarginine dimethylaminohydrolase 2	DDAH2	24715	31018	0	16206	0	81901	105770	0	41267	28784	125410	20309	40419	31238	0	0	44579	0	65564	76169	33586	29620	0	129670	0	133840	32626	0	0	0	81792	49802	0	36386	0	0	96997	0	142180	0	25024	12649	0	14587	0	92521	0
P05120	Plasminogen activator inhibitor 2	SERPINB2	23894	34122	0	25217	0	0	0	0	0	0	20541	0	0	0	0	0	19813	0	6086	0	0	0	0	16328	0	35701	0	0	0	0	32981	20662	11851	0	0	0	18496	0	8243.2	0	11554	0	0	0	0	18456	0
P07195	L-lactate dehydrogenase B chain	LDHB	23200	57036	11806	60845	14438	42916	102250	9027.4	203180	0	63845	79747	31599	27797	0	15940	188620	0	195100	16434	0	145200	0	96487	6930.4	134730	34394	18402	87652	0	145180	132130	40594	151430	71662	0	414820	17225	93726	0	83150	134120	0	122500	0	0	12858
P51858	Hepatoma-derived growth factor	HDGF	22951	27486	0	267350	0	0	36575	0	19496	0	173770	18299	85843	89814	0	0	59951	27782	187710	17891	62889	159200	0	134770	0	913310	0	40020	244260	0	0	164750	20961	136580	0	70488	271980	0	0	0	126720	0	38522	7147.9	0	1274200	22972
P00441	Superoxide dismutase [Cu-Zn]	SOD1	22673	16107	114190	519640	93410	186710	240260	0	0	57916	385280	0	115080	117410	0	0	345810	0	331880	0	183210	239900	0	25184	0	190150	0	39157	456320	0	199200	101390	0	75487	42025	68210	898660	0	80340	0	208560	12844	0	155400	0	0	0
Q9ULZ3	Apoptosis-associated speck-like protein containing a CARD	PYCARD	22529	19519	0	53329	0	0	130750	0	0	0	165770	0	0	32049	0	22875	151390	0	54609	0	0	91139	0	12942	0	152630	28437	0	52200	21777	109340	74770	0	38686	23557	0	286800	0	25198	0	59221	0	0	53488	0	0	0
P17655	Calpain-2 catalytic subunit	CAPN2	22408	13800	0	0	16183	20938	67581	9306	34507	0	33072	12036	4477.6	28482	0	3952.7	50332	6520.5	19369	28559	74283	68475	0	25500	0	135770	0	0	31589	0	0	31975	16689	24775	0	8334.7	243500	0	16978	13728	35372	30173	8248.9	35567	0	200690	0
Q02809	Procollagen-lysine,2-oxoglutarate 5-dioxygenase 1	PLOD1	22316	15051	35511	7303.7	51517	28882	0	0	8454.9	25845	0	6662.1	5759.9	18450	0	27120	15187	39531	9167.7	10363	0	35113	11181	0	33973	0	0	0	53724	0	30757	6452.4	36017	60086	31880	9497.4	36523	0	0	27136	28790	0	21091	0	0	0	6899.8
Q96HC4	PDZ and LIM domain protein 5	PDLIM5	22300	15333	0	17339	8679.8	0	90496	10141	0	0	27110	0	6939.3	10625	0	0	104650	14798	28198	34375	18583	93276	0	17732	0	68635	0	8971.7	0	0	25266	63503	0	55208	0	14446	70113	0	21673	0	19262	0	0	38549	0	28201	0
Q14894	Ketimine reductase mu-crystallin	CRYM	22192	0	0	70704	0	0	112780	0	0	0	0	0	0	13805	0	25134	0	0	0	47569	0	0	0	0	0	0	0	0	0	0	104010	14051	0	0	0	0	0	0	0	0	0	0	0	0	0	453310	22029
Q14103	Heterogeneous nuclear ribonucleoprotein D0	HNRNPD	21920	52451	0	264180	23922	42194	65953	27169	123330	0	54900	44983	58350	109750	0	0	38181	16411	78456	21753	233600	67202	0	136980	0	228320	0	40588	126620	0	70546	47167	30097	157380	35911	0	116100	22153	126570	14621	73017	0	443690	54359	0	0	0
P61604	10 kDa heat shock protein, mitochondrial	HSPE1	21809	17424	16819	118920	33448	65459	245170	12843	85417	0	41167	28750	190600	0	0	22895	102040	0	159050	0	173620	241980	0	85637	0	161980	31577	89663	161540	0	216340	56845	0	169560	0	0	480220	0	55658	0	119330	37591	34017	21935	0	0	0
P46108	Adapter molecule crk	CRK	21329	0	0	14252	0	0	0	0	0	0	95276	10879	31669	0	0	0	58484	0	87924	0	33867	59427	0	11498	0	101810	21022	83185	64127	0	96370	83154	0	64391	0	0	142360	0	42519	0	50682	0	17151	33669	0	30297	0
P43490	Nicotinamide phosphoribosyltransferase	NAMPT	21239	93135	0	31426	40336	0	0	0	0	0	15177	56983	0	0	0	54657	73183	0	12809	26091	58743	31400	0	0	0	87808	14475	0	0	0	151900	0	0	0	62882	0	177380	0	35758	0	8845.1	0	0	14790	0	0	0
P22079	Lactoperoxidase	LPO	20916	56200	69144	29241	35201	61667	32441	92590	26470	159770	18341	14437	33138	19977	19700	28398	67234	102570	37256	39607	54730	77403	71306	23418	332500	20629	58195	44509	93728	112070	27262	18237	420330	94773	21181	42812	79170	28924	31307	203180	42304	28171	43338	62898	16771	0	216280
P47755	F-actin-capping protein subunit alpha-2	CAPZA2	20909	0	0	23479	0	101340	123230	40500	174860	0	0	36725	11711	88434	0	0	179990	34765	184590	32244	253720	0	0	116750	0	115490	0	0	168010	0	0	0	70531	34516	74308	0	593730	0	0	0	0	0	40474	45926	0	0	0
P34932	Heat shock 70 kDa protein 4	HSPA4	20119	9845	0	18384	5883.4	13695	42062	6750.4	15312	8571.4	71174	5224.2	19574	38828	0	21050	16847	0	0	23076	22667	16752	0	32995	0	61393	21621	20704	17107	0	39624	14968	903.22	32140	8724.3	0	62777	0	53629	0	30046	25477	0	13358	0	18783	22137
Q9UKK9	ADP-sugar pyrophosphatase	NUDT5	19573	0	10872	31307	0	35680	0	0	0	28189	52700	36793	63465	34358	0	25929	0	28678	90438	0	30265	56026	0	26773	0	54471	20491	25605	54689	0	46691	0	0	20706	0	24740	85700	0	27763	0	42312	114450	24858	29256	0	0	0
P16035	Metalloproteinase inhibitor 2	TIMP2	19409	27687	31235	24151	41207	39855	51787	53378	61258	51919	13925	61664	75075	48648	0	48692	42777	24692	0	26310	55968	35554	48908	47623	37690	0	30403	26074	60482	0	53003	15010	32366	37781	42868	42799	80413	39759	32664	62453	21595	47055	35681	77213	32734	34705	35004
P19971	Thymidine phosphorylase	TYMP	19183	0	19013	72627	0	16944	9185.1	28033	24829	62508	38300	0	26573	25350	0	45041	6054.2	0	14808	0	43667	58546	0	0	6735.9	229380	0	19960	31637	0	54145	40390	0	86295	17455	0	186280	13045	48387	0	49751	0	62404	0	0	15579	15722
P01019	Angiotensinogen	AGT	18872	0	0	63902	45790	26690	70907	130990	172480	0	0	0	87148	0	0	0	0	77397	378850	63269	118280	87313	0	128830	0	105880	0	105310	97233	0	58701	0	29916	105630	69287	0	231040	121130	204360	0	0	0	0	0	0	0	0
Q13867	Bleomycin hydrolase	BLMH	18817	0	0	0	0	40611	0	0	0	0	0	0	0	13519	0	11794	0	0	0	0	15762	23296	0	20560	0	22830	0	6914.5	12269	0	0	10727	0	26189	0	0	22295	0	0	0	0	15305	0	0	0	0	56637
Q99733	Nucleosome assembly protein 1-like 4	NAP1L4	18616	56996	0	77508	16429	29820	37504	34709	68363	29467	48049	23829	21322	97090	0	0	85194	0	56663	43952	89579	38233	0	60930	0	118220	0	8292.4	71547	0	115940	73280	0	76623	0	27401	95011	0	46055	0	0	24078	27381	8783	0	0	21179
P09651	Heterogeneous nuclear ribonucleoprotein A1	HNRNPA1	18259	17246	26350	206720	51603	50393	146390	9880.4	19008	0	38838	46588	139520	54159	0	22216	114440	14794	31899	0	138980	201650	0	33773	0	0	70246	52815	208920	15932	51759	110630	25504	145190	20838	0	419060	0	0	0	31544	119660	43366	18973	0	41195	12490
O14773	Tripeptidyl-peptidase 1	TPP1	18204	45531	27430	28774	58954	0	0	21998	0	0	11687	16193	0	16178	0	22827	0	0	0	0	19040	0	0	33995	42894	18815	25499	0	20893	0	15196	52375	66139	44030	0	37684	0	49494	28616	32569	0	0	0	0	0	0	37194
P02511	Alpha-crystallin B chain	CRYAB	17960	18666	0	0	0	26464	27336	128690	160250	0	0	30845	0	104860	0	0	0	27297	118960	0	35211	33539	0	36737	0	0	0	16993	135010	0	106130	26844	205240	0	22644	0	95881	0	0	0	252280	0	0	0	0	727350	0
P31939	Bifunctional purine biosynthesis protein PURH	ATIC	17845	15892	0	19873	34192	46808	64655	0	39022	7783	168390	20144	11643	0	0	9537.2	45395	0	29474	14116	98074	104170	0	30934	0	148950	24104	31189	27228	0	38866	100410	0	58934	10066	5295.7	138110	0	26589	0	47987	55596	0	15393	0	19800	13106
Q6XQN6	Nicotinate phosphoribosyltransferase	NAPRT	17353	0	0	21462	24909	39732	26894	23581	35938	30680	0	21545	15333	65469	0	51394	91809	10806	0	0	43488	154960	0	42368	13710	12124	21257	31664	41694	0	37575	105400	39941	50209	33558	0	295170	0	46645	0	47196	40022	0	17782	0	53949	26266
O95171	Sciellin	SCEL	16998	4628.7	0	15360	0	7569.3	7306.3	4479.6	5529.2	0	22024	11650	3171.7	0	0	7467.8	3426.9	0	9513.1	7874.3	19025	4529.6	0	13358	0	16313	29778	0	24358	0	31273	13848	9688.4	33869	0	7043.4	21621	0	84669	0	19103	13173	15525	2736.2	0	0	6544.6
Q8TE77	Protein phosphatase Slingshot homolog 3	SSH3	16358	0	0	0	0	0	0	0	0	0	21532	0	0	15511	0	0	0	0	0	0	0	0	0	0	0	41677	0	0	5168.7	0	17364	6440.2	0	0	0	0	0	0	0	0	38193	0	0	0	0	84351	0
Q15365	Poly(rC)-binding protein 1	PCBP1	16332	0	0	56262	26213	42234	126790	36000	38094	22757	117750	0	0	24950	0	40754	55914	0	41122	108000	123110	134570	0	66948	0	198040	0	10744	127180	0	127480	30707	68727	319770	0	35358	320940	0	51535	0	32003	88936	139610	166250	0	16461	0
P23526	Adenosylhomocysteinase	AHCY	16274	20609	0	66931	0	104760	14745	7265.3	28628	19801	11369	10566	31069	37046	0	16802	125020	0	86030	10337	66651	15827	0	16574	0	82659	9433.1	13281	16870	7444.4	60108	47384	12868	58956	51759	34071	240600	0	13615	0	36559	27272	6485.3	0	0	0	18484
P68366	Tubulin alpha-4A chain	TUBA4A	16048	0	9977.9	11778	9125.2	45522	19112	0	7979.2	20027	20560	0	0	44551	0	7313.9	21114	9648.8	0	20129	20513	20406	0	27463	0	166060	0	0	21607	24505	53040	0	49347	36321	9544.6	0	55621	0	0	0	25489	18897	0	21536	0	0	32575
P07951	Tropomyosin beta chain	TPM2	16039	24044	10755	14221	4343	0	30357	14715	0	0	0	9059.7	19126	35925	22636	0	11874	0	0	0	0	28911	0	0	0	11564	35474	9105.5	43208	0	19847	0	0	11751	0	0	27656	9089.9	0	0	0	20862	20183	23484	0	0	0
P05089	Arginase-1	ARG1	15726	0	0	0	0	40135	0	0	0	0	0	0	0	0	0	41857	0	0	0	0	16634	0	0	46129	0	0	39129	0	0	0	0	0	0	0	18185	0	0	0	0	9615.3	0	0	0	0	0	0	73225
P01042	Kininogen-1	KNG1	15052	8962.6	23580	38790	19777	0	80222	7071.4	32213	0	5884.5	0	4815.8	27840	0	0	75947	42246	131550	0	102360	70956	0	29860	0	59335	13482	20925	54005	0	15471	17278	0	32462	0	7622.1	108720	5155.3	136230	0	20922	0	14166	15849	0	0	7706.5
Q04917	14-3-3 protein eta	YWHAH	15027	17233	8253.4	38240	15930	81767	69254	94530	0	25250	0	38940	37656	0	0	29131	60650	0	50800	23917	68029	310690	0	26919	0	75222	0	13544	41673	0	117760	30927	30226	61338	52008	0	99940	0	61278	10237	58539	62957	0	37919	0	0	0
P05787	Keratin, type II cytoskeletal 8	KRT8	14409	12292	85680	125800	54313	138280	468410	95756	31806	7313.8	59170	227490	142560	221740	7284.1	0	62453	48587	50658	22100	259560	119120	21835	31094	13912	114580	188730	42022	112860	47864	97912	24881	3564.9	85307	19732	75674	259420	62127	64732	94499	65045	151510	23984	160830	0	0	63007
P61019	Ras-related protein Rab-2A	RAB2A	13749	65748	0	0	0	0	125610	33237	0	26534	74864	0	39071	43185	16176	12184	98008	19224	71241	34991	80036	27989	0	72735	0	83701	0	0	127900	0	96030	0	49303	61340	46004	0	61584	0	0	0	0	0	34206	24343	0	55475	0
P34896	Serine hydroxymethyltransferase, cytosolic	SHMT1	13680	23602	0	9057.5	0	0	47162	0	19114	0	16378	0	0	0	0	0	59207	0	54676	0	62728	0	0	17745	0	59385	0	0	19568	0	32157	38482	0	43347	0	0	88845	0	21185	0	0	0	0	11923	0	0	0
P08865	40S ribosomal protein SA	RPSA	13665	0	27842	0	0	0	39684	19961	22437	0	36852	38168	45618	104190	0	17870	0	0	23695	13260	39507	45538	0	55288	0	40417	37204	12581	32313	0	81146	0	0	34205	0	0	90524	0	22291	0	16019	22144	24794	16884	0	85484	0
Q9BUF5	Tubulin beta-6 chain	TUBB6	13605	11492	10666	24948	0	39988	13713	30120	0	0	0	26822	0	0	0	16721	22823	19078	0	0	29869	20517	0	0	0	0	0	0	40613	19640	0	0	24903	23622	0	0	37387	0	17399	0	0	0	19827	0	0	0	0
Q9NY33	Dipeptidyl peptidase 3	DPP3	13371	11406	0	42271	14084	11712	0	0	11282	0	93824	27575	22993	16314	0	9979.4	38047	49110	91951	0	7463.6	62666	0	30630	0	273340	35438	218300	75698	0	30299	126710	10041	68860	10864	12932	350870	0	24196	0	46764	32902	0	31534	0	3841.9	22223
Q86X29	Lipolysis-stimulated lipoprotein receptor	LSR	13241	25670	19099	14290	24079	15524	69695	17933	8190.5	39375	0	16462	17737	0	60508	56063	14711	28222	0	8293.5	17287	0	18321	0	35170	0	15088	9899.4	90136	0	47707	13052	41640	12412	26241	4842.4	29805	15239	8304.8	21391	0	48447	28135	0	0	0	0
P11766	Alcohol dehydrogenase class-3	ADH5	13038	134000	13231	118370	36149	68110	88857	42379	139910	53595	67659	46981	113660	135470	0	13584	126770	39123	134390	37800	341830	131900	0	134270	10516	334240	120850	73207	57283	15465	216720	203670	157950	144630	80969	34370	309280	0	139130	0	107910	48842	68952	16420	0	0	178730
P06737	Glycogen phosphorylase, liver form	PYGL	12911	69686	4827.8	26912	11930	26998	19801	0	13264	3095.5	77115	4485.1	2592.2	35065	0	0	112630	6145	48658	6811.9	35535	67737	0	35827	4659.1	209260	7509.7	0	19236	0	67619	146670	22699	38731	66444	5026.6	283140	0	26719	10806	40070	5620.5	2829.8	3758.6	0	74842	5532
Q7Z406	Myosin-14	MYH14	12251	0	2064.5	10347	0	16282	23875	0	28025	1888.3	14526	0	4727.9	23983	0	0	18887	0	18690	2401.5	56909	22301	0	14105	1687.8	37999	0	5195	11437	0	12588	9486.2	0	26216	12495	13396	116680	0	11636	0	14772	22113	0	6494.1	0	68478	8207.9
P07360	Complement component C8 gamma chain	C8G	12096	13059	0	102560	0	48806	102670	0	120610	0	436660	0	0	67173	0	0	150110	0	51382	0	0	125480	0	69060	0	142390	13745	11024	0	0	0	432160	0	144770	0	0	365360	0	178110	0	159580	0	8730.5	20839	0	0	0
P21281	V-type proton ATPase subunit B, brain isoform	ATP6V1B2	12034	8309.8	0	11352	0	0	23533	0	4180.3	0	5682.2	4218.3	0	0	0	0	14661	0	0	0	9046	12832	0	6294.9	0	11104	3745.3	0	30802	0	17042	0	0	16114	0	0	44659	0	0	0	10297	0	0	13235	0	0	0
Q13217	DnaJ homolog subfamily C member 3	DNAJC3	11978	57139	244530	8656.3	98666	29323	30210	0	0	99107	0	31817	26231	27483	0	0	0	206270	0	0	21870	31411	29215	39192	200590	12091	11262	30267	0	19478	0	20565	61323	33813	23464	85508	36333	170060	69692	84050	0	0	0	0	0	0	0
P29508	Serpin B3	SERPINB3	11894	0	0	0	0	0	0	0	0	0	0	0	0	0	106780	0	0	0	0	0	0	0	0	0	0	0	0	0	0	0	54803	0	0	0	0	0	0	0	0	0	0	0	0	0	0	0	48576
P46940	Ras GTPase-activating-like protein IQGAP1	IQGAP1	11794	10576	0	24647	3492	33638	36919	6122.2	37635	26341	31307	5793.9	9967.8	30743	0	0	46918	7086.3	24750	39913	57915	31890	0	31118	0	69116	19393	2295	7506.8	5555.2	27956	51801	0	48457	38406	0	87368	0	22746	4698.3	51549	4795.1	8650.6	6253.4	0	51326	13569
P09960	Leukotriene A-4 hydrolase	LTA4H	11482	9917.4	0	15292	12970	10778	9982.4	28148	42372	0	0	11630	15097	4492.1	0	5659.9	45719	0	69785	16196	95942	51362	0	20320	0	189990	12840	31456	31277	0	34612	107190	14120	75726	77741	0	140600	11165	78523	0	28738	24871	36647	8117.5	0	11274	0
O43399	Tumor protein D54	TPD52L2	11261	0	0	43911	0	0	0	0	33022	0	0	0	0	0	0	0	0	22372	37143	28744	0	26092	0	62642	0	64734	0	17667	0	0	0	27381	14828	26167	0	0	0	0	28044	0	42221	0	62071	38252	0	61522	0
Q8WUM4	Programmed cell death 6-interacting protein	PDCD6IP	10565	22886	0	25699	12035	11520	10954	3819.4	13188	8569	18491	0	19665	50707	0	21403	34598	0	18946	15166	82098	0	0	0	0	53507	0	0	4163.7	0	50572	28362	4975.7	33865	7831.8	3407.1	50177	0	0	7163.7	18703	0	8471.4	0	0	46362	0
Q9BVA1	Tubulin beta-2B chain	TUBB2B	10493	0	0	14437	26840	0	0	0	0	15052	10349	21149	0	0	0	13317	0	0	0	0	29221	13915	0	19159	0	26103	11566	0	21430	0	23739	0	0	27498	17784	0	68484	0	26241	15667	12281	0	16049	20687	0	0	26981
Q9NQW7	Xaa-Pro aminopeptidase 1	XPNPEP1	10473	10442	0	8125.8	8169.7	8626.1	10818	4771.1	0	5417.7	0	0	9218.1	24567	0	6013	0	0	0	7472.6	22039	14170	0	0	0	16298	0	0	8852.7	11688	21201	28689	0	25000	5586.8	0	47280	0	12205	0	24346	12408	0	7719	0	31579	13642
Q96C23	Aldose 1-epimerase	GALM	10411	31283	0	26327	0	28370	29308	24743	27455	12843	60347	0	0	78886	0	21151	67309	13439	61883	49072	62821	0	0	20097	0	148740	24909	36367	74947	0	66349	45761	54874	537120	0	0	39729	0	21456	0	33402	0	21596	41469	0	0	36043
O43175	D-3-phosphoglycerate dehydrogenase	PHGDH	10270	8035	0	0	0	0	0	0	27140	14629	16247	0	0	8848.9	0	0	11736	0	0	9839.3	30190	0	0	26629	6088.1	34485	0	0	5635.2	0	17088	0	0	11994	0	0	8839.4	0	27918	6686.5	0	0	14762	0	0	0	0
P08603	Complement factor H	CFH	10002	0	18586	160160	45992	48087	76901	8869.5	118860	0	81743	27513	65852	38664	0	3872.7	71436	17254	250960	21057	58030	33576	0	99722	0	110440	41416	131380	74550	0	96212	64268	3680.3	148830	21373	30991	89995	0	165340	0	97839	27571	77704	2020.5	5841.3	27090	7464
Q02487	Desmocollin-2	DSC2	9898.5	17894	14249	12925	18833	18926	12042	20968	7354.3	10592	0	9852.1	5426	9832.6	0	10586	21394	24729	12757	0	14897	0	26597	0	26831	0	0	14082	20290	0	7274.4	7941.3	31308	13300	36616	9919.1	0	0	0	3085	0	24228	0	0	0	7202.5	16690
Q14697	Neutral alpha-glucosidase AB	GANAB	9318.3	17072	41677	69660	31712	20443	87673	17939	22154	38202	22476	20490	21676	66204	5693.1	9953.3	28409	65522	69474	22165	49047	135930	0	44807	34321	128200	18013	9672.6	52422	16591	83688	38123	27529	92169	0	34369	166050	12620	9439.5	53416	3952.1	38703	13940	0	4412.1	51303	0
Q15257	Serine/threonine-protein phosphatase 2A activator	PPP2R4	9301.1	16543	10202	42036	41618	49998	25629	0	17508	15369	31094	398060	39245	0	0	21267	96104	24967	45858	22426	40105	70923	0	59103	0	49178	123000	18374	0	0	16212	122180	8591.1	60685	11819	0	37782	0	65011	0	26187	136330	5746.1	0	0	9648.2	0
P61106	Ras-related protein Rab-14	RAB14	8870.8	39292	0	23789	0	125180	107780	20874	34576	0	166950	52681	93189	77005	0	0	51907	0	98255	86316	197640	193110	0	66093	0	319130	0	0	171340	0	39141	139670	102250	150890	21151	0	522670	0	107960	0	82274	0	83194	0	0	450640	32936
P48637	Glutathione synthetase	GSS	8727.8	44556	135810	26557	23778	4935.6	30517	25509	0	24723	66294	133740	26758	99470	0	0	202550	148690	133560	15807	121570	42029	80792	53461	0	108090	78258	104860	113760	32976	74154	76296	43505	68260	64045	47603	89954	78864	53126	0	12377	71917	52576	26992	17109	3491.2	20450
Q9UPN3	Microtubule-actin cross-linking factor 1, isoforms 1/2/3/5	MACF1	8605.3	0	0	16094	2691	79180	1977.6	4313.5	1713.7	4147.6	3089.3	3313	610.17	27516	0	6227.2	5638.7	2016.7	1109.5	651.23	2959.1	3195.9	5045.4	10093	0	9404	0	1356	1862	0	6406.6	2729.3	3306.2	0	2717.5	7526.4	4508.8	4113.9	6519.3	3618.3	1695.7	463.86	1071.4	6549.1	0	4598.1	1445.8
Q06210	Glutamine--fructose-6-phosphate aminotransferase [isomerizing] 1	GFPT1	8013.7	10414	0	15584	0	13392	0	0	15023	21309	19248	0	0	20452	0	0	8465.5	0	2288.8	7145.7	7744	9882	0	7754.2	2013.4	33308	4057.2	0	0	0	9906	0	3772.8	35112	9911.3	0	51901	0	18263	0	9049.6	0	9655.1	9297.1	0	10615	6881.5
P23381	Tryptophan--tRNA ligase, cytoplasmic	WARS	7969.2	0	12119	26746	0	22341	0	0	55786	51845	39642	26693	0	14273	0	0	16136	0	0	13443	29141	4932.8	0	40836	10108	93407	0	0	0	0	49249	4997.7	0	0	24913	0	285220	0	7769.2	0	21427	0	0	0	0	3506.4	12384
P02787	Serotransferrin	TF	7506.8	494470	19397	84298	914870	473330	2783400	1745400	1633400	209570	88237	253690	445600	1063200	382620	15624	298700	2261200	3753400	594340	561790	2578100	227700	5454200	61487	96496	1470400	634690	382140	313850	54302	37793	621560	748720	1613800	259620	2103600	595490	5868300	269040	28798	54007	1150900	1131900	214500	35924	700080
O95861	3(2),5-bisphosphate nucleotidase 1	BPNT1	7278.6	0	33156	0	0	58019	48238	67435	0	0	0	34089	24145	131310	0	61628	69260	40035	0	0	48131	0	23221	0	80112	0	0	35937	27441	0	95275	20182	73976	76556	39878	42299	66950	0	0	10978	0	33229	23617	0	0	0	111150
P12429	Annexin A3	ANXA3	7234.4	84396	138530	115400	201550	222540	339100	128070	209870	331590	439660	275980	504720	225550	13430	51520	91452	365210	198030	119200	719880	165950	15614	250400	52889	228750	391890	208940	379480	104540	299690	493080	205970	302710	471020	45448	409930	74197	243790	44192	366050	217630	199040	187290	0	167070	296740
P50995	Annexin A11	ANXA11	7085.2	0	0	0	7897.6	13223	43581	0	12861	30536	14645	17152	14851	59046	0	14289	0	25861	7207.6	21424	9507.3	42458	0	13880	6827.6	9343.5	15161	17101	17199	73097	18181	31126	27866	37244	11811	0	14505	0	11575	0	8514.2	4827.7	32320	27714	0	0	0
Q6P6B1	Glutamate-rich protein 5	ERICH5	6395.2	0	0	0	0	0	55264	0	13322	0	24155	0	0	31056	0	0	37224	0	28993	0	52527	0	0	0	0	67169	0	0	102390	0	10612	0	0	0	0	0	125510	0	0	0	86773	0	0	106670	0	0	0
P19338	Nucleolin	NCL	6362.7	0	2564.3	82583	0	0	23542	0	21309	0	12865	0	15434	11408	0	0	0	0	38251	0	46729	0	0	15510	0	64688	0	12170	16685	0	18747	15708	0	1683.8	8701.2	0	39798	0	11454	5024.4	0	0	18538	11482	0	0	0
P13667	Protein disulfide-isomerase A4	PDIA4	6277.3	0	0	89953	0	23570	54812	9469.4	14589	0	60544	28071	38072	46981	28930	6411	12414	0	42185	0	85690	41703	0	55907	0	109540	15561	14046	45545	0	6845.6	31283	6300.5	26750	0	0	148970	0	10748	0	22323	4364.1	11728	54325	0	36604	488040
O75363	Breast carcinoma-amplified sequence 1	BCAS1	6168.8	0	38977	64479	24611	316070	90150	91984	33109	41755	53170	27782	13099	5312.7	0	0	0	11252	27079	0	136150	69351	382400	0	0	56060	19908	0	43719	0	97202	19065	17518	79092	0	77332	261470	157390	30328	8899.6	7090.9	13130	24441	8287.4	0	0	348280
Q09666	Neuroblast differentiation-associated protein AHNAK	AHNAK	5999.4	7706.2	2512.2	38186	4620.8	7785.9	45597	3413.3	19174	654.39	41578	15231	26239	13205	0	811.52	21844	681.43	27599	2320.3	36390	12146	0	11712	0	39096	10104	6021.8	22934	0	25627	22678	0	33579	5738.3	3298.1	50639	0	11933	0	10215	13550	10522	10687	0	17484	1890.7
P01023	Alpha-2-macroglobulin	A2M	5100.5	0	11039	11319	45523	0	7425.7	8990.8	60572	7148	29950	0	30128	11802	0	0	40183	22330	88935	23974	15001	5964.3	0	29652	10435	40965	39280	27753	13613	17836	8115.4	24747	0	7232.8	23635	2256.7	0	0	124010	0	0	2941.6	56943	8616.2	0	32005	0
P0C0L5	Complement C4-B	C4B	4404.5	1104.8	9634.6	85697	63742	4421.6	125160	17108	138600	0	94631	17522	24354	8127.2	2219.3	14875	52556	27777	410520	77659	28994	11925	591.01	75001	0	190940	34557	67994	28525	0	97187	109990	2590.9	155000	116090	7410.3	174200	9285.4	150120	7679.7	11975	12434	26795	7192.2	1688.5	0	9867.4
E9PAV3	Nascent polypeptide-associated complex subunit alpha, muscle-specific form	NACA	4268	0	0	6065.8	3946.7	1798.9	1186.4	0	2005.7	2347.8	6054.8	0	0	2078.9	0	2652.7	6060.4	5598.2	1697.7	0	4211.1	3492.6	0	5505.1	0	2729	0	1734.5	7054.6	0	2884.8	0	2625	4192.5	0	0	6059.2	0	0	0	2651.5	0	11083	2144.9	0	4963.9	0
O60437	Periplakin	PPL	4194.7	1950.9	0	15748	1540.9	6108.3	17319	0	1541.9	0	16637	5418.8	14168	5666.3	0	4810.6	15034	0	5734.3	0	18662	7608.7	0	15089	0	14111	4323.6	3122.2	22503	0	22399	7464.6	0	7592.4	7363	1591.4	27745	0	2407.8	0	2076.2	5316.5	1813.8	3853.8	0	0	2691.5
P18206	Vinculin	VCL	3944.2	3924.1	0	31422	4129.5	13845	8704.1	24611	5887.8	10765	16262	1872.1	0	52962	0	8070.4	19564	0	68413	7287.4	58791	11015	21734	2774	0	18650	2899.4	1814.4	7479.7	0	18854	15497	0	55292	7746.6	2160.4	80091	15554	11436	0	45038	10092	0	0	0	0	8287.2
P61204	ADP-ribosylation factor 3	ARF3	3618.7	74790	0	139400	9524.2	0	123340	0	59609	13055	27847	61694	79125	0	0	0	162270	0	30010	0	179720	32205	0	64176	0	75828	0	0	31998	0	25379	51723	19787	17347	59862	0	44352	0	116620	0	0	0	28853	0	0	448140	0
P36871	Phosphoglucomutase-1	PGM1	3515.9	17918	0	22593	9665.7	12863	13466	0	67914	25047	19787	6377.5	6702.2	23680	0	0	34179	0	30260	10269	114370	17827	0	18441	0	30095	6449.4	18039	0	0	6781	54732	0	85573	26580	7757.5	154860	0	13330	0	4624.1	11390	12309	2901.2	0	8766.7	12704
Q14764	Major vault protein	MVP	3050.4	36052	0	45331	5915.2	38555	8468.3	4761.7	19973	9953	16239	0	13792	70470	0	8074.6	37951	0	13729	42451	118410	0	0	31875	0	26097	16246	3892.9	25368	0	22959	21291	0	11530	3223.2	0	22508	0	7667.4	0	23645	0	14563	0	0	44795	11333
O75369	Filamin-B	FLNB	2419.3	0	0	0	0	0	3486.6	0	3514.9	0	6289.1	0	44760	0	1385	0	3687.8	0	3147.1	118150	28279	0	0	2723.8	0	10209	0	0	0	0	0	0	0	10221	0	0	0	0	0	0	0	0	0	0	0	49442	0
Q10567	AP-1 complex subunit beta-1	AP1B1	2148.8	3934	0	9724.1	5014.8	4785.2	12344	0	5900.7	0	12239	0	0	15732	0	3545.9	0	0	20328	4611	0	9328	0	8753.8	0	19378	8723.2	0	0	0	10934	3578.8	0	11233	0	0	21621	10575	2902.7	0	12558	0	0	7426.8	0	0	11230
P47989	Xanthine dehydrogenase/oxidase	XDH	1929.5	0	0	0	0	0	0	0	0	0	6249.6	6099.2	6529	3246.5	0	0	0	0	6906.8	0	0	0	0	0	0	14551	0	14291	4850.5	0	4576.5	0	0	8639.8	9671.6	0	23654	0	0	0	5375.7	0	0	0	0	0	0
P98088	Mucin-5AC	MUC5AC	650.43	0	1435.1	0	0	4840.9	5244.8	0	2738.4	0	854.88	5008.9	5553.8	5436	0	0	1125.8	0	1846.4	0	7252.4	0	0	3469.1	0	1141.6	5740.1	0	3834.4	0	10192	3065.5	0	5073.6	0	760.61	24586	0	969.33	0	0	3878.3	0	8899.6	0	0	0
Q86YZ3	Hornerin	HRNR	491.69	0	0	1644.2	0	0	0	0	0	0	0	0	0	0	0	0	0	0	0	0	0	0	0	0	342.04	0	0	0	1428.5	0	0	0	0	0	0	0	0	0	0	0	0	0	0	0	0	0	0
P04217	Alpha-1B-glycoprotein	A1BG	0	74813	92304	187600	86274	0	192840	47813	227280	0	186450	0	95869	176100	0	0	706740	155100	936140	127840	40466	47530	0	912550	0	548810	471270	166740	351730	0	140940	532360	34216	569610	33742	0	181220	0	1184200	0	302830	11127	109260	320940	0	0	0
P21399	Cytoplasmic aconitate hydratase	ACO1	0	0	0	0	14074	0	0	0	13642	0	0	5592.9	5738.9	9933.5	7371.9	0	6368.6	0	12712	0	0	0	0	0	0	10796	0	0	20764	0	4930.7	7743.4	0	8120.7	0	0	26484	0	0	0	0	8742.4	0	0	0	33275	0
Q99798	Aconitate hydratase, mitochondrial	ACO2	0	0	0	8087.2	0	0	13615	0	10397	0	6305.1	0	2950.3	0	0	0	0	0	19603	0	13625	37333	0	14458	0	25871	0	0	7568.1	0	2127	21755	0	16118	0	0	33735	0	8687.4	0	6124.7	0	0	4722.2	0	0	0
P24666	Low molecular weight phosphotyrosine protein phosphatase	ACP1	0	0	0	0	0	0	0	0	0	0	0	0	0	0	0	0	0	0	0	49869	10097	0	0	0	0	0	0	0	0	0	0	0	0	0	0	0	0	0	0	0	0	0	0	0	0	45169	0
Q562R1	Beta-actin-like protein 2	ACTBL2	0	2280800	0	0	0	0	5218500	0	15404000	2611100	0	0	0	0	0	2348700	0	777040	0	0	0	3900700	0	1923300	586100	31831	0	0	3767600	240090	11454000	3686600	0	0	4330400	0	14563000	0	0	0	0	3347000	0	0	0	0	3093600
P61160	Actin-related protein 2	ACTR2	0	0	0	0	0	0	0	0	0	0	0	0	0	0	0	0	0	0	0	14780	0	0	0	0	0	0	0	0	0	0	0	0	0	0	13658	0	0	0	0	0	0	0	0	0	0	0	0
Q9NX46	Poly(ADP-ribose) glycohydrolase ARH3	ADPRHL2	0	0	0	0	0	0	0	0	0	0	0	0	0	0	0	0	0	0	0	0	0	0	0	0	0	68936	0	0	0	0	0	0	0	0	13550	0	0	0	0	0	9562.8	0	14347	0	0	0	0
P30520	Adenylosuccinate synthetase isozyme 2	ADSS	0	0	0	0	0	0	0	0	0	0	0	0	0	0	0	0	14657	0	0	0	0	0	0	0	0	35642	0	0	0	0	7212.1	0	0	0	0	0	0	0	0	0	0	0	0	0	0	18339	0
P43652	Afamin	AFM	0	0	0	10447	0	0	6544.9	0	17358	0	18696	0	9706.8	16603	0	0	6561.8	0	65349	5520.2	8818.7	0	0	0	0	38631	0	42231	11007	0	14954	0	0	10981	0	0	9917.6	32632	30508	0	0	0	13740	28342	0	29854	14258
P02765	Alpha-2-HS-glycoprotein	AHSG	0	26951	349310	2962600	904800	246590	828740	289100	476510	0	445270	1489300	112210	1553400	0	74728	882420	240130	1141000	514000	337990	175360	48752	311320	22256	2038400	255230	244730	231840	72700	383020	912230	98624	159950	436610	222590	325690	538250	4220800	0	77816	52666	2036100	333060	22865	0	71374
P54819	Adenylate kinase 2, mitochondrial	AK2	0	0	0	0	0	0	0	0	0	0	0	0	0	0	0	0	0	0	0	0	0	33965	0	0	0	21345	14665	0	0	0	0	0	0	0	0	0	23593	0	0	0	0	0	0	31432	0	0	0
P52895	Aldo-keto reductase family 1 member C2	AKR1C2	0	0	0	0	0	0	0	0	0	0	0	0	0	0	0	0	0	0	0	0	0	0	0	0	0	0	0	0	0	0	0	0	0	0	0	0	0	0	0	0	0	0	0	0	0	13310	0
P13716	Delta-aminolevulinic acid dehydratase	ALAD	0	56065	0	128320	0	0	0	0	0	0	11663	0	0	0	0	0	0	0	32371	0	0	21513	0	0	0	241150	0	29385	34073	0	0	153320	0	0	0	0	68571	0	0	0	0	0	0	0	0	0	0
P49189	4-trimethylaminobutyraldehyde dehydrogenase	ALDH9A1	0	0	0	0	0	0	0	0	0	0	0	0	0	0	0	0	0	0	0	0	0	0	0	0	0	0	0	0	26612	0	13583	0	0	0	0	0	0	0	0	0	0	0	0	0	6010	0	0
P09972	Fructose-bisphosphate aldolase C	ALDOC	0	19822	0	33584	35521	44933	0	27429	71957	11522	55597	54957	50252	64037	0	0	57114	19664	46742	0	168170	105740	0	40608	0	107700	29121	38896	44818	0	0	81230	50456	47783	86032	0	639250	0	38934	8153.9	59953	39438	0	61505	0	158640	0
P02760	Protein AMBP	AMBP	0	0	0	0	0	0	148660	0	31554	0	83075	0	29180	37412	0	0	0	0	0	25431	0	25385	0	54110	0	79154	54561	22526	25559	0	0	0	0	0	85800	0	124750	0	90739	0	0	0	0	17861	0	26682	0
Q8NFD2	Ankyrin repeat and protein kinase domain-containing protein 1	ANKK1	0	0	0	0	0	77945	149540	0	0	0	423840	0	0	127660	7069.5	0	0	33683	0	65710	0	227040	0	195030	0	0	0	0	76459	0	0	507310	0	727540	0	0	0	0	0	0	37913	0	0	33796	0	0	0
P09525	Annexin A4	ANXA4	0	0	37591	0	0	0	8299.1	0	12311	67736	16264	0	38718	134620	0	0	7344.4	15934	0	0	5537.8	123740	0	6995.9	0	0	3785.5	40980	0	0	16184	7420.4	40951	0	58627	11950	0	0	64627	61423	33265	0	170900	8899	0	10354	0
P08133	Annexin A6	ANXA6	0	0	0	0	0	0	0	0	0	0	0	0	0	0	0	0	0	0	0	0	0	0	0	0	0	0	0	0	0	0	0	0	0	0	0	0	0	0	0	0	0	0	0	0	0	0	0
P20073	Annexin A7	ANXA7	0	0	0	0	0	0	0	0	0	18984	11454	0	19141	0	0	0	0	0	0	0	0	0	0	0	0	0	0	0	0	0	0	0	0	0	0	0	0	0	0	0	12346	0	0	0	0	0	0
Q5VT79	Annexin A8-like protein 2	ANXA8L2	0	0	0	0	0	0	10903	4500.5	18670	0	14735	0	17056	0	0	0	0	0	0	0	0	53569	0	0	0	14209	0	14039	0	0	0	0	12917	21837	0	0	34762	0	0	0	0	0	20365	0	0	0	0
P13798	Acylamino-acid-releasing enzyme	APEH	0	4595.9	0	19957	9193.2	0	0	4810.4	0	6554	0	7445.1	35808	59979	0	0	7580.7	0	0	8268.7	0	33572	0	15770	0	83311	9926.3	31302	0	0	11725	11726	0	18334	0	0	120050	0	68656	0	24579	10179	19894	23816	0	0	8396.2
P27695	DNA-(apurinic or apyrimidinic site) lyase	APEX1	0	0	0	13983	0	0	45820	0	23577	0	0	0	23703	29872	0	0	0	0	120600	0	62158	0	0	12233	0	0	0	0	0	0	0	18411	0	13375	95211	0	31947	0	20055	0	0	0	0	0	0	74260	0
Q8NCW5	NAD(P)H-hydrate epimerase	APOA1BP	0	20770	0	22866	0	0	74500	0	57979	0	54066	44793	0	22212	0	0	49369	0	49763	0	170000	130040	0	0	0	198690	0	0	156280	0	19483	42451	29532	95548	0	54352	123450	242950	0	0	22527	0	0	20772	0	153360	25248
P06727	Apolipoprotein A-IV	APOA4	0	0	0	0	14730	0	0	0	15614	0	0	0	0	12677	0	0	0	0	0	16261	0	0	0	13972	0	0	0	0	0	0	0	0	0	0	0	0	0	0	212230	0	0	0	48182	0	0	0	0
P31941	DNA dC->dU-editing enzyme APOBEC-3A	APOBEC3A	0	29244	0	0	0	0	0	0	0	0	0	0	0	0	0	0	0	0	0	0	0	35663	0	0	0	0	0	0	0	0	0	0	0	0	0	0	0	0	0	0	0	0	0	0	0	0	0
P02656	Apolipoprotein C-III	APOC3	0	0	34115	24754	117140	0	137440	34177	297210	0	19975	0	103430	0	0	0	0	53965	0	56121	0	0	0	72955	0	135510	0	0	34109	0	476730	0	0	0	156060	42002	216800	0	486330	0	0	0	53714	0	23194	0	0
P02649	Apolipoprotein E	APOE	0	0	0	0	0	0	0	0	0	0	0	0	0	0	0	0	0	0	0	0	0	0	0	0	0	0	0	0	0	0	0	0	0	0	0	0	0	0	0	0	0	0	0	0	0	0	0
P55064	Aquaporin-5	AQP5	0	0	54016	56143	117730	213360	76419	67097	95529	0	166420	0	25241	82187	48107	0	0	84686	176630	147500	71225	73746	26066	96896	0	184830	96224	50536	118040	0	58926	65310	123360	105630	32637	169570	335500	0	107580	83674	0	0	71364	57473	83493	0	0
Q8WYA1	Aryl hydrocarbon receptor nuclear translocator-like protein 2	ARNTL2	0	23974	437710	89808	50909	107430	1650900	2107000	1583100	0	24072	122630	0	0	0	0	44357	466990	48456	0	358360	0	1149900	246640	84682	48946	0	21081	0	0	10246	82895	538500	0	89767	83831	1882400	320830	82833	82335	38018	593020	47125	0	0	0	29224
O15143	Actin-related protein 2/3 complex subunit 1B	ARPC1B	0	0	0	0	0	0	0	0	0	0	0	0	0	0	0	0	0	0	0	0	15547	0	0	0	0	0	0	0	0	0	0	0	0	0	0	0	0	0	0	0	0	0	0	0	0	0	0
Q7Z6K5	Arpin	ARPIN	0	0	0	0	17865	0	0	0	0	0	0	0	0	0	0	0	0	0	0	0	0	0	0	0	0	44273	0	26247	29141	0	73536	0	0	0	0	0	74051	0	0	0	0	0	0	0	0	55180	0
Q13510	Acid ceramidase	ASAH1	0	0	0	0	0	0	0	0	0	0	0	0	0	0	0	0	0	0	0	0	0	0	0	0	0	27690	0	0	0	22575	0	0	19695	0	0	0	0	0	0	0	0	0	22993	14943	0	0	0
Q12797	Aspartyl/asparaginyl beta-hydroxylase	ASPH	0	0	0	0	0	0	0	0	0	0	0	0	0	0	0	0	0	0	0	0	0	0	0	0	0	0	0	0	0	0	0	0	0	0	0	0	0	0	0	0	0	0	0	0	0	0	0
P06576	ATP synthase subunit beta, mitochondrial	ATP5B	0	0	2376.5	99032	19851	44757	136080	25439	34387	0	44669	22624	5734.9	113740	0	0	32828	9167.5	40122	28765	55638	188210	0	113330	0	295960	47299	13774	220290	33936	52285	31022	0	114740	23909	0	279180	0	0	8477.6	53073	0	0	68839	0	290980	46777
P18859	ATP synthase-coupling factor 6, mitochondrial	ATP5J	0	0	0	23877	0	0	0	0	28279	0	0	0	0	0	0	0	0	0	50757	0	0	0	0	0	0	78120	0	0	0	0	0	0	0	0	0	0	0	0	0	0	0	0	0	0	0	0	0
P38606	V-type proton ATPase catalytic subunit A	ATP6V1A	0	4423.8	0	0	4896.1	3388.9	0	0	0	3581.7	4310.5	7029.9	0	12736	0	0	7837.2	0	0	0	0	0	0	0	0	5262.3	0	0	6557.5	0	8221.3	3022.2	0	8998.6	0	0	22143	0	0	0	5299	0	5567.6	0	0	5760.5	0
Q99933	BAG family molecular chaperone regulator 1	BAG1	0	0	0	0	0	36290	23935	0	16601	0	39520	17133	10381	31463	0	0	0	0	0	49497	23599	40868	0	0	0	38533	18325	10277	29114	0	0	0	0	0	48038	14721	33761	9134.1	36003	0	18587	17850	39866	35803	0	0	18655
O75531	Barrier-to-autointegration factor	BANF1	0	106000	0	722530	0	0	1154900	0	136440	55720	752610	168160	228230	253910	0	0	265210	0	895410	59221	325850	152010	0	254420	0	951620	157210	136520	0	0	682810	205460	119880	293960	0	0	227800	44506	92575	0	52124	0	61299	212240	0	0	146440
P80723	Brain acid soluble protein 1	BASP1	0	0	0	0	175840	0	0	0	0	0	190260	0	0	0	0	0	0	0	256030	0	0	0	0	0	0	0	0	0	0	0	0	0	0	0	161700	54694	0	0	0	0	87887	0	0	0	0	0	0
Q3SYG4	Protein PTHB1	BBS9	0	219540	54927	0	68709	0	0	0	0	0	0	336630	0	0	0	209880	437180	307410	108720	0	0	91669	35882	155450	34800	0	0	0	138250	0	192290	0	202730	439160	143600	0	606640	0	468080	80272	0	0	0	94014	0	463450	0
Q9BUT1	3-hydroxybutyrate dehydrogenase type 2	BDH2	0	0	0	0	0	0	0	0	0	0	40261	0	0	0	0	0	0	0	21093	0	86782	0	0	0	0	0	0	0	0	0	0	0	0	62272	0	0	0	0	0	0	0	0	0	0	0	50066	0
P30043	Flavin reductase (NADPH)	BLVRB	0	35990	0	166360	39806	61705	517760	61622	435740	96506	212720	229160	216590	291900	17089	0	406150	79729	132120	0	566010	31963	0	335410	0	353480	0	212250	384300	0	494190	451390	114570	404980	123700	0	1733000	0	992450	0	245410	173110	286740	215040	0	267290	178490
P17213	Bactericidal permeability-increasing protein	BPI	0	0	0	0	11498	0	0	0	0	0	0	0	0	0	0	0	0	0	0	0	0	0	0	0	0	0	0	0	0	0	0	0	0	0	25415	0	0	0	0	5612.8	0	0	0	0	0	0	0
P02746	Complement C1q subcomponent subunit B	C1QB	0	0	0	23394	0	0	31229	0	54171	0	0	0	33744	17404	0	0	34065	0	108070	53908	0	0	0	0	0	0	35465	175540	0	0	18701	0	0	41789	0	0	0	0	108440	0	0	42579	102490	35284	0	0	0
Q07021	Complement component 1 Q subcomponent-binding protein, mitochondrial	C1QBP	0	0	0	29089	0	0	33302	0	87829	0	65508	0	79975	27481	0	0	0	0	0	0	131620	14556	0	24417	0	73382	27155	0	0	0	0	31839	0	14626	0	0	145370	0	50534	0	7365.5	0	0	27479	0	248590	0
P02747	Complement C1q subcomponent subunit C	C1QC	0	0	0	0	17925	0	42186	0	87077	0	32176	0	68965	0	0	0	0	71648	156600	38698	63302	0	0	67448	0	102100	34910	164210	28088	0	39239	33677	0	71414	152590	10306	84672	0	302820	0	30591	25211	85398	0	0	59510	0
P09871	Complement C1s subcomponent	C1S	0	0	0	0	0	0	0	0	18721	0	12179	0	0	0	0	0	0	0	31500	0	0	0	0	0	0	17364	0	3805.6	0	0	14524	0	0	0	0	0	0	0	43782	0	0	0	0	0	0	6227.7	0
P06681	Complement C2	C2	0	0	0	0	0	0	0	0	25446	0	0	0	0	10921	0	0	0	0	27041	0	29492	0	0	5518.8	0	0	0	17224	0	0	0	0	0	0	0	0	5543.8	0	12012	0	0	0	0	2885.2	0	6028.9	0
P13671	Complement component C6	C6	0	0	0	0	0	0	0	0	0	0	0	0	0	0	0	0	2814.5	0	6309.8	0	0	0	0	0	0	0	0	0	0	0	0	0	0	0	0	0	0	0	19063	0	0	0	0	0	0	0	0
P00915	Carbonic anhydrase 1	CA1	0	14535	0	0	0	0	0	0	0	0	0	0	0	0	46267	0	0	0	0	0	0	0	0	0	0	0	0	0	0	0	0	0	0	0	0	0	0	0	4588300	0	0	0	0	0	0	0	0
Q8N1Q1	Carbonic anhydrase 13	CA13	0	0	0	0	0	0	98309	0	38123	0	194790	0	0	0	0	0	0	52588	77493	0	0	0	0	0	0	78230	51793	0	152000	0	140610	0	48574	0	0	0	138270	0	148160	0	57237	0	0	299620	0	245870	0
P04632	Calpain small subunit 1	CAPNS1	0	0	0	0	0	0	34715	0	0	9687.9	0	0	0	0	0	18849	0	0	0	0	94339	0	0	0	0	267100	0	0	0	0	143910	38276	101000	135320	0	0	0	0	157780	0	0	0	52572	0	0	0	32446
P47756	F-actin-capping protein subunit beta	CAPZB	0	28132	0	0	0	0	81485	14974	0	0	12149	24646	0	60690	0	0	0	0	0	0	19456	0	0	0	0	14760	0	0	0	0	47036	0	38850	36437	0	0	74783	23996	24741	0	30356	0	0	0	0	79010	25603
Q9Y2V2	Calcium-regulated heat stable protein 1	CARHSP1	0	0	0	88885	20029	0	0	0	68719	60586	45061	32403	42831	52277	0	0	0	0	40764	0	0	160370	0	0	0	265990	52845	86868	446140	66739	123120	73360	0	90893	0	0	227660	0	0	0	38439	0	133990	331610	0	395530	0
O14936	Peripheral plasma membrane protein CASK	CASK	0	0	0	0	0	0	26265	0	0	0	0	0	14249	0	0	6552.5	0	0	261310	0	0	0	0	0	0	0	0	0	0	0	0	25976	0	27459	0	0	0	0	43332	0	0	0	0	0	0	39389	0
P31944	Caspase-14	CASP14	0	0	0	7493.9	0	87335	0	0	21292	27338	0	0	0	25755	0	125040	0	0	0	0	54651	0	0	100210	0	0	0	0	0	0	60170	0	0	0	0	0	0	0	7544.1	0	0	0	0	0	0	0	1137800
P55210	Caspase-7	CASP7	0	0	0	20291	0	9936.4	0	0	48046	4852.6	0	0	0	0	0	0	14760	0	0	0	41670	0	0	0	0	57819	0	0	0	0	40067	0	0	0	0	0	0	52003	0	0	0	0	0	0	0	23737	16417
P31415	Calsequestrin-1	CASQ1	0	0	0	0	0	0	0	0	0	0	0	0	0	0	0	0	0	0	0	0	0	0	0	0	0	0	0	0	0	0	0	0	0	0	0	0	0	0	0	0	0	0	0	0	0	0	0
P04040	Catalase	CAT	0	0	0	24800	106540	0	51633	0	0	0	6525.1	0	24041	14308	0	0	10647	0	258950	11064	4974.3	0	0	30843	0	45463	7295.1	0	16829	0	40679	25222	0	24044	181630	3967.3	11245	0	221390	0	43538	0	0	15490	0	0	0
Q16204	Coiled-coil domain-containing protein 6	CCDC6	0	0	0	0	0	0	0	0	19123	0	7881.7	0	0	0	0	0	0	0	0	0	0	0	0	0	0	11657	0	0	0	0	13532	0	0	0	0	0	0	0	0	0	0	17402	0	0	0	0	0
P40227	T-complex protein 1 subunit zeta	CCT6A	0	0	0	0	0	0	0	0	0	0	0	0	0	18289	0	0	0	0	0	0	0	0	0	0	0	11410	0	0	0	0	0	0	0	0	0	0	0	0	0	0	0	0	5247.9	0	0	14360	0
P50990	T-complex protein 1 subunit theta	CCT8	0	0	0	0	0	0	0	0	0	0	4562.1	0	0	0	0	0	0	0	0	0	13755	0	0	0	0	10335	0	0	0	0	0	0	0	0	0	0	23301	0	0	0	15747	9375.8	0	0	0	0	0
P30307	M-phase inducer phosphatase 3	CDC25C	0	0	2583900	1231300	2081900	2122100	1389800	2167700	816640	576740	739550	1546900	389880	479090	707850	67644	2228600	16527	2947800	0	957340	3636000	1541900	0	1690500	945050	535890	2013100	0	636570	0	4827200	0	1040700	1792600	2104200	3500600	1437000	1599700	746760	565680	0	400800	0	390110	0	2836300
Q9UKY7	Protein CDV3 homolog	CDV3	0	0	0	0	0	0	0	0	0	0	30949	0	0	0	0	0	15340	0	0	0	0	0	0	0	0	55669	0	0	0	0	0	0	0	0	0	0	65647	0	0	0	16254	0	7478.6	0	0	68472	0
P05156	Complement factor I	CFI	0	0	0	14975	0	0	0	0	93129	0	60504	0	14827	0	0	0	7844.8	0	47613	0	13735	0	0	52729	0	51589	40388	44044	54516	0	0	4411.9	0	0	0	0	59885	0	133160	0	50487	19875	10953	24569	0	25008	0
Q9BWS9	Chitinase domain-containing protein 1	CHID1	0	40746	53589	0	20697	0	0	26110	12532	77621	0	0	0	23495	0	0	34551	52153	0	29758	79160	0	23637	16204	41825	0	0	0	0	15780	0	0	57845	0	0	0	0	21728	13272	60096	13052	0	20597	0	0	0	31239
Q14011	Cold-inducible RNA-binding protein	CIRBP	0	0	0	195140	0	0	178860	24587	0	0	64854	49448	169030	137000	0	0	69534	0	54913	16783	173170	439600	0	57176	0	230720	47564	170080	356690	0	21673	100080	25121	169320	10453	32048	363250	0	122110	0	17335	16174	131560	100350	0	0	0
P06732	Creatine kinase M-type	CKM	0	59781	276940	146800	244370	0	112710	24162	36170	40032	10587	46612	0	0	0	486490	140910	857670	40665	0	42402	126300	74971	17385	22353	0	0	0	0	0	136450	79246	204010	167500	278540	0	111670	42205	19771	62918	0	0	0	0	0	0	63451
P12532	Creatine kinase U-type, mitochondrial	CKMT1A	0	0	0	11785	0	8712.6	0	30468	12793	0	18099	0	0	27813	0	0	0	0	0	0	0	0	0	32183	0	17506	0	0	0	0	22110	22332	0	14748	0	0	48420	0	14334	0	7856	0	0	9537.7	0	0	0
P05452	Tetranectin	CLEC3B	0	0	0	217650	94059	0	21028	0	188980	0	85459	0	89760	72204	0	0	49403	0	241930	62967	118670	0	0	62800	0	224780	57574	113140	87715	0	0	96746	0	277570	208540	0	80504	38162	176160	0	32855	31860	103970	0	0	0	0
Q96NY7	Chloride intracellular channel protein 6	CLIC6	0	3872.4	0	11658	0	13959	16958	0	33357	23169	56277	15093	0	0	0	0	23659	17376	0	0	0	137060	0	8000	0	62451	9229.5	0	18055	0	0	139120	0	19961	11286	0	168220	0	64130	0	35946	0	0	15005	0	16078	0
Q9Y2B0	Protein canopy homolog 2	CNPY2	0	0	0	118160	0	0	17813	0	0	0	25103	0	18481	31633	0	0	16991	0	0	0	0	0	0	18622	0	34072	0	0	31494	0	16813	17265	0	70708	0	0	20525	0	0	0	28393	0	32356	13315	0	23164	0
P12109	Collagen alpha-1(VI) chain	COL6A1	0	0	6730.8	0	8594.6	2892.9	7674.7	5349.8	2429.9	11006	0	0	1571.4	6557.2	0	0	0	0	0	5428.1	0	5325.3	6533.8	2461.9	6897.1	0	4538.5	0	6617.9	0	2369.2	0	7381.7	0	0	4421.4	5217.4	6695.1	0	9962.4	0	4153.8	0	0	0	0	15631
P31146	Coronin-1A	CORO1A	0	0	0	0	0	0	0	0	0	0	0	0	0	0	0	0	0	0	0	0	50344	0	0	0	2464.7	38570	26397	0	0	0	0	0	0	0	52365	0	0	72689	0	23794	0	0	20930	0	0	0	0
Q14061	Cytochrome c oxidase copper chaperone	COX17	0	0	0	0	0	0	53017	0	0	0	0	0	92665	0	0	0	80820	0	123920	0	158270	280540	0	64534	0	265100	0	0	159670	0	82584	0	0	53718	71040	0	551600	0	0	0	119020	0	0	96385	0	333180	0
P14854	Cytochrome c oxidase subunit 6B1	COX6B1	0	0	0	0	0	79115	0	0	0	0	0	0	0	0	0	0	0	0	0	0	0	0	335440	0	0	54111	0	0	0	0	0	0	0	29405	0	0	434790	0	0	0	0	0	0	0	9361300	117700000	0
Q08257	Quinone oxidoreductase	CRYZ	0	0	0	71827	0	0	0	0	90104	0	145600	0	23136	0	0	0	94529	0	47842	0	127400	0	0	66235	0	266000	0	39916	104210	0	10969	0	0	75397	16659	13085	244530	0	41318	0	60485	32972	0	14513	0	0	0
O75390	Citrate synthase, mitochondrial	CS	0	0	0	0	0	29912	0	0	12499	0	40561	0	22801	0	0	0	0	0	0	0	26988	20947	0	0	0	45358	0	8832.4	20371	0	0	0	0	0	0	0	25668	0	0	0	0	0	0	14479	0	0	0
P09228	Cystatin-SA	CST2	0	140630	0	0	0	0	0	0	0	0	0	25455	0	0	0	0	135990	205650	0	0	0	0	74590	0	0	0	69072	0	0	46488	0	93360	0	0	0	0	0	362240	11177	0	0	27553	28316	0	0	0	0
P01040	Cystatin-A	CSTA	0	0	0	0	0	0	0	0	0	0	0	0	0	0	0	0	0	0	0	0	0	0	0	0	0	0	0	0	0	0	0	0	0	0	0	0	0	0	0	0	0	0	0	0	0	0	192340
P53634	Dipeptidyl peptidase 1	CTSC	0	21983	0	0	19017	0	39580	0	0	0	0	10421	14255	21690	0	20859	0	0	0	0	0	25466	0	13106	0	0	10688	0	0	0	13357	0	0	0	0	14090	24619	7317.9	0	0	0	0	0	0	0	0	0
O60888	Protein CutA	CUTA	0	133820	274580	0	145850	84408	411470	126520	106540	176940	125720	150180	122870	234610	0	106000	0	61085	106800	0	176300	0	117570	75329	146970	0	121270	85729	131360	127190	323930	91356	164210	106440	96327	115710	241200	117910	0	99561	50749	171690	136960	0	0	0	246430
Q3LXA3	Bifunctional ATP-dependent dihydroxyacetone kinase/FAD-AMP lyase (cyclizing)	DAK	0	0	0	0	0	0	0	0	0	0	0	0	0	0	0	0	0	0	0	0	0	0	0	0	0	0	0	0	0	0	0	0	0	0	0	0	0	0	0	0	0	0	0	0	0	0	0
Q9UJU6	Drebrin-like protein	DBNL	0	0	0	37754	0	42079	21218	0	0	7630.9	142030	39057	19121	44750	0	22163	48270	26381	5584.5	16835	0	0	0	0	0	81330	11554	23559	109700	11685	38218	29553	16326	13748	0	36685	56749	0	62453	0	31766	17581	46220	66236	0	0	33922
Q13561	Dynactin subunit 2	DCTN2	0	0	0	0	14850	0	20870	0	8137.2	15696	8886.3	0	0	17523	0	0	0	0	0	0	22415	0	0	15269	0	17410	0	0	16756	0	13333	0	0	0	7720	0	21795	0	12511	0	9316.4	10926	8223.5	20748	0	11028	0
O94760	N(G),N(G)-dimethylarginine dimethylaminohydrolase 1	DDAH1	0	0	0	0	0	0	0	0	0	0	9024.2	0	0	41941	0	0	40607	0	0	0	34989	0	0	0	0	0	0	0	45083	8402.7	0	18199	0	0	0	10045	0	0	32947	0	0	0	0	40856	0	0	0
Q16531	DNA damage-binding protein 1	DDB1	0	0	0	0	0	0	0	0	0	0	7851.9	0	0	0	0	0	10018	0	18613	0	27864	0	0	0	0	22439	0	0	8657.4	0	0	10981	0	6772	0	0	26733	0	0	0	6524.3	0	0	0	0	0	0
P30046	D-dopachrome decarboxylase	DDT	0	278710	139010	325390	62811	105710	0	0	44525	31276	322470	47135	0	125470	0	60885	158620	131170	158530	0	0	735090	0	198880	0	590130	185140	0	512280	29352	134100	219000	0	315210	131550	252070	1040800	0	473090	0	128820	66569	56808	240090	41321	13385	17963
O00148	ATP-dependent RNA helicase DDX39A	DDX39A	0	0	0	0	0	0	0	0	0	0	0	0	0	0	0	0	0	0	0	0	0	0	0	0	0	0	0	0	0	0	0	0	0	0	0	0	0	0	0	0	0	0	0	0	0	0	0
Q8WXX0	Dynein heavy chain 7, axonemal	DNAH7	0	0	0	0	0	0	1099.2	0	0	0	0	0	0	0	451.32	0	0	0	0	0	0	0	0	0	0	0	0	0	0	0	0	0	0	0	0	0	0	0	0	0	0	0	0	0	0	0	0
Q9UBS3	DnaJ homolog subfamily B member 9	DNAJB9	0	69554	0	0	45378	18597	0	0	0	64099	14878	0	0	0	0	36006	37900	46590	0	61940	0	50483	0	23322	21103	0	0	0	0	0	0	18355	0	0	0	38688	0	0	0	0	10404	0	49176	0	0	0	0
Q14126	Desmoglein-2	DSG2	0	5917.3	3762.6	0	2859.7	0	34960	0	14255	0	7681.8	4121.7	24681	19986	0	0	6802	0	70518	0	0	20001	0	24523	0	29247	0	0	28210	0	0	2100	0	0	0	0	26110	0	9803	0	6525.1	0	0	12184	0	14366	0
P15924	Desmoplakin	DSP	0	0	0	0	0	0	0	0	0	0	0	0	0	0	0	0	0	0	0	0	0	0	0	0	0	0	0	0	0	0	0	0	0	0	0	0	0	0	0	0	0	0	0	0	0	0	0
P30084	Enoyl-CoA hydratase, mitochondrial	ECHS1	0	0	0	0	0	0	33394	0	23013	0	0	0	0	0	0	0	0	0	0	0	8685	0	0	0	0	52872	0	0	0	0	0	0	0	0	0	0	0	0	0	0	0	0	0	0	0	0	0
P24534	Elongation factor 1-beta	EEF1B2	0	0	0	0	0	0	0	0	0	0	0	0	0	0	0	0	0	0	0	0	36691	0	0	0	0	0	0	0	117750	0	0	0	0	0	0	0	0	0	0	0	0	29443	35329	0	0	0	61361
P60842	Eukaryotic initiation factor 4A-I	EIF4A1	0	0	0	11210	0	0	0	0	0	0	0	0	0	20260	0	0	0	0	0	7407	0	0	0	0	0	19064	5684.4	0	28930	0	20841	0	10933	0	0	0	0	0	17070	0	0	5308.5	13012	9491.1	0	0	0
O95834	Echinoderm microtubule-associated protein-like 2	EML2	0	26086	11455	40971	24113	0	48529	6890.7	52787	0	18095	17417	0	11476	0	0	45519	13310	52333	0	68468	126870	0	13875	0	40777	19183	51310	11974	0	21499	146160	18777	165260	0	0	349590	0	15855	0	35242	9374.2	0	0	0	32651	0
Q13822	Ectonucleotide pyrophosphatase/phosphodiesterase family member 2	ENPP2	0	0	0	0	0	0	0	0	0	0	397460	0	0	0	0	0	0	319160	210440	0	329710	871110	0	0	23540	0	0	117970	668860	18907	0	0	254260	0	0	0	0	0	0	0	0	280150	0	0	0	0	0
O43768	Alpha-endosulfine	ENSA	0	0	0	123880	0	0	0	0	174620	0	138540	0	58797	0	0	0	0	0	59969	0	0	176690	0	0	0	116030	0	0	0	0	0	0	0	110240	0	0	195340	0	89107	0	129690	0	0	0	0	129770	0
Q9H4G0	Band 4.1-like protein 1	EPB41L1	0	0	0	0	0	0	0	0	0	0	8113.7	0	0	0	0	0	0	0	0	0	0	0	0	0	0	0	0	0	0	0	3655.8	0	0	13557	0	0	0	0	0	0	0	0	0	0	0	40664	0
Q9H6S3	Epidermal growth factor receptor kinase substrate 8-like protein 2	EPS8L2	0	0	0	4457.3	0	0	0	0	0	0	0	0	4125.8	0	0	0	0	0	0	0	0	0	0	0	0	0	0	0	0	0	0	0	0	0	0	0	0	0	0	0	0	0	0	0	0	0	0
Q96HE7	ERO1-like protein alpha	ERO1L	0	8780.8	0	71720	11066	11995	51726	15474	12375	0	66224	0	22254	0	0	0	19847	0	17719	21440	39284	24111	0	101640	0	48344	15845	12782	0	0	0	57807	0	53289	10235	0	27622	18570	0	0	17667	0	14029	14350	0	0	0
P30040	Endoplasmic reticulum resident protein 29	ERP29	0	0	0	93524	58124	25411	170830	0	39792	0	0	19958	84399	57718	0	0	31954	0	69141	0	65490	0	0	32554	0	0	0	57467	0	0	21154	32691	0	101310	0	0	0	0	0	0	28775	0	20290	0	0	71349	0
Q9BS26	Endoplasmic reticulum resident protein 44	ERP44	0	0	0	0	23765	0	0	0	0	6406.1	14412	0	0	12813	0	0	0	0	0	0	30247	0	0	18035	0	26255	0	0	0	0	0	0	0	0	0	0	41775	0	13392	0	0	0	0	0	0	0	0
P10768	S-formylglutathione hydrolase	ESD	0	0	0	0	0	0	0	0	0	0	0	0	0	0	0	0	0	0	0	0	0	0	0	0	0	0	0	0	0	0	0	0	0	0	0	0	0	0	0	0	0	0	0	0	0	0	27782
P00734	Prothrombin	F2	0	0	0	17956	0	0	0	21304	0	0	26277	16758	0	83774	0	0	0	15838	4261.4	26837	0	0	4520.4	0	0	36557	22371	0	0	11581	33341	0	0	0	0	9957.6	0	18274	0	0	16627	0	0	0	0	0	0
Q9H098	Protein FAM107B	FAM107B	0	0	0	0	0	0	0	0	0	0	0	0	19145	0	0	0	13161	0	0	0	0	0	0	0	0	0	0	19328	0	0	0	0	0	0	0	0	0	0	0	0	0	18841	0	0	0	0	0
P23142	Fibulin-1	FBLN1	0	0	0	0	0	0	0	0	9746.2	0	0	0	0	0	5427.2	0	5974.2	5555	19058	0	0	0	0	12627	0	0	0	0	0	0	0	0	0	0	0	0	0	0	12815	0	0	0	13353	0	0	0	0
P07954	Fumarate hydratase, mitochondrial	FH	0	0	0	28429	0	0	41085	0	36199	0	139500	0	19069	126660	0	18169	40653	0	138440	0	39379	78889	0	110660	0	108890	23769	19332	61164	0	0	8071.9	0	59044	0	0	66648	0	17731	0	22810	17549	0	40326	0	16456	0
P62942	Peptidyl-prolyl cis-trans isomerase FKBP1A	FKBP1A	0	0	0	0	0	0	654940	0	0	0	384220	0	501730	486000	0	0	424300	165930	647310	0	0	803490	0	0	0	1491400	0	743660	468110	0	372140	0	0	254610	0	0	779360	0	309220	0	148530	299890	186120	294610	0	0	0
Q02790	Peptidyl-prolyl cis-trans isomerase FKBP4	FKBP4	0	0	2915.6	12535	0	8818.8	12838	16360	30823	6727.3	27370	13141	24235	18775	0	0	7146.7	0	8708.6	6108.6	22225	9223	0	8871.6	0	35095	7556.8	9062.8	11988	0	0	0	13430	36448	0	0	37669	0	0	0	9592.7	10192	0	13287	0	0	0
P20930	Filaggrin	FLG	0	0	0	0	904.16	0	0	0	0	758.22	0	0	0	0	0	0	0	849.95	0	0	0	0	0	17787	0	1052.1	3506.7	0	0	0	0	0	3904.8	0	0	0	0	0	0	445.72	0	0	0	0	0	0	90481
Q5D862	Filaggrin-2	FLG2	0	0	0	0	0	4369.9	0	0	0	13140	0	0	0	0	0	0	0	0	0	0	0	0	0	0	8928.2	0	0	0	0	0	0	0	0	0	0	0	0	0	0	5904.6	0	0	0	0	0	0	48184
P02751	Fibronectin	FN1	0	6199.8	380880	78104	218230	0	0	0	97097	0	0	0	0	1368.7	71163	0	0	358770	71226	7924.5	0	0	306580	0	0	0	6696.9	165440	0	0	0	178100	641570	154420	392710	258370	347140	0	13477	179830	0	0	1181.5	276970	0	0	595610
P11413	Glucose-6-phosphate 1-dehydrogenase	G6PD	0	18351	0	146000	0	18434	39510	0	17436	0	35868	0	0	0	0	0	15247	0	99446	0	0	189980	0	0	0	40691	19408	0	22672	0	0	28509	0	24059	0	0	125020	67191	46272	0	13624	0	11551	0	0	0	27827
P31150	Rab GDP dissociation inhibitor alpha	GDI1	0	0	0	0	32950	0	0	0	42362	0	61221	30844	81723	0	0	0	120540	32118	60207	0	0	96964	0	0	0	85856	0	32097	0	0	16299	89890	0	13020	0	5290.8	60318	0	7150.4	0	0	0	0	0	0	62860	39593
O60547	GDP-mannose 4,6 dehydratase	GMDS	0	11098	0	20201	0	18388	20356	0	16297	0	0	0	0	14131	0	0	44523	0	33293	0	127660	0	0	43195	0	87136	0	40468	0	0	15299	0	0	25612	0	9031.9	90150	0	0	0	0	27366	0	0	0	0	0
Q9P2T1	GMP reductase 2	GMPR2	0	0	0	0	0	0	0	0	0	0	0	0	0	0	0	0	0	0	0	0	0	0	0	0	0	0	0	0	0	0	0	0	0	0	0	0	0	0	0	0	0	0	0	0	0	0	0
P63244	Guanine nucleotide-binding protein subunit beta-2-like 1	GNB2L1	0	0	0	93023	0	0	39761	0	0	0	18271	0	78347	17901	0	0	11360	0	47117	0	42113	149180	0	18714	0	59766	0	19995	29401	12920	0	31459	0	54443	22385	0	52765	0	38426	0	20042	17843	0	0	0	22594	0
P46926	Glucosamine-6-phosphate isomerase 1	GNPDA1	0	0	0	49932	0	0	18967	8506.2	0	19305	41940	196820	37096	291100	171120	178830	22642	22945	64149	0	62600	30274	0	0	0	49449	0	0	78971	0	211340	16258	0	52724	88005	0	0	0	0	0	0	0	0	29580	126150	0	0
P17174	Aspartate aminotransferase, cytoplasmic	GOT1	0	0	0	11184	0	0	13679	0	0	0	109060	27872	13955	0	0	0	0	0	33756	0	24578	23198	0	0	0	60721	28964	0	14078	0	15122	34332	13570	0	0	0	256630	0	32969	0	0	0	0	109690	0	18274	0
P07203	Glutathione peroxidase 1	GPX1	0	88997	0	0	31600	48697	70055	0	55479	69189	0	90568	42736	187600	0	62877	0	0	57838	95866	305510	73404	0	79499	0	80063	166450	29514	58101	0	267560	0	55352	96204	0	55547	214130	62179	48612	0	0	52504	45409	0	0	22122	0
P08263	Glutathione S-transferase A1	GSTA1	0	7769	48957	319170	30523	22480	554520	27828	413680	133050	611930	0	93326	424260	0	0	320080	0	159720	103390	128330	123390	0	495760	0	889520	27307	0	519010	0	0	0	0	92259	55207	0	509440	0	335480	0	166830	0	38578	167730	0	423310	250790
P12081	Histidine--tRNA ligase, cytoplasmic	HARS	0	6939.7	0	0	20529	0	81476	0	9324.3	19120	60189	35070	17330	16668	0	9718.4	0	0	50879	0	22563	26904	0	13712	0	31793	14386	18116	9201.6	0	41005	10479	0	21337	0	0	51834	0	10681	0	14410	22926	0	13083	0	21266	0
P69905	Hemoglobin subunit alpha	HBA1	0	0	0	34710	0	0	532410	0	436550	0	0	0	48208	0	0	0	0	131030	105430	0	0	0	0	79022	0	70326	0	0	0	0	95103	0	0	0	0	0	0	0	635630000	47692	70047	0	151740	0	0	0	0
P02042	Hemoglobin subunit delta	HBD	0	0	0	0	0	0	0	0	0	0	0	0	0	0	0	0	0	0	0	0	0	0	0	0	0	0	0	23510	0	0	0	0	0	0	0	0	0	0	2902400	0	0	0	0	0	0	0	0
P16401	Histone H1.5	HIST1H1B	0	0	0	50259	79849	0	28208	46414	26854	0	257650	68558	80079	47316	0	0	13970	0	122400	33402	50867	0	0	0	0	85657	51969	13772	18681	0	50667	0	0	0	140260	0	17732	31089	0	13573	62947	0	43310	18349	0	21454	0
P62805	Histone H4	HIST1H4A	0	0	0	159200	461140	148380	187610	47729	77079	30514	227150	0	0	341620	42024	38470	48084	0	76124	65358	480210	0	0	31909	40876	1030000	48018	0	301760	0	98609	0	0	0	469060	22154	304430	0	159300	519970	164420	0	10907	209140	0	0	0
Q6FI13	Histone H2A type 2-A	HIST2H2AA3	0	0	85241	77260	0	0	215920	0	0	0	58834	0	24382	112680	0	0	0	0	0	0	138740	0	0	0	0	209170	0	0	58973	0	86461	0	0	0	18063	0	81416	0	108270	0	17204	0	0	0	0	0	42616
P10321	HLA class I histocompatibility antigen, Cw-7 alpha chain	HLA-C	0	0	0	0	22372	0	0	0	0	0	0	8330.1	0	9587.4	0	0	0	24174	0	31209	0	0	0	0	0	0	0	0	49104	0	0	0	0	0	0	0	30870	0	0	0	0	0	0	0	0	97901	15546
P09429	High mobility group protein B1	HMGB1	0	69434	0	153990	33767	0	36631	0	0	0	26561	0	21718	50786	0	0	0	0	0	0	95308	0	0	41752	0	40085	0	0	0	24507	0	0	0	0	119610	0	37261	0	51637	27914	0	22472	30514	33700	0	37982	0
P05114	Non-histone chromosomal protein HMG-14	HMGN1	0	0	0	250130	0	45307	94899	57086	144000	0	211150	0	240830	63146	0	0	127520	31281	41027	0	129270	51119	0	96007	0	351340	0	0	0	0	67984	0	0	161150	91433	0	143670	0	50340	0	100530	0	30889	30840	0	0	0
Q9H910	Hematological and neurological expressed 1-like protein	HN1L	0	9534.6	0	19039	0	0	0	0	0	0	29706	0	24542	17231	0	0	10681	0	0	0	0	0	0	0	0	0	0	10719	22465	0	17256	0	21515	0	0	0	26056	0	0	0	0	15714	21880	12037	0	7169.5	21240
P31943	Heterogeneous nuclear ribonucleoprotein H	HNRNPH1	0	0	0	0	0	0	0	0	0	0	0	0	0	0	0	0	0	0	0	0	0	0	0	0	0	0	0	0	0	0	0	0	0	0	0	0	0	0	0	0	0	0	0	0	0	0	0
P61978	Heterogeneous nuclear ribonucleoprotein K	HNRNPK	0	0	0	32583	21939	18207	147210	0	78921	0	46689	120680	0	0	0	0	21957	22720	47369	0	190590	53493	0	0	0	110090	12297	143280	36263	0	20012	12315	0	0	114270	3886.1	188660	59115	88361	0	46626	0	0	11803	0	57839	34302
P14866	Heterogeneous nuclear ribonucleoprotein L	HNRNPL	0	0	0	0	0	0	0	0	0	0	0	0	0	0	0	0	0	0	0	0	0	0	0	0	0	28356	0	0	0	0	0	0	0	0	0	0	0	0	0	0	0	0	0	0	0	60033	0
P04196	Histidine-rich glycoprotein	HRG	0	0	0	0	0	0	0	0	0	0	0	0	6315.9	0	0	0	0	0	31980	22901	0	0	0	0	0	15847	0	27393	0	0	0	0	0	0	22289	0	0	0	0	0	0	0	0	0	0	0	0
O75506	Heat shock factor-binding protein 1	HSBP1	0	0	0	0	0	0	0	0	0	0	0	0	0	0	0	0	0	0	0	0	0	0	0	0	0	0	0	0	0	0	0	0	0	0	0	0	0	0	0	0	0	0	0	0	0	0	0
Q58FF6	Putative heat shock protein HSP 90-beta 4	HSP90AB4P	0	0	0	0	0	0	0	0	0	0	0	0	0	0	0	0	416380	0	0	0	0	627700	0	281450	0	0	0	386460	0	0	0	0	0	0	0	41194	1011700	0	0	0	92947	0	0	195010	0	0	18661
P14625	Endoplasmin	HSP90B1	0	0	7053.5	91620	11786	21524	12675	14004	126220	8921.1	10818	17800	0	90055	0	7481.3	29394	9203.8	37339	0	116660	0	0	42257	5844.7	246950	7885.9	0	8190.8	0	43168	5952.6	0	60627	27558	0	181010	0	17737	26722	49176	0	0	5388.6	0	60964	0
P17066	Heat shock 70 kDa protein 6	HSPA6	0	149380	0	493320	0	0	494400	0	0	0	0	0	477000	204570	29584	7190.1	676270	107670	203500	0	0	398250	0	0	39232	0	297260	441530	398490	17443	16428	429300	5125.8	687370	229110	0	754850	0	337270	0	192280	491380	42546	0	0	0	201380
P38646	Stress-70 protein, mitochondrial	HSPA9	0	0	0	7535.3	0	0	0	0	0	0	10063	0	0	11427	0	0	0	0	0	0	0	0	0	0	0	32339	0	0	0	0	0	12786	0	0	0	0	0	0	0	0	0	0	0	0	0	57264	0
P01860	Ig gamma-3 chain C region	IGHG3	0	0	14865	23985	0	16969	69234	9540.2	179910	0	18323	0	70365	93885	28793	0	64841	109240	172360	21801	0	45855	0	47156	0	67409	51241	0	33465	11382	0	26066	0	33803	0	9183.9	25520	0	643770	70359	150090	0	44338	75060	9170.6	0	0
P01861	Ig gamma-4 chain C region	IGHG4	0	0	0	128820	0	0	73225	68692	128460	0	0	0	394600	0	0	0	393820	63326	851100	0	94936	28619	0	137430	0	99111	0	421630	55050	0	69192	210700	0	507150	0	0	0	109630	117870	0	0	0	346250	27579	0	0	0
A0A0B4J1X5	Immunoglobulin heavy variable 3-74	IGHV3-74	0	0	0	0	0	0	0	0	0	0	0	0	0	0	0	0	0	0	0	0	0	0	0	0	0	0	0	0	0	0	0	0	0	0	0	0	0	0	0	0	0	0	0	0	0	0	0
Q9GZP8	Immortalization up-regulated protein	IMUP	0	0	0	172340	0	0	631500	0	245860	334510	0	164890	0	40472	0	0	199990	890420	0	0	442380	413480	0	69894	0	592520	0	356560	208160	125060	170140	0	1001300	279780	0	0	695090	0	0	0	71189	103220	682210	125300	0	755860	0
P05161	Ubiquitin-like protein ISG15	ISG15	0	0	0	0	0	0	0	0	0	36689	0	0	0	0	0	0	0	0	0	0	0	0	0	0	0	17657	0	0	0	0	0	0	0	0	0	0	0	0	0	0	0	0	0	0	0	0	0
Q96CN7	Isochorismatase domain-containing protein 1	ISOC1	0	0	0	25147	7797.4	7075.6	0	0	8752.6	0	26491	0	0	32185	0	0	0	0	15032	0	29778	0	0	18789	0	26768	63704	0	0	0	0	0	0	13720	0	0	68594	0	0	0	11060	0	0	0	0	0	28747
P19827	Inter-alpha-trypsin inhibitor heavy chain H1	ITIH1	0	0	0	73841	28182	27652	76563	0	88980	0	16352	0	35567	15529	0	0	72569	24484	189160	246440	15679	65599	0	153100	0	189190	0	115990	132380	0	61286	114730	0	294400	71900	0	89321	0	288640	0	21299	0	31466	46992	11903	35382	0
P19823	Inter-alpha-trypsin inhibitor heavy chain H2	ITIH2	0	0	6749.5	83547	0	0	65253	8405.8	157670	0	34332	0	61573	70974	0	0	30207	23440	226850	49255	4996.8	37692	0	174540	5515	250330	49032	204310	80700	0	58635	39791	0	135560	13549	16057	72106	12815	477230	0	0	0	39257	27273	0	63945	18885
Q14624	Inter-alpha-trypsin inhibitor heavy chain H4	ITIH4	0	3238.7	0	15860	41721	0	44931	0	145470	0	30311	9083.2	21779	68749	9121.5	0	23923	37214	159200	13079	48777	42904	0	124930	12288	163370	15725	59265	66305	0	5546.4	19822	0	14839	25259	0	12261	0	219930	0	8163.4	7601.4	56447	19914	0	28399	7015.9
P14923	Junction plakoglobin	JUP	0	0	0	0	0	0	0	0	0	0	0	0	0	0	0	0	0	0	0	0	0	0	0	0	0	0	0	0	9271.9	0	5241.9	0	0	0	0	0	0	0	0	0	0	0	0	4554.7	0	0	0
Q15058	Kinesin-like protein KIF14	KIF14	0	0	0	0	0	0	0	0	0	0	0	0	0	0	0	0	0	0	0	0	0	0	0	0	0	0	0	0	0	0	0	0	0	0	0	0	0	0	0	0	0	0	0	0	0	0	0
Q99456	Keratin, type I cytoskeletal 12	KRT12	0	0	0	0	0	0	0	0	0	0	0	0	0	0	0	0	0	0	0	0	0	0	0	0	0	0	0	0	0	0	0	0	0	0	0	0	0	0	0	0	0	0	0	0	0	0	0
Q86Y46	Keratin, type II cytoskeletal 73	KRT73	0	0	0	0	0	0	0	0	0	0	0	0	0	0	0	0	0	0	0	0	0	0	0	0	0	0	0	0	0	0	0	0	0	0	0	0	0	0	0	0	0	0	0	0	0	0	0
Q8N1N4	Keratin, type II cytoskeletal 78	KRT78	0	0	0	0	0	0	0	0	0	0	0	0	0	0	0	0	0	0	0	0	0	0	0	0	0	0	0	0	0	0	4292.3	0	0	0	0	0	10539	0	0	0	0	0	0	0	0	0	0
Q5XKE5	Keratin, type II cytoskeletal 79	KRT79	0	3260400	0	0	912240	2081300	0	6243.2	381090	0	495490	0	0	0	17280	5431	4402.8	0	15004	0	0	315070	0	575460	8914.5	506360	0	0	1694.2	5454.8	0	134960	0	13775	0	0	285240	535420	0	0	378400	844670	0	9265	216300	0	341450
Q16719	Kynureninase	KYNU	0	0	0	0	0	0	16793	0	0	0	0	0	0	0	0	0	0	0	0	0	14372	0	0	0	0	0	0	0	0	0	0	0	0	0	0	0	41915	0	0	0	0	0	0	0	0	0	0
P13796	Plastin-2	LCP1	0	0	0	2163.1	70899	0	0	7698.1	7715.2	0	3768.7	0	0	4796.3	10244	0	0	0	4416.4	0	6158.3	0	0	9868.6	0	13276	0	0	0	0	4798.6	0	0	3498.7	329280	0	10927	21524	40484	0	82755	0	8182.3	0	0	0	6942.7
Q99538	Legumain	LGMN	0	0	0	0	0	0	0	0	0	0	0	0	0	0	0	0	0	0	0	0	0	0	0	0	0	0	0	0	0	0	0	0	0	0	0	0	0	0	0	0	0	0	0	0	0	0	0
P02545	Prelamin-A/C	LMNA	0	0	0	9778.1	2930.1	0	0	12416	0	0	20311	2298	0	73379	0	0	0	0	27353	0	2274.9	0	0	0	0	0	0	1781.1	29359	0	24509	0	0	0	0	0	0	0	0	0	0	0	0	0	0	35242	0
Q8WWI1	LIM domain only protein 7	LMO7	0	0	0	0	0	0	0	0	0	0	0	0	0	0	0	0	0	0	0	0	0	0	0	0	0	0	0	0	0	0	0	0	0	0	0	0	5850.2	0	0	0	1563.6	0	0	0	0	0	0
Q32MZ4	Leucine-rich repeat flightless-interacting protein 1	LRRFIP1	0	0	0	4122.6	0	0	0	0	0	0	0	0	0	8198.7	0	0	0	0	0	0	0	0	0	0	0	0	0	0	0	0	0	0	0	0	0	0	0	0	0	0	0	0	0	0	0	8204.3	0
P51884	Lumican	LUM	0	0	0	0	0	0	0	0	96991	0	0	0	16231	0	0	0	16602	0	113970	0	0	0	0	123570	0	61183	0	0	27510	0	7760.8	0	0	77849	0	0	28089	0	150810	0	0	0	4147.2	0	0	0	0
P28482	Mitogen-activated protein kinase 1	MAPK1	0	0	0	0	0	0	0	0	20134	0	23659	0	0	0	0	0	0	0	0	0	0	0	0	23072	0	43446	0	0	0	0	23937	0	0	0	0	0	98573	0	30588	0	0	0	0	0	0	0	0
Q8NDC0	MAPK-interacting and spindle-stabilizing protein-like	MAPK1IP1L	0	0	0	0	0	0	0	0	0	0	663200	0	0	0	0	0	0	0	0	0	783080	0	0	0	0	0	0	0	0	0	0	0	0	0	0	0	0	0	0	0	1454500	0	0	0	0	0	0
P29966	Myristoylated alanine-rich C-kinase substrate	MARCKS	0	0	0	183470	0	0	114130	8660.2	31675	29178	152320	35320	177860	142630	0	0	136270	0	458120	0	33644	0	0	0	0	288090	28086	56486	150470	0	55321	75744	0	0	0	0	173210	0	0	0	125620	165520	65267	0	0	59981	190920
O15021	Microtubule-associated serine/threonine-protein kinase 4	MAST4	0	0	0	0	0	4874	0	0	0	0	9261.4	0	1089.3	2379.1	0	0	7073.8	0	3042.9	0	0	4424.7	3256.1	11987	2216.7	11152	0	1581.3	0	0	0	0	0	3462.6	3388.2	0	15678	0	0	0	2240.6	0	0	3232.5	0	0	0
P40926	Malate dehydrogenase, mitochondrial	MDH2	0	38430	51201	49988	34863	0	43435	0	44637	10056	4530.4	19493	16736	40605	0	0	63989	0	14580	27122	161790	131510	0	0	0	17687	0	0	64721	13885	144100	142270	0	41978	0	0	89659	0	0	14978	13401	14898	0	33240	0	0	55365
Q14696	LDLR chaperone MESD	MESDC2	0	0	0	0	0	0	0	0	0	0	0	0	0	0	0	0	0	0	0	0	0	0	0	0	0	0	0	0	0	0	0	0	0	0	0	0	0	0	0	0	0	0	0	0	0	0	0
P08582	Melanotransferrin	MFI2	0	7123.6	0	0	0	0	9786.1	0	0	0	0	0	0	0	0	0	0	0	7325.9	0	0	0	28601	0	0	0	0	0	0	0	0	0	0	0	0	0	0	14375	0	0	0	0	0	0	0	0	0
P14174	Macrophage migration inhibitory factor	MIF	0	345320	0	507190	217570	605000	157660	117110	50930	629800	0	55042	0	59283	0	116080	283900	253430	0	274210	684370	338790	0	575960	120700	572350	0	0	582300	129550	252450	0	796100	164180	135880	254320	135570	0	1977700	0	0	91612	81604	58702	0	0	0
P22894	Neutrophil collagenase	MMP8	0	0	0	0	0	0	0	0	0	0	16236	0	0	0	0	0	0	0	10778	0	0	0	0	0	0	0	0	0	0	0	0	0	0	0	0	0	0	0	0	0	0	0	0	0	0	0	0
P14780	Matrix metalloproteinase-9	MMP9	0	0	0	0	45723	0	0	0	0	0	0	0	0	0	0	0	0	0	11968	0	0	0	0	0	0	0	0	0	15236	0	0	0	0	0	69607	0	13039	0	0	0	0	0	0	0	0	0	0
P41218	Myeloid cell nuclear differentiation antigen	MNDA	0	0	0	0	35557	0	0	0	0	0	17246	0	0	0	0	0	0	0	35981	5653.9	0	0	0	0	0	0	19690	0	0	0	0	0	0	0	63634	0	14574	0	0	0	14586	0	15783	0	0	0	0
P26038	Moesin	MSN	0	0	0	6016.9	19966	0	0	0	18680	0	22879	0	8276.9	8458.2	0	0	17366	0	0	15648	7960	0	0	0	0	33297	0	0	0	0	19182	0	0	13415	39289	0	14800	4895.8	108140	0	24816	0	16548	0	0	9383.2	0
P12882	Myosin-1	MYH1	0	0	0	0	0	0	22637	0	0	0	0	0	0	0	2824.1	0	0	0	1450.8	17034	0	24222	0	0	0	0	0	0	10519	0	0	0	0	0	0	0	0	0	0	0	0	0	0	8085.1	0	0	0
P35579	Myosin-9	MYH9	0	5410.1	0	4124.9	4628.9	0	720.13	0	4552.8	0	12469	0	0	8519.3	0	0	0	2691.7	4464.2	3355.7	3130.5	0	0	3770.4	0	21791	0	0	3440.1	864.72	0	0	1243.6	7789.8	18249	0	11434	0	0	0	8673.1	0	0	0	0	1645	11506
Q9UJ70	N-acetyl-D-glucosamine kinase	NAGK	0	0	0	0	8938.4	10870	0	0	17497	0	0	0	0	0	0	0	19022	0	0	0	15960	0	0	11842	0	14389	0	13048	0	0	16173	0	0	11256	0	0	29064	0	0	18406	0	0	0	0	0	0	0
Q15843	NEDD8	NEDD8	0	0	0	0	0	0	0	0	0	0	0	0	0	0	0	0	22361	0	23775	0	0	0	0	0	0	32598	0	0	0	0	0	0	0	0	0	0	0	0	0	0	0	0	0	0	0	0	43606
Q9UMX5	Neudesin	NENF	0	0	0	57876	0	22770	45491	0	21620	0	43632	0	23039	22204	0	0	50030	0	42769	0	44335	111660	0	37331	0	145440	0	36377	80290	0	12593	43181	0	0	21122	0	98873	0	0	0	0	0	0	30441	0	0	0
Q9NQR4	Omega-amidase NIT2	NIT2	0	0	0	0	0	0	0	0	14456	7660	0	0	29709	0	0	0	23026	0	0	11162	17415	0	0	13078	0	0	0	0	0	0	46687	0	0	35138	0	0	62231	0	0	0	0	0	23942	58986	0	0	0
O00567	Nucleolar protein 56	NOP56	0	0	0	0	0	0	0	0	0	0	0	0	0	0	0	0	0	0	0	0	0	0	0	0	0	0	0	0	0	0	0	0	0	0	0	0	0	0	0	0	0	0	0	0	0	0	0
P16083	Ribosyldihydronicotinamide dehydrogenase [quinone]	NQO2	0	0	0	0	0	0	22214	0	24361	0	46961	0	86103	0	51914	0	0	0	133890	0	0	0	0	0	0	81338	0	17734	34578	0	0	18956	0	27039	0	0	0	0	99062	0	21894	0	0	0	0	0	0
Q6UX06	Olfactomedin-4	OLFM4	0	0	0	0	21966	0	0	0	0	0	10550	0	0	0	0	0	0	0	0	0	0	0	0	0	0	0	0	0	0	0	0	0	0	0	36392	0	0	0	0	0	0	0	0	0	0	0	0
P43034	Platelet-activating factor acetylhydrolase IB subunit alpha	PAFAH1B1	0	0	0	16495	0	0	0	0	12575	0	0	0	0	0	0	0	0	0	0	0	0	54396	0	0	0	26099	0	14904	47896	0	0	0	0	0	0	0	59849	0	24358	0	20179	0	0	0	0	22525	18241
P68402	Platelet-activating factor acetylhydrolase IB subunit beta	PAFAH1B2	0	0	0	47047	0	0	0	0	0	0	24841	0	0	0	0	0	0	73356	0	0	22353	133240	0	37163	0	157670	0	0	0	0	0	0	0	0	0	0	159340	0	59554	0	32807	0	0	0	0	0	0
Q15102	Platelet-activating factor acetylhydrolase IB subunit gamma	PAFAH1B3	0	0	0	0	0	0	0	0	27834	0	27183	0	0	15511	0	0	0	0	0	0	0	0	0	0	0	44255	0	0	0	0	0	0	0	36055	0	0	30943	0	0	0	9730	0	0	0	0	0	0
P22061	Protein-L-isoaspartate(D-aspartate) O-methyltransferase	PCMT1	0	0	0	312070	0	286250	1597700	0	1506300	0	0	629820	387740	207560	0	0	1420000	0	134500	99703	0	537820	0	95061	0	258160	0	0	0	0	301500	0	173590	0	0	0	279210	0	288750	96298	123590	266850	0	121170	0	191530	307910
Q15084	Protein disulfide-isomerase A6	PDIA6	0	0	7723.2	0	0	0	0	0	19513	7439.9	29633	0	0	10620	0	0	0	0	0	25257	30691	0	0	0	6240.3	52363	0	0	3809.1	6821	13018	8674.8	0	0	10966	0	14897	0	0	0	16101	0	0	0	0	53955	11265
O15212	Prefoldin subunit 6	PFDN6	0	0	0	26251	0	0	0	0	0	0	0	0	0	0	0	0	0	0	0	0	0	0	0	0	0	0	0	0	0	0	40809	18896	0	0	0	0	0	0	0	0	0	0	0	0	0	0	0
P17858	ATP-dependent 6-phosphofructokinase, liver type	PFKL	0	0	0	0	0	0	0	0	0	0	0	0	0	4419.8	0	0	0	0	0	0	11281	0	0	0	0	13092	0	0	6709	0	0	0	0	0	0	0	20997	0	0	0	8646.7	0	0	0	0	41231	0
P35080	Profilin-2	PFN2	0	0	0	0	0	0	0	0	0	0	0	0	0	0	0	0	0	0	0	0	0	0	0	0	0	0	0	0	0	0	0	0	0	0	0	0	0	0	0	0	0	0	0	0	0	0	73580
O95336	6-phosphogluconolactonase	PGLS	0	0	0	100400	8934.4	31605	0	19079	54325	0	0	14884	9971.8	82311	0	29834	47756	0	60051	0	179030	0	0	39123	0	189680	0	0	39354	0	63688	49953	0	120060	0	25459	162910	0	32070	0	54382	24332	0	57676	0	0	74784
Q96PD5	N-acetylmuramoyl-L-alanine amidase	PGLYRP2	0	0	0	0	0	0	0	0	17758	0	0	0	0	7779.1	0	0	7463.7	0	0	0	0	0	0	0	0	9825.4	0	0	13073	0	0	0	0	0	0	0	0	0	17887	0	0	0	0	0	0	0	0
Q15149	Plectin	PLEC	0	14084	0	0	0	61972	9469.2	0	6033.3	0	0	0	828.05	19652	0	0	8859.5	0	0	0	6617.9	19138	0	15893	0	0	0	0	0	0	0	52426	0	0	0	10406	6691.7	0	18133	0	0	0	0	0	0	0	31387
P00747	Plasminogen	PLG	0	0	0	16990	30367	0	14898	10112	22988	0	0	0	0	0	0	0	10107	0	31964	38014	15192	0	0	0	0	43678	0	8688.5	0	0	11632	12187	0	58049	0	0	0	0	66193	0	0	0	0	0	0	0	0
Q14651	Plastin-1	PLS1	0	6702.6	0	0	4220.7	0	0	0	10143	5577.4	37004	10501	4811.7	27543	0	0	19496	0	0	0	19550	21789	0	18995	0	26072	0	0	13013	0	17307	9224.9	0	139620	6301.1	0	22273	0	0	0	7836.6	0	27214	0	0	0	0
P00491	Purine nucleoside phosphorylase	PNP	0	0	0	0	0	0	0	0	0	0	12548	26666	15428	18462	0	0	0	0	19606	0	0	0	0	16585	0	0	0	12214	0	0	0	0	0	30625	0	0	88753	0	43253	0	0	0	0	0	0	0	0
P27169	Serum paraoxonase/arylesterase 1	PON1	0	0	0	0	0	0	0	0	0	0	0	0	0	0	0	0	0	0	0	0	0	0	0	0	0	32867	0	0	0	0	0	0	0	0	0	0	0	0	0	0	0	0	0	0	0	0	0
P0CG38	POTE ankyrin domain family member I	POTEI	0	0	0	0	0	0	0	0	16610	0	62424	0	0	0	0	0	0	0	0	0	13010	0	0	0	0	30937	0	0	0	0	0	0	0	0	0	0	0	0	0	0	40420	0	0	0	0	19773	0
P30405	Peptidyl-prolyl cis-trans isomerase F, mitochondrial	PPIF	0	0	0	0	0	0	0	0	0	0	0	0	0	0	0	0	0	0	0	0	0	0	0	0	0	33667	0	0	0	0	0	35496	0	51733	0	0	0	0	0	0	0	0	0	0	0	0	0
Q9H2H8	Peptidyl-prolyl cis-trans isomerase-like 3	PPIL3	0	0	0	32270	0	0	0	0	0	0	41395	0	0	0	0	0	0	0	0	0	0	0	0	15870	0	78126	0	47887	23716	0	0	0	0	68483	0	17022	0	0	28750	0	0	29402	35591	38689	0	0	0
Q15435	Protein phosphatase 1 regulatory subunit 7	PPP1R7	0	12331	0	0	0	0	34529	11814	0	0	55252	0	16639	0	0	0	17794	0	47823	0	5678.2	0	0	22718	0	133680	0	0	145990	0	32156	0	0	26523	0	0	132570	0	119800	0	12686	0	0	41351	0	14681	0
P67775	Serine/threonine-protein phosphatase 2A catalytic subunit alpha isoform	PPP2CA	0	52138	46481	0	0	74589	309950	0	51539	0	222660	0	74003	125890	0	0	112270	0	267520	37552	327330	68315	36889	21627	0	173380	101190	106150	74372	0	210280	148340	0	67479	0	41670	174170	0	27803	0	0	55176	41148	84545	0	152470	35897
P32119	Peroxiredoxin-2	PRDX2	0	0	0	43152	0	0	0	0	0	0	0	0	0	39767	0	0	0	0	0	0	0	0	0	0	0	0	0	0	58417	0	40525	0	0	88713	0	0	0	0	22115	0	0	19252	0	0	0	0	0
P30048	Thioredoxin-dependent peroxide reductase, mitochondrial	PRDX3	0	0	0	0	0	18136	69191	0	67570	0	41778	0	24086	19179	0	0	14484	0	0	0	65372	52476	0	51386	0	160050	0	0	0	0	47320	18286	0	0	47580	0	136260	0	0	0	37292	0	0	19570	0	0	0
P48147	Prolyl endopeptidase	PREP	0	0	0	25342	0	0	16712	0	0	11056	36248	17074	8286.9	19438	0	0	14378	0	0	0	21755	20335	0	22997	0	33847	0	0	7315.6	10745	22825	33166	0	42094	0	0	47189	0	8524.5	0	4069.9	0	0	33443	0	0	0
P25786	Proteasome subunit alpha type-1	PSMA1	0	0	0	0	0	33807	30715	0	26900	0	87759	0	0	0	0	0	17181	0	0	0	0	47297	0	39258	0	77018	24889	14558	418480	0	17138	28216	0	33145	0	0	0	0	114200	0	61576	0	0	17854	0	28616	38356
P20618	Proteasome subunit beta type-1	PSMB1	0	0	0	5842.1	30619	0	0	0	0	0	22845	0	17333	16935	0	0	49782	0	25571	38476	45953	0	0	39836	0	68982	86786	0	14716	0	24632	39139	0	0	0	0	204210	0	0	0	0	0	0	0	0	41675	0
P40306	Proteasome subunit beta type-10	PSMB10	0	0	0	0	0	19325	0	0	63879	0	28499	0	0	0	0	0	0	0	0	0	52501	0	0	0	201520	102510	491240	0	664440	0	0	0	0	0	0	34063	0	0	0	0	0	0	0	0	0	0	0
P49721	Proteasome subunit beta type-2	PSMB2	0	15513	0	49638	0	36552	27983	0	16211	0	0	0	0	47366	0	0	31218	0	78339	43322	0	49222	0	37183	0	45080	0	21811	0	0	19274	25944	12861	91145	0	0	74721	0	90278	0	0	13385	0	15634	0	27755	0
P49720	Proteasome subunit beta type-3	PSMB3	0	32287	0	75824	0	0	197560	0	169890	27498	39917	83285	130120	0	0	0	0	0	85688	45858	33931	115690	0	75178	0	300800	0	64076	49232	0	49494	130740	0	242670	0	0	370470	0	137560	0	118760	35880	0	0	0	165350	0
P41222	Prostaglandin-H2 D-isomerase	PTGDS	0	0	0	0	0	0	37541	0	56030	0	0	0	55734	0	0	0	0	0	0	0	34837	0	0	0	0	0	0	0	0	0	0	0	0	0	0	0	0	0	0	0	0	0	0	0	0	0	0
Q14914	Prostaglandin reductase 1	PTGR1	0	33969	20005	56174	16010	0	0	0	0	0	0	0	0	0	0	0	75507	0	0	19193	0	0	0	15933	0	0	0	0	0	0	0	54922	0	85722	23043	0	54532	0	0	0	0	0	0	0	0	20368	0
P11216	Glycogen phosphorylase, brain form	PYGB	0	0	0	0	0	5668.5	0	0	7042.5	0	8999.7	0	0	0	0	0	8802	0	0	7250	16673	5410	0	13773	0	10551	0	0	0	0	0	6006.9	0	0	0	0	0	0	5279.7	0	3852.4	0	0	0	0	0	0
P09417	Dihydropteridine reductase	QDPR	0	0	0	23693	0	0	92006	0	9664.9	0	35094	0	36713	0	0	0	21695	11057	72372	0	11954	22791	0	0	0	52762	0	24705	40678	0	8083.3	38137	0	53568	0	0	164380	0	0	0	0	0	0	17875	0	65422	0
P62820	Ras-related protein Rab-1A	RAB1A	0	0	0	16560	0	0	0	0	0	0	0	0	12745	0	0	0	38253	0	0	0	0	0	0	0	0	26750	0	0	0	0	0	0	0	0	0	0	0	0	0	0	0	0	0	0	0	22080	0
Q9H0U4	Ras-related protein Rab-1B	RAB1B	0	0	0	0	0	0	0	0	0	0	0	0	0	0	0	0	0	0	0	0	0	0	0	0	0	0	0	0	0	0	0	0	0	0	0	0	0	0	0	0	0	0	0	0	0	0	0
P43487	Ran-specific GTPase-activating protein	RANBP1	0	0	0	265470	0	48504	0	0	41922	0	169200	0	0	89580	0	0	0	0	84817	0	36986	180540	0	114280	0	331990	0	160770	179740	0	0	67689	0	563890	0	0	74129	0	169080	0	0	534070	0	198070	0	160140	0
P09455	Retinol-binding protein 1	RBP1	0	0	0	35444	30262	22391	47851	17989	68632	23749	43840	25368	46696	18609	0	0	36896	0	33883	0	48322	37117	0	47110	12446	80886	16310	0	95475	0	7418.9	36600	0	0	28216	10213	112720	0	57942	0	27850	57466	43048	38055	0	0	0
P46063	ATP-dependent DNA helicase Q1	RECQL	0	238520	176010	0	1063800	55390	69535	125050	49538	800890	0	70624	0	180870	126660	0	0	410190	0	105660	31410	0	173520	98004	757850	0	71134	0	127800	256770	0	0	1071900	0	339250	32857	0	183140	54271	0	32078	0	125280	0	48658	0	0
P61586	Transforming protein RhoA	RHOA	0	24805	0	0	0	28310	0	0	0	0	0	0	0	0	0	0	0	0	0	0	110850	0	0	0	0	76968	0	0	0	0	0	0	0	0	0	0	0	0	0	0	0	0	0	0	0	0	0
Q9NQG5	Regulation of nuclear pre-mRNA domain-containing protein 1B	RPRD1B	0	0	0	0	0	0	0	0	0	0	0	0	0	0	0	0	0	0	0	0	0	0	0	0	0	0	0	0	0	0	0	0	0	0	0	0	0	0	0	0	0	0	0	0	0	0	0
P62263	40S ribosomal protein S14	RPS14	0	0	0	152660	0	78904	116780	0	81939	0	0	0	67687	89440	0	0	0	0	77374	0	153250	162980	0	97557	0	0	0	0	0	0	0	0	0	0	52066	0	352580	0	0	0	53061	0	32934	44044	0	0	0
P05109	Protein S100-A8	S100A8	0	0	0	0	0	0	18959	0	0	0	33459	0	0	53628	0	0	0	0	0	96613	0	0	0	0	0	0	0	11197	0	0	0	0	0	0	0	65823	0	0	0	0	0	0	359660	0	0	0	0
P25815	Protein S100-P	S100P	0	0	0	0	0	47209	222060	432230	0	144740	0	629220	6090300	112590	0	0	3904400	6658800	0	0	722810	1428900	0	0	2424600	4162200	21527000	5590900	213290	0	531420	0	6973600	10964000	90078	0	401500	134350	0	0	2647900	12442000	272030	382510	251280	0	0
P82979	SAP domain-containing ribonucleoprotein	SARNP	0	0	0	0	0	0	0	0	0	0	0	0	0	0	0	0	0	0	0	0	0	0	0	0	0	0	0	0	0	0	0	0	0	0	0	0	0	0	0	0	0	0	0	0	0	65709	0
P31431	Syndecan-4	SDC4	0	0	0	0	0	0	0	0	48286	0	0	28091	0	0	0	0	44958	0	0	0	88133	0	0	0	0	100900	0	0	0	0	42811	0	0	0	0	0	42334	0	0	0	0	0	0	0	0	69408	30650
P55735	Protein SEC13 homolog	SEC13	0	0	0	0	0	0	0	0	0	0	0	0	0	0	0	0	0	0	0	0	0	0	0	50816	0	58591	0	0	0	0	0	0	0	44395	0	0	0	0	50995	0	0	0	0	24352	0	0	0
Q8NC51	Plasminogen activator inhibitor 1 RNA-binding protein	SERBP1	0	0	0	0	0	0	0	0	16408	0	0	0	0	0	0	0	0	0	0	0	0	0	0	0	0	25962	0	0	0	15519	0	0	0	0	0	0	0	0	0	0	0	7289.3	0	0	0	0	0
P08185	Corticosteroid-binding globulin	SERPINA6	0	0	0	44896	0	0	31689	0	114930	0	26635	12971	33429	0	0	0	47906	15222	187280	20101	22725	167880	8441.2	67261	0	147240	0	87322	18291	0	54537	59365	0	0	0	0	287980	25699	337300	0	0	0	0	41695	0	0	0
P50452	Serpin B8	SERPINB8	0	0	0	0	0	0	0	0	0	0	0	0	0	0	0	0	0	0	0	0	0	0	0	0	0	0	0	0	0	0	0	0	0	0	0	0	0	0	0	0	0	0	0	0	0	0	0
P01008	Antithrombin-III	SERPINC1	0	0	0	11212	17841	0	0	0	0	0	6004.7	0	0	19185	0	0	5125.3	0	18752	0	0	0	0	0	0	37699	0	2480.8	26134	0	23416	6077.5	0	14216	0	0	30371	0	0	0	0	13848	14787	7024.6	0	4192.3	0
P05546	Heparin cofactor 2	SERPIND1	0	0	0	0	0	0	0	7901.9	25328	0	0	0	0	0	0	0	7237.4	0	10124	0	22276	0	0	19000	0	42214	0	0	0	0	0	0	0	21546	6995.4	0	7793.4	0	0	0	0	0	10441	0	0	0	0
P05155	Plasma protease C1 inhibitor	SERPING1	0	0	0	19888	0	0	9161.1	0	0	0	0	0	0	0	0	0	0	0	18545	0	9824.7	34013	0	0	0	34576	0	0	0	0	13962	0	0	0	0	0	0	0	0	0	0	0	20044	0	0	0	0
Q9H299	SH3 domain-binding glutamic acid-rich-like protein 3	SH3BGRL3	0	0	400890	1245100	5541400	87015	3566100	6065300	0	2901500	401880	847140	189750	280010	2961100	0	382500	3184700	0	6400300	389200	774350	1109100	459020	173980	740200	315710	359490	638020	260250	334070	1048800	1105100	175610	587360	357810	1756500	500110	1050500	0	200560	7387100	135620	220440	0	0	88588
P55011	Solute carrier family 12 member 2	SLC12A2	0	5903	0	24841	0	3764.5	3797.6	0	5462	0	10007	0	0	9021.8	0	0	19929	0	32157	0	38641	9069.9	0	9600.2	0	24850	0	3253	14932	0	3438.2	0	0	19754	0	0	13521	0	0	0	0	0	0	0	0	53516	0
Q9HBR0	Putative sodium-coupled neutral amino acid transporter 10	SLC38A10	0	0	0	0	0	3603.6	0	1624.5	0	4295.6	0	0	4265.7	6000.4	0	0	0	0	0	5307.8	0	0	0	0	0	0	9070.8	0	12577	0	0	0	0	0	0	3543.4	0	0	0	3820.2	0	0	0	10242	0	0	0
P04179	Superoxide dismutase [Mn], mitochondrial	SOD2	0	0	0	245680	0	0	0	0	0	0	12081	0	0	32544	0	0	0	0	207210	0	30451	0	0	0	0	210050	0	0	95294	0	24537	19843	0	0	0	0	420660	0	0	0	0	0	0	54742	0	347910	0
P08294	Extracellular superoxide dismutase [Cu-Zn]	SOD3	0	0	0	0	0	0	0	0	0	0	0	0	0	0	0	0	0	0	0	0	0	0	0	0	0	0	0	0	0	0	0	0	0	0	0	0	0	0	0	0	0	0	0	0	0	0	0
Q13103	Secreted phosphoprotein 24	SPP2	0	17011	0	0	0	0	0	0	0	0	0	0	0	0	0	0	0	0	0	0	0	0	0	15238	0	0	0	0	0	0	0	0	0	0	18199	0	0	0	0	0	0	0	0	0	0	0	0
Q01130	Serine/arginine-rich splicing factor 2	SRSF2	0	0	0	31009	0	0	23882	0	0	0	77934	0	0	0	0	0	0	0	0	0	41345	0	0	0	0	0	0	0	0	0	17856	0	0	0	0	0	0	0	0	0	0	0	0	0	0	38358	0
P05455	Lupus La protein	SSB	0	0	0	0	0	0	21616	0	0	0	14530	0	17709	0	0	0	0	0	0	0	31013	0	0	0	0	24897	0	0	0	0	0	0	0	0	0	0	11735	0	0	0	0	0	0	0	0	0	0
Q04837	Single-stranded DNA-binding protein, mitochondrial	SSBP1	0	0	0	0	0	0	0	0	0	0	0	0	0	0	0	0	0	0	27142	0	0	0	0	0	0	0	0	0	0	0	0	0	0	32011	0	0	51545	0	0	0	0	0	0	0	0	0	0
P42224	Signal transducer and activator of transcription 1-alpha/beta	STAT1	0	0	0	0	0	0	0	0	0	5377	0	0	0	0	0	0	0	0	8485.8	0	2797.1	0	0	0	0	0	0	0	0	0	0	0	0	0	0	0	14174	3209.5	0	0	0	0	0	0	0	42048	0
Q9Y3F4	Serine-threonine kinase receptor-associated protein	STRAP	0	0	0	16652	0	0	0	0	17065	0	20996	0	0	0	0	0	24212	0	18428	0	0	0	0	0	0	0	0	0	0	0	0	18006	11610	10953	0	12006	0	0	0	0	0	0	0	0	0	47715	0
Q8NBJ7	Sulfatase-modifying factor 2	SUMF2	0	11098	7311.9	0	0	0	0	10518	0	0	0	7373.8	34398	32305	0	11262	14773	0	0	0	0	0	0	10794	0	0	6927.4	0	0	0	21553	0	13588	14939	0	0	0	0	0	0	0	0	12058	0	0	0	42976
Q8NF91	Nesprin-1	SYNE1	0	0	0	0	0	0	0	0	0	0	0	0	0	0	0	0	0	0	0	0	0	0	0	4017.1	0	0	0	0	0	0	195090	0	0	4036.5	0	0	0	0	0	0	0	0	0	0	0	1486.1	5770.9
P37837	Transaldolase	TALDO1	0	0	0	20785	17851	0	58117	18117	0	0	77599	0	0	0	5384.8	0	0	0	36688	0	46174	125800	0	0	0	0	0	50136	54530	16577	0	0	0	257960	57941	0	382190	0	142310	0	40742	0	96237	0	0	0	28340
Q6NXT6	Transmembrane anterior posterior transformation protein 1 homolog	TAPT1	0	0	0	0	0	0	0	0	0	0	0	0	0	0	0	0	0	0	0	0	0	0	0	0	0	0	0	0	0	0	0	0	0	0	0	0	0	0	0	0	0	0	0	0	0	0	0
Q08188	Protein-glutamine gamma-glutamyltransferase E	TGM3	0	0	0	0	0	0	0	0	0	0	0	0	0	0	0	0	0	0	0	0	0	0	0	0	0	0	0	0	0	0	0	0	0	0	0	0	0	0	0	0	0	0	0	0	0	0	17339
Q9UNS1	Protein timeless homolog	TIMELESS	0	0	0	0	0	0	0	0	0	0	0	0	0	0	0	0	0	0	0	0	0	0	0	0	0	0	0	0	0	0	0	0	0	0	0	0	0	0	0	0	0	0	0	0	0	0	0
Q9UDY2	Tight junction protein ZO-2	TJP2	0	0	0	5837.5	0	0	12698	0	0	0	15085	0	0	0	0	0	0	0	0	0	0	0	0	0	0	4797.3	0	0	0	0	4120.3	0	0	0	0	0	0	0	0	0	0	0	0	0	0	0	0
Q9NYL9	Tropomodulin-3	TMOD3	0	0	0	0	0	0	0	0	0	0	0	0	0	0	0	0	0	0	0	0	0	0	0	0	0	23039	0	0	0	0	0	0	0	0	0	0	0	0	0	0	0	0	0	0	0	312790	0
O75888	Tumor necrosis factor ligand superfamily member 13	TNFSF13	0	43196	40267	0	0	0	77689	0	32730	31561	0	37926	0	0	0	0	23378	89335	0	0	49244	107240	0	25486	86545	0	0	0	62843	100720	0	32929	82057	0	0	0	136180	0	0	0	0	0	59793	0	0	0	0
Q53FA7	Quinone oxidoreductase PIG3	TP53I3	0	0	0	208020	0	0	0	0	17396	0	251790	0	0	0	0	0	5002.6	0	167020	0	0	156280	0	0	0	248900	0	35234	108540	0	0	182380	37809	158410	0	0	180740	0	53120	0	0	0	88407	169700	0	0	33969
Q15631	Translin	TSN	0	0	0	26406	0	0	0	0	35013	24118	23999	0	0	145680	0	20136	50112	0	43923	0	50892	40020	0	34832	0	67886	0	0	33433	0	33950	21898	0	0	0	0	112230	0	53117	0	0	20350	0	0	0	0	0
P07437	Tubulin beta chain	TUBB	0	0	0	0	0	0	0	0	0	0	0	0	0	0	0	0	0	0	0	0	0	0	0	0	0	99428	0	0	0	0	0	0	0	0	0	0	0	0	0	0	37959	0	0	0	0	0	0
P04350	Tubulin beta-4A chain	TUBB4A	0	0	0	0	0	0	0	0	0	0	0	0	0	0	0	0	0	0	0	0	0	0	0	0	0	0	0	0	0	0	0	0	0	0	0	0	0	0	0	0	0	0	0	0	0	0	0
O95881	Thioredoxin domain-containing protein 12	TXNDC12	0	0	0	0	0	0	0	0	19426	0	0	0	0	0	0	0	0	0	0	0	0	0	0	0	0	23520	0	0	23352	0	0	0	0	0	0	0	0	0	0	0	0	0	0	0	0	0	0
Q9BRA2	Thioredoxin domain-containing protein 17	TXNDC17	0	0	0	72820	0	0	0	0	0	0	0	0	0	0	0	0	46122	0	0	0	0	28420	0	131760	0	100010	42406	0	0	0	0	194460	0	464980	0	42434	0	0	0	0	85878	98082	0	0	0	0	84681
Q16881	Thioredoxin reductase 1, cytoplasmic	TXNRD1	0	0	0	0	0	0	0	0	0	0	0	0	0	8693.9	0	0	0	0	0	0	0	0	0	0	0	0	0	0	8646.2	0	0	0	0	0	0	0	12818	0	0	0	0	0	0	0	0	0	0
P15374	Ubiquitin carboxyl-terminal hydrolase isozyme L3	UCHL3	0	0	0	99814	57509	68203	167260	47623	0	0	72037	0	43170	21038	0	0	176380	9074.3	47033	0	101610	124430	0	49767	0	108390	36758	0	0	0	129280	74713	45882	99202	78823	0	208350	0	76008	0	87576	153210	85685	42002	0	0	0
P61960	Ubiquitin-fold modifier 1	UFM1	0	0	0	248550	0	0	653620	79153	132120	89587	318260	135970	0	412860	0	0	407790	0	187510	122690	500330	244480	0	0	0	126080	125000	50225	577020	0	148090	192300	47179	115240	214110	152500	0	0	0	0	100510	129160	161070	0	0	453770	159280
P08670	Vimentin	VIM	0	0	0	83853	144080	3754.3	102360	0	12563	10728	111830	43791	50908	18122	0	0	4685.6	10909	66685	21266	70355	33026	0	5274.1	0	235120	33317	23756	148510	0	14630	15782	0	21397	187550	15648	76105	0	96388	0	90817	0	82026	0	0	12002	5153.7
P04004	Vitronectin	VTN	0	0	14487	0	14653	0	15010	12747	39256	0	14758	0	0	0	11749	0	19273	23458	35824	0	0	33190	3378	0	0	65920	0	60026	19281	0	10828	6273.4	0	37376	32578	0	35495	0	131360	12425	0	0	0	0	0	5087.8	0
Q9GZS3	WD repeat-containing protein 61	WDR61	0	0	0	0	0	0	0	0	0	0	0	0	0	0	0	0	0	0	0	0	0	0	0	0	0	53982	322870	0	0	0	0	0	0	0	0	0	0	0	0	0	0	0	0	0	0	0	0
P67809	Nuclease-sensitive element-binding protein 1	YBX1	0	0	0	24804	0	0	0	0	19226	0	15259	13723	14103	38735	0	17255	0	0	41350	0	30320	0	0	0	33990	83742	0	31363	0	0	28113	0	0	74562	0	0	103410	0	0	0	19596	8489.9	0	0	0	57068	0
P16989	Y-box-binding protein 3	YBX3	0	0	0	0	0	0	0	0	0	0	32769	0	0	0	0	0	13992	0	22197	0	0	20241	0	0	0	0	15232	10824	24753	0	0	0	0	12896	0	0	20998	0	33693	0	0	0	9066.9	0	0	27169	0
[truncated: 43 more columns]

## Sheet: DRYaqlip vs. CTRL
Supplementary data 3d: List of proteins identified in the DRYaqlip and CTRL groups at different time-points employing discovery proteomics strategy
Protein IDs	Protein names	Gene names	Protein intensity CTRL_T1_01	Protein intensity CTRL_T1_02	Protein intensity CTRL_T1_03	Protein intensity CTRL_T1_04	Protein intensity CTRL_T1_05	Protein intensity CTRL_T1_06	Protein intensity CTRL_T1_07	Protein intensity CTRL_T1_08	Protein intensity CTRL_T1_09	Protein intensity CTRL_T1_10	Protein intensity CTRL_T1_11	Protein intensity CTRL_T1_12	Protein intensity CTRL_T2_01	Protein intensity CTRL_T2_02	Protein intensity CTRL_T2_03	Protein intensity CTRL_T2_04	Protein intensity CTRL_T2_05	Protein intensity CTRL_T2_06	Protein intensity CTRL_T2_07	Protein intensity CTRL_T2_08	Protein intensity CTRL_T2_09	Protein intensity CTRL_T2_10	Protein intensity CTRL_T2_11	Protein intensity CTRL_T2_12	Protein intensity CTRL_T3_01	Protein intensity CTRL_T3_02	Protein intensity CTRL_T3_03	Protein intensity CTRL_T3_04	Protein intensity CTRL_T3_05	Protein intensity CTRL_T3_06	Protein intensity CTRL_T3_07	Protein intensity CTRL_T3_08	Protein intensity CTRL_T3_09	Protein intensity CTRL_T3_10	Protein intensity CTRL_T3_11	Protein intensity CTRL_T3_12	Protein intensity DRYaqlip_T1_01	Protein intensity DRYaqlip_T1_02	Protein intensity DRYaqlip_T1_03	Protein intensity DRYaqlip_T1_04	Protein intensity DRYaqlip_T1_05	Protein intensity DRYaqlip_T1_06	Protein intensity DRYaqlip_T1_07	Protein intensity DRYaqlip_T1_08	Protein intensity DRYaqlip_T1_09	Protein intensity DRYaqlip_T1_10	Protein intensity DRYaqlip_T1_11
Q16378	Proline-rich protein 4	PRR4	1850500000	1688400000	2556600000	261930000	3746400000	1902400000	79629000	1546000000	119020000	177390000	170490000	6408600	1396400000	4033600000	4212200000	566070000	824160000	1738100000	46601000	4563100000	119110000	552900000	114180000	3720700	3271600000	5009700000	3502800000	191620000	805460000	3628300000	105500000	390410000	73922000	497070000	84790000	2640000	75298000	50161000	17044000	2544100000	8687300	3485600000	58208000	1042200000	725510000	42276000	1465600000
Q9GZZ8	Extracellular glycoprotein lacritin	LACRT	1404700000	765560000	2133700000	1614400000	2113900000	2227900000	1230100000	686800000	953300000	558220000	1164100000	443690000	1364000000	221880000	3243900000	1802900000	1199000000	4643900000	1556800000	1001500000	1964200000	333050000	1716400000	416100000	849790000	151060000	2141500000	1997600000	1635500000	3231100000	1994900000	1392400000	1328200000	1135800000	1535500000	462320000	1215500000	100750000	252110000	660870000	368310000	1138600000	74364000	376050000	411870000	134570000	260300000
P31025	Lipocalin-1	LCN1	1094500000	2689000000	1583600000	1734400000	1773300000	1371200000	2810100000	745450000	1224100000	489280000	2030700000	572600000	2410600000	1583100000	1983000000	2356600000	1933200000	1645200000	1662300000	1408200000	1432000000	360780000	1304800000	626850000	1106600000	1975500000	3479500000	2527800000	2045000000	2158900000	4714400000	1401800000	1680400000	428700000	1283400000	927080000	333210000	504990000	430470000	332550000	709580000	1165700000	119810000	473420000	299150000	160920000	233850000
O95968	Secretoglobin family 1D member 1	SCGB1D1	952130000	77994000	190600000	642980000	393170000	319360000	4434200	2539600	2658800	64896000	516750000	9397400	396640000	14986000	172640000	253440000	52588000	302710000	29564000	8695000	20493000	58084000	96802000	85622000	266510000	169970000	69556000	25997000	903890000	551300000	22688000	3234500	3789300	63746000	174270000	24412000	2837300	37501000	22775000	62170000	43353000	243400000	586010	60642000	257380000	11181000	18394000
O75556	Mammaglobin-B	SCGB2A1	839150000	490510000	1269200000	803420000	826090000	3196800000	869160000	808400000	451010000	537560000	1926800000	528380000	1326100000	259130000	2162600000	1206600000	488500000	4293900000	935370000	604130000	485400000	384770000	1063400000	804100000	988460000	574540000	1630900000	1322600000	805140000	2449600000	977680000	501840000	684440000	767720000	1527000000	675930000	330900000	110620000	484490000	557600000	530990000	1334800000	14313000	342870000	295590000	38477000	144900000
P12273	Prolactin-inducible protein	PIP	301780000	638340000	553140000	211660000	466200000	438420000	307780000	137430000	81534000	162640000	243580000	130290000	554870000	400800000	454040000	203190000	484460000	421470000	112510000	166770000	167050000	106350000	359660000	211560000	599570000	317430000	303940000	214440000	399390000	393700000	383260000	245690000	163080000	164470000	276520000	239270000	38180000	36178000	48904000	70483000	110330000	147480000	19091000	129400000	68353000	12984000	49252000
P61626	Lysozyme C	LYZ	269600000	1528000000	480390000	516920000	469640000	721630000	615770000	283060000	807690000	222460000	414110000	312950000	579670000	1451500000	757520000	360300000	331910000	883980000	697570000	831430000	1802900000	220110000	442290000	554430000	314860000	802100000	979790000	691300000	537950000	787990000	796560000	409010000	1374500000	166700000	520010000	418530000	97607000	72721000	65136000	122890000	56022000	234270000	33372000	176030000	64927000	96539000	149540000
P0DOX7	Immunoglobulin kappa light chain	IGK	44126000	19106000	21612000	32380000	42377000	21287000	56271000	11595000	24830000	27874000	36260000	12937000	22389000	27191000	7287200	15994000	14300000	33142000	62260000	19713000	19628000	18600000	31699000	9490700	53183000	40645000	16536000	19093000	18016000	50218000	82947000	25774000	6987500	10870000	8527300	13367000	5105000	49924000	58724000	37458000	42382000	32731000	8610400	39528000	14558000	32393000	16951000
P01876	Ig alpha-1 chain C region	IGHA1	25432000	19363000	65585000	16098000	17831000	26952000	69727000	15327000	14060000	17921000	17971000	29069000	30010000	18717000	43420000	8765200	16602000	31727000	125840000	9538200	13058000	18192000	11860000	16257000	47138000	18022000	117060000	9854500	26289000	40982000	76013000	25741000	14031000	14192000	15569000	18297000	4705100	19249000	10314000	7437500	28415000	37027000	6895300	89575000	5664700	12936000	12014000
P01036	Cystatin-S	CST4	24512000	28444000	70148000	31165000	48700000	62228000	45411000	9052700	18519000	29384000	60814000	10565000	79203000	7843500	101800000	20652000	21197000	56613000	56465000	20448000	27908000	14085000	64948000	19444000	50511000	20398000	50679000	72170000	41084000	59191000	157770000	24628000	21750000	12269000	45488000	17171000	2241500	12109000	20147000	10147000	10102000	69906000	1363400	16641000	5110900	452350	2688300
P26447	Protein S100-A4	S100A4	23259000	22530000	6946200	7160400	13116000	40504000	9281300	24160000	15747000	21899000	12935000	13261000	20690000	18436000	9008600	11494000	17048000	29741000	2086300	12499000	2189100	20709000	9786100	13376000	37936000	62504000	11097000	13200000	7670600	43808000	5471600	24448000	1789100	13402000	27951000	18565000	22498000	52154000	25875000	71278000	64696000	62033000	5710700	49084000	67134000	20435000	20054000
P0DOY3	Ig lambda-6 chain C region	IGLC6	22825000	10378000	38070000	21266000	27289000	17169000	20530000	11649000	6939100	17817000	8487600	18158000	15867000	5794000	48777000	3472100	22151000	38941000	42234000	16893000	5032400	7081600	28734000	26615000	23884000	16380000	60539000	7526400	10063000	36331000	18539000	7879900	5415600	14148000	8856700	14701000	1804300	10065000	4168600	16480000	4081000	7343900	8619600	25507000	4745400	4130800	2739700
P62328	Thymosin beta-4	TMSB4X	18219000	22105000	13011000	20057000	61113000	144410000	36403000	56055000	34087000	80766000	31781000	184670000	56922000	107990000	35618000	22940000	82747000	72015000	22054000	39273000	4117600	155930000	30574000	82840000	93616000	148900000	45541000	57018000	40308000	148220000	13380000	50063000	8880100	72910000	139610000	129840000	52849000	86124000	132920000	361320000	653890000	102830000	162090000	381370000	350460000	64927000	197010000
Q99935	Proline-rich protein 1	PROL1	18006000	36072000	17984000	15023000	11253000	5908600	26147000	365460	45476000	42865	3906500	199980	47492000	2171400	75012000	10618000	10097000	4829500	5547000	11117000	84179000	257600	1243800	119630	21725000	554730	15766000	3507100	8300600	1039100	11865000	3212600	6900600	360850	10832000	20609000	3459000	0	72947	637490	1573400	8908000	30904	208750	1585500	2183600	455290
P01833	Polymeric immunoglobulin receptor	PIGR	17811000	17185000	27856000	13639000	13494000	22147000	16497000	3802900	6623700	6905400	5421000	10543000	13248000	8605800	27049000	18487000	17658000	33462000	16388000	5787200	3811000	2793800	13872000	8194100	19698000	32885000	12104000	6524200	12156000	21457000	17822000	8185800	2821000	11039000	7812500	25139000	1715300	3291700	11684000	8314800	9769800	10693000	1841300	4394500	4482400	1408600	4833500
P09211	Glutathione S-transferase P	GSTP1	17677000	33012000	6759400	10964000	20391000	36298000	8679100	14916000	17810000	22808000	23289000	18709000	16090000	42370000	8861900	11559000	37319000	53784000	2050100	14627000	1212900	52762000	15236000	14438000	66268000	26149000	10754000	9195600	8041500	95837000	5961300	25977000	1549400	24283000	28416000	9589400	11020000	16988000	74117000	45319000	152940000	44467000	57199000	115330000	54150000	22026000	77159000
P10599	Thioredoxin	TXN	14282000	16873000	3174900	7180200	1324900	2096000	10081000	5013000	2447400	26585000	15520000	10117000	11036000	18080000	1962700	65376	1706100	13051000	2457900	12268000	1415900	26619000	18120000	2088600	18729000	22863000	8691500	4460700	1357300	23990000	3814900	12462000	1144100	10585000	17101000	13817000	3288600	12603000	52622000	49240000	21122000	42253000	41452000	24780000	41109000	17710000	21164000
P10909	Clusterin	CLU	13997000	5550600	20742000	13055000	12360000	10781000	7129200	4712100	7839600	8190400	7382100	3545500	13247000	3536600	11071000	10958000	6334600	29765000	11395000	13381000	8381600	10455000	6601300	1803300	13326000	4193900	17320000	7168500	10977000	13948000	11323000	12847000	11212000	7326800	6716300	20631000	5273400	7950700	3311900	11192000	16090000	9598600	3042700	9270800	4947800	2516400	5780100
P04792	Heat shock protein beta-1	HSPB1	12311000	11970000	7232500	4460400	13682000	42686000	8834400	11753000	7842800	15828000	5870200	28536000	14003000	16890000	10801000	6727500	11207000	46103000	2256500	8645100	1486800	35732000	5518900	12675000	19499000	15628000	12510000	8197000	6632800	62485000	3473800	16380000	494100	14523000	15460000	12577000	8024500	12746000	8546900	34421000	37163000	25178000	28369000	62191000	68331000	16623000	22683000
P61769	Beta-2-microglobulin	B2M	11109000	26163000	72054000	9407000	15444000	9803300	7054300	23644000	8009000	5361600	7442800	57160000	53069000	47251000	70991000	7366200	18115000	25524000	14758000	16095000	40026000	4692300	8011100	24970000	19518000	21783000	130800000	16511000	29462000	16124000	19913000	21807000	20343000	1430500	54348000	65931000	2010700	3679400	3532200	2599100	4671800	29424000	9621200	1928400	10682000	12624000	6286700
P01834	Ig kappa chain C region	IGKC	9423900	4961200	10408000	4277000	19136000	19116000	11436000	3979600	9400200	7079200	5679700	3019100	9049300	4198300	28935000	1666400	11430000	12654000	26622000	7241600	1691900	2420500	8160600	4087200	24027000	3962700	32579000	6181300	13893000	18177000	29571000	7543600	4224600	3094200	5082200	12608000	2582300	10944000	15364000	28241000	25241000	13163000	5619600	51566000	15245000	4330200	8000300
P60709	Actin, cytoplasmic 1	ACTB	8451400	9989100	7056400	13429000	11252000	12594000	7642900	18624000	7346000	15240000	12818000	12061000	5725100	33578000	6266100	7642900	30912000	15257000	5599200	17430000	2227100	42483000	5275000	4746100	16947000	14535000	16824000	24621000	3727500	45990000	10698000	18066000	6033700	18978000	14735000	10780000	7634200	27792000	19188000	18054000	121910000	24294000	26244000	60681000	13588000	9040600	13426000
P01037	Cystatin-SN	CST1	6711300	11909000	13412000	17495000	35734000	38471000	29134000	4948900	3352400	5307300	12837000	11708000	4959100	19156000	80048000	17825000	27308000	24939000	27130000	4312600	3405700	6052400	3685300	10666000	6700900	9959300	34788000	73879000	12467000	28926000	96919000	4074800	2678800	18324000	4878000	4784100	3030400	515100	2265500	2442600	418190	26983000	1044200	5209200	4889600	316310	180230
P06703	Protein S100-A6	S100A6	5468600	1088800	453700	25009000	33185000	714420	24301000	378720	17544000	13984000	1189500	10068000	980880	9223100	19853000	702070	1164200	543110	0	3792400	3552800	8299500	342510	116800	17816000	1275400	2278700	112200	1110300	674630	223490	25786000	0	8208900	419920	89582000	1042000	107190000	2200400	17165000	31844000	97670000	5213700	120160000	273610000	175370000	27571000
Q96DA0	Zymogen granule protein 16 homolog B	ZG16B	5445300	39232000	11450000	24568000	11273000	49433000	39315000	3963800	56199000	12401000	44720000	26208000	11468000	3807300	21820000	64045000	14979000	45596000	20877000	14990000	88133000	5780100	65411000	20432000	5960500	11222000	34545000	39126000	29118000	48862000	15068000	8243500	50396000	4809200	11894000	32198000	3719300	6116200	1627600	2554500	2571200	5709300	72481	3688500	453550	2482400	10970000
P81605	Dermcidin	DCD	5028300	1401200	16542000	2349700	3331700	589560	4878000	1852700	2244600	1975600	5169100	284620	2090200	2399900	5726900	0	0	2787100	2848500	8385600	2363600	1342100	1395300	513600	5387000	5422100	1377000	297340	3365200	1077400	5821100	5260500	1142800	3135400	1130800	7935200	677400	258250	2883400	2130700	1006600	1524400	342530	2477300	2555000	616090	2302200
P06733	Alpha-enolase	ENO1	4514700	9283600	1096500	2674800	4631900	12218000	2316600	5607900	4080600	18583000	5486600	9894900	2927500	15789000	2341000	4651600	9804500	21232000	697290	10388000	810110	26756000	7372500	13505000	11836000	17894000	2837600	6517300	2523900	27401000	1215800	9113300	708170	7206100	4826500	4664100	2780300	7231200	38973000	42345000	46619000	12828000	11788000	20305000	33029000	7769200	8272800
P04264	Keratin, type II cytoskeletal 1	KRT1	4012400	966320	194430	636930	495440	574060	156880	567320	636940	806560	251730	351360	3477500	2528500	1044800	202760	328640	684620	211540	114450	4709200	564460	464570	502170	18146000	3111300	599000	4258400	490100	4382600	9348.1	182370	310850	385320	1079800	341980	43864	10409	132290	147000	742780	3441800	591760	2229600	1852300	1129800	673890
P02814	Submaxillary gland androgen-regulated protein 3B	SMR3B	4010700	697020000	2999400	18837000	1232600	6418500	3659800	5756500	2197200	83002000	419880000	183990000	4188100	488880000	8291700	22035000	1027600	20583000	1672500	9238400	5104500	135210000	398270000	264110000	5199600	611350000	4352200	14579000	1796000	16354000	5758200	10768000	2409400	100130000	309890000	370110000	254850000	0	2098800	2777500	0	13637000	6526700	0	0	3285600	123010000
P63104	14-3-3 protein zeta/delta	YWHAZ	3909100	5521000	1936800	4850700	5919500	7437200	4965600	7016900	2377600	12410000	4050200	5185400	2295800	17487000	3595700	2408600	13752000	11500000	592850	8722800	551620	30286000	3041800	2424600	13517000	11865000	3868500	6409500	1658200	40727000	1366800	7566400	206100	10999000	7446600	5730900	2561300	5415700	9431800	9631800	25828000	9962500	19335000	35634000	17843000	4778900	16454000
P20061	Transcobalamin-1	TCN1	3894600	10771000	7162700	9338200	3113400	4030200	7970300	3376100	2265700	6025800	2543600	746910	4239600	4776200	4960400	14351000	2985700	10795000	6404700	2616900	4976200	2663700	6336800	4558200	4037000	5593400	6256300	3113900	2170000	8560900	3501100	4866600	1861600	3576800	1256900	14437000	1246700	395100	3087700	2754800	2237100	5304900	273310	2158200	1488500	317710	3348400
P04080	Cystatin-B	CSTB	3867200	5617900	1911300	3141100	5188300	9162200	1805100	3028700	1055800	7379400	2676800	2942500	2145700	6009200	3486000	3382500	4520700	25179000	717890	5944500	1924400	8479500	14946000	5937600	4876600	8002300	1910400	2057000	1590800	34237000	2527100	18388000	176050	3594800	2993700	3709200	2758300	8260300	16043000	3336300	11201000	1975900	10564000	5983100	4561900	4018200	8739100
P01591	Immunoglobulin J chain	IGJ	3656900	4350900	198540	81088	3421000	58587	232220	0	107580	3738300	2642500	0	70351	842380	115110	0	0	37671	8918500	2010600	726780	0	4007900	0	244410	2610100	234320	0	0	1014700	22185000	3360000	120490	667420	0	124500	339690	8806200	4644600	0	51728	247190	46218	12860000	1544200	1417200	959100
P31949	Protein S100-A11	S100A11	3514500	4823100	1848300	4327900	5426100	13794000	2782300	3633000	2636300	7774600	2297600	4604400	3714300	4207200	3069500	7810000	4179500	10072000	520350	9578900	1132800	4491000	8721700	4713800	7153700	6790800	4182000	2272100	1779500	13710000	3342700	12648000	0	6108900	4881000	8442100	9462300	25365000	3316100	48140000	6551400	9127500	11744000	25250000	69166000	37007000	18005000
P25705	ATP synthase subunit alpha, mitochondrial	ATP5A1	3356000	405000	381210	42370	159640	26387	582540	1193500	106620	2568300	945830	131680	968470	449180	356240	41095	107600	242110	18450	104940	16791	91410	8277.2	186410	3049200	167850	121890	28105	85634	85502	168850	827830	506180	128690	188380	248510	55349	14718	1576500	12107	735650	0	26571	71719	458860	27916	371700
Q99954	Submaxillary gland androgen-regulated protein 3A	SMR3A	3301300	15664000	8470900	3368600	307570	0	3321500	0	5341700	0	295730	0	7005100	1684700	11541000	780640	0	0	6107000	0	7621800	0	1428400	0	1553900	19689000	7964500	1205900	4097300	0	6679700	0	9519500	0	0	4095900	1989900	996180	1063100	209440	0	9397600	613570	0	4859300	125450	72442
P25311	Zinc-alpha-2-glycoprotein	AZGP1	3257000	7826300	12629000	13728000	13582000	15404000	18947000	2478500	10513000	5002900	6734100	4099300	7029100	4505500	13323000	2940400	4987900	4898600	15960000	6194200	12580000	1394800	7621400	2084600	5048300	2922300	9298400	10420000	12694000	4858800	13071000	9526400	5973700	3941300	7197500	6146500	567490	3500900	1792100	1037400	2246300	4787500	377090	3941800	912530	437540	1734600
Q01469	Fatty acid-binding protein, epidermal	FABP5	3181300	1338300	458210	52570	599630	6825500	2134100	1961600	1257600	3471200	2989500	276810	3410400	3129200	369690	1219900	687500	8641500	490670	1485200	280030	6373500	128050	1003500	5649700	7777500	756490	1862400	639460	11438000	1676900	1956900	372090	2655200	656310	2910400	4227000	986530	3070500	11892000	6777700	3667000	2536700	1237200	19709000	875780	248990
Q06830	Peroxiredoxin-1	PRDX1	3073300	4615300	2242100	3172300	4220500	10329000	4548800	5358500	3683500	3993400	4224500	3843200	3883800	10868000	3784200	1018400	6436400	13010000	931150	6564700	869380	9164900	4272400	2562900	10960000	5394500	5159700	3488400	1055700	18460000	461620	3269600	392540	7512700	10539000	4134500	3629500	10537000	2688100	6901600	18833000	4340800	2846500	21781000	6722100	1729200	9444900
P01614	Ig kappa chain V-II region Cum	IGKV A18	2911400	791710	1921400	971430	1854100	1052500	6044000	695670	472070	0	1687200	982780	3388500	897800	727150	810440	1117500	1358900	7429000	521400	0	328370	0	0	5077000	430510	1742800	702070	2361800	1231900	0	43334	0	474790	1131900	1450100	0	0	0	0	0	8339000	0	0	0	4041200	0
P13645	Keratin, type I cytoskeletal 10	KRT10	2872300	2196000	287090	449380	805770	235320	167910	264100	669800	426300	129010	316950	2440600	504070	816550	949920	797670	752010	216580	101460	5007200	253990	357280	82924	11889000	1897900	364200	5940200	344040	7328100	22476	414820	382960	181680	300360	281680	14935	121780	220980	432200	777500	2165500	642740	1766200	744270	617320	123320
P00352	Retinal dehydrogenase 1	ALDH1A1	2742800	3496800	1400600	1929600	4416800	3469900	785540	6551700	2596600	3687100	1579500	1522900	1402900	6713400	1749600	3920100	8921100	8529400	123120	4603500	309510	12449000	1205000	749830	5393300	4492100	1933900	3246600	795420	14062000	321780	5610200	131570	3296700	5347800	2044700	3479400	7628500	5914700	7059100	13070000	12081000	4074300	19868000	6075400	572470	5922600
P06396	Gelsolin	GSN	2719200	1744700	1969400	3956600	3865000	3344300	3292400	2400600	2408600	3328600	3714800	2858600	1739900	3505700	2602500	2249800	6469300	3021500	1958500	3387800	988980	5680000	2462800	1230000	4087000	3035400	1713200	2593800	2000000	4195200	2397900	3972800	856830	2466900	5004200	1974500	1637000	7873600	4790100	10579000	12761000	4804600	3746900	16665000	4279100	3673400	9986500
P30086	Phosphatidylethanolamine-binding protein 1	PEBP1	2699500	2933500	1674700	4460100	4060700	7862900	1318300	7017300	3591100	5306200	6139900	2975200	4943900	12864000	4987500	828290	5277400	4321300	349750	9073800	796660	8515000	3102200	7407500	8430500	9107300	3440900	3283000	5035200	28722000	585500	10683000	115530	2176200	3273800	4656500	1590700	16129000	10458000	9936800	26336000	8829200	3184000	29552000	21649000	6626400	9059300
P0DP25	Calmodulin-3	CALM3	2693100	2093400	1522100	3224900	2949400	11761000	2203400	3872000	1544100	14412000	3386000	6182800	3274100	6352600	2222000	3438100	8648300	12052000	625200	5708400	361250	1321300	7065900	3856400	10964000	6690500	1611700	6317900	2590800	13365000	867480	5407800	411440	3465700	4528000	9020900	1962300	14046000	15129000	41935000	21259000	8424300	7963800	34283000	33307000	17904000	9366400
Q96FT9	Intraflagellar transport protein 43 homolog	IFT43	2421600	0	0	0	2901300	0	0	0	0	0	0	0	775140	0	3474400	1277500	12514000	0	0	0	0	0	0	0	0	0	0	0	0	0	0	0	0	0	3987600	0	0	0	0	0	0	0	0	0	0	0	0
P30740	Leukocyte elastase inhibitor	SERPINB1	2339500	1651400	785350	4184800	3743000	7859600	2104400	1877200	1609500	4074300	2291700	5212900	1806500	5324300	4302700	2396700	3536500	14974000	335010	2413900	307590	11012000	2521500	13841000	6629400	8453300	2308000	3622100	1757400	26989000	1109900	3468400	95450	10409000	3786800	2130900	4145500	3629500	5921000	14080000	4500700	11461000	15299000	17909000	8541200	2697400	4233400
P01034	Cystatin-C	CST3	2135000	9165500	4573600	3528000	4619100	3854600	5863800	2878000	3690300	1001300	3496100	4673300	4110100	6029500	9711400	2726900	2890400	6544800	7375700	5592000	6168300	760630	2800800	6071900	4308600	5608900	6915800	4155500	1564500	5454100	24630000	2982800	4931600	1762700	2827300	5689100	709750	1150900	1136600	723350	1228400	3227800	203680	2517100	474720	584930	877500
P00738	Haptoglobin	HP	2071500	4999000	2217000	6842300	228610	8644000	4685300	5898600	1740800	13299000	671500	4017900	2265500	7545000	4245600	8100000	1229100	3454800	2590100	4121400	4585100	11191000	1241400	8564300	5616400	5148400	3795300	6260400	158020	6859300	8883300	1473000	4236400	10422000	1254300	6250800	9070200	58736000	22550000	8914600	45663000	3241500	6464700	30872000	16521000	31202000	17783000
P30041	Peroxiredoxin-6	PRDX6	2031000	904410	869350	968470	902550	2350100	462900	1093900	1406000	3212100	1116800	288440	1827500	2062000	1041900	770060	2294000	3591800	200740	1693600	279460	3013300	507120	179960	5516000	2117200	779270	1185000	535800	6628200	295820	1672600	253940	841840	679900	346090	459280	972050	1819400	1176100	14972000	2283300	558060	4654400	3364100	137110	1424700
P04083	Annexin A1	ANXA1	1763400	1062300	241580	1398300	5746000	6502700	1714800	3075400	4004000	5527600	3455000	4305700	955610	1790600	10879000	5249400	4048800	10214000	689360	3612800	2269500	6562800	3930000	9920800	2126100	10390000	12802000	3473600	2307000	8766500	664360	15266000	668690	5237600	8188200	10032000	9588900	17805000	7652300	39314000	4943800	3362800	2672700	15359000	35023000	18073000	24157000
P35527	Keratin, type I cytoskeletal 9	KRT9	1669500	221800	1076200	57782	30388	109670	14075	80035	376460	259960	72504	62370	664940	1662700	338350	29740	134630	352110	0	36080	1691100	380130	343100	175170	3814400	1696900	178210	620980	136800	294560	6948.3	13239	90985	291030	384880	81551	15860	36738	0	66948	824210	1947300	226810	614560	686770	821740	412040
P80303	Nucleobindin-2	NUCB2	1630400	5083300	3893800	2970700	1306700	3150600	1372800	1273200	963330	1028700	2333700	849590	3271800	2744000	2815500	1429800	3288200	3132900	2002500	1011100	944580	1019500	2147700	785040	3835500	1653200	3737200	2062800	2373400	2205000	918630	901090	1142400	1661300	2017800	1437200	90039	103610	598610	415790	240960	1002100	184310	680730	206180	67322	488210
P06702	Protein S100-A9	S100A9	1613400	305560	174330	4828500	791360	1706200	357990	306980	901580	4684900	737550	1399300	1148600	512320	1422400	665900	813940	2687300	31007	715310	195020	1658700	1120000	1576000	3286100	323260	147670	1114400	219750	5006100	1385200	1228700	89505	840290	720570	6436700	12755000	8589700	3033400	19324000	8750900	9473000	31212000	16578000	34374000	117340000	12508000
Q9P1F3	Costars family protein ABRACL	ABRACL	1606900	502400	176990	410440	1288500	963640	482270	2010900	255260	2318500	1039700	2896900	521760	1658900	943630	780190	659560	11062000	0	1009900	118990	7321300	1288700	4152100	1666200	3284900	206450	599170	604910	5668400	371420	1782300	0	1828100	2678600	1667700	591510	1703700	2077900	5890300	4544000	1987700	2655800	5689100	2536500	2739100	4060800
P14618	Pyruvate kinase PKM	PKM	1594900	1084600	589920	1460300	1612100	2176600	729250	3249300	933130	1713800	1122400	426920	1363100	1976800	1532700	2708900	5237000	4477000	307650	1276200	304980	6335500	682440	435750	2249300	1912900	707940	1243700	579410	9569300	404530	2137600	112510	1825500	1108600	1251400	746980	1968700	1360100	1633200	11030000	3590300	2020900	7947600	986880	617660	2328200
P62937	Peptidyl-prolyl cis-trans isomerase A	PPIA	1464300	2351800	641520	1384500	2599800	3135800	1311000	2381300	1094200	4554900	2943800	1928600	1336700	8182800	2066200	489010	4500700	11282000	436340	3716000	577270	10783000	2425800	5571100	3394000	4608500	2220500	3643300	1318800	11473000	989710	4936100	376400	2171300	5505800	2514200	1468500	4091000	7451000	2694600	5605400	7006300	9288900	9837900	8882100	4512600	9502600
P0DMV8	Heat shock 70 kDa protein 1A	HSPA1A	1457300	2023400	247460	1024300	2144200	2977900	1071500	1495700	1274100	832330	1101300	4088100	1106600	3657600	1020700	827360	1961000	3449400	176930	1716300	228720	2274700	1377100	1578600	3633000	3368900	1382600	1669600	298900	6852800	264100	2252500	53219	905980	1919400	1151500	2104800	2548500	8318600	2487600	7731200	3120800	1447000	5581800	4075000	825790	2130700
P60174	Triosephosphate isomerase	TPI1	1423800	1186900	498170	801470	1289300	4323200	1119300	1386000	1119700	2375700	1921600	1288300	1275600	1968400	1498900	1862100	2836300	2874000	252020	2014200	149770	5964200	1124800	1989800	4303500	1136900	1917400	776050	1115200	8744300	357010	1313000	171180	897710	920700	1915500	496750	5715500	3311600	6775100	13593000	4359000	2424700	8811400	10126000	1276900	5476500
Q15847	Adipogenesis regulatory factor	ADIRF	1356100	1238400	0	299710	0	0	1166300	0	0	1171300	1102600	0	5214600	2150500	372550	0	552820	0	0	0	0	1932300	1192300	0	8386100	2281300	0	370390	0	0	0	862660	0	790420	0	1013500	553690	0	2768500	0	6570000	2422700	1577800	5486900	0	945870	0
Q13421	Mesothelin	MSLN	1337200	1319400	2731700	2320000	810480	4967500	2855800	1073500	570870	782280	2609800	1780700	1802600	1549800	3749800	1520800	1273700	10396000	3423000	1012000	636640	731820	2857600	1702300	2640900	1384300	3529800	1379600	1063700	8675300	4298200	783890	229520	1139000	3952900	2044000	699510	185730	1524700	944000	827350	1705200	135920	1049300	1551600	132820	610900
P68104	Elongation factor 1-alpha 1	EEF1A1	1292800	966690	483120	1580200	1266400	3388900	536420	814280	728480	903430	2652800	220240	1989400	2257300	1275900	808460	1632600	3384000	338140	1236500	311470	1229000	687900	341490	5163800	1461800	1767300	1117600	654210	7739600	650460	1261600	135070	1064500	896570	2383300	1036000	2498000	392940	2305000	5478500	9660000	1220900	11403000	981980	635330	1322000
P07108	Acyl-CoA-binding protein	DBI	1223300	1174600	442940	3019000	2402000	11788000	547510	2812300	722780	6872700	1752900	4732500	1462900	6409600	4121000	584420	2629500	23733000	433230	2722200	607820	6273400	1369100	8694300	7530900	9268200	2337200	1888100	1053700	17018000	456510	3054200	105060	3471200	3361100	3880200	3396700	5358600	6456200	13438000	6633400	3505900	11251000	13117000	8753600	6276000	6410900
P30838	Aldehyde dehydrogenase, dimeric NADP-preferring	ALDH3A1	1221900	1285000	193860	209190	1541200	3442600	1248400	1846900	344480	1751800	1009400	1964000	704930	3360500	1132200	633990	3891100	9664100	108960	1399500	449770	6955000	318500	4119800	4379400	3554500	957470	635670	725510	21390000	963740	1405900	44019	1518700	740910	2113300	1239200	3950100	9354700	3595800	5569100	7803400	1659600	7748800	4585700	198720	7065300
P30044	Peroxiredoxin-5, mitochondrial	PRDX5	1148200	1074400	730170	912900	1460100	5070200	446020	1219600	424370	1385200	771110	2178000	1645400	1875200	1760800	801270	3111800	5050800	279600	1340600	279870	2735600	720630	1624600	1998500	1889800	1332100	1112300	766130	9577600	432590	1448900	0	923790	1185500	1476900	995650	3956400	1612600	9943300	5746300	5669600	2621600	13864000	6161700	1051200	3015200
Q8NI22	Multiple coagulation factor deficiency protein 2	MCFD2	1123700	4150600	2319300	1392300	2240600	0	675400	626480	4142900	701530	1526000	0	3801900	3265100	2255000	310650	1459500	899990	953600	0	7432800	0	220040	0	151000	0	1287500	1491400	1523300	1443300	221470	1382800	337450	1306600	440650	1217100	0	0	573520	223140	0	1511500	25117	328020	200560	0	525430
P06454	Prothymosin alpha	PTMA	1115300	1881500	186460	1119400	1370100	4046900	456100	5398700	216830	5736100	993350	1084300	532390	4524300	618880	359950	4388000	2148900	0	4142500	0	22414000	781310	607280	3095400	4421200	878160	550400	498580	3860600	336700	4197300	147220	3732300	515420	1058500	148500	2990600	10374000	6359000	6635500	2776700	7317500	12524000	6098400	5374100	1983900
P07737	Profilin-1	PFN1	1113100	4318100	1032000	1824700	2236800	4334400	1267200	2994100	1135800	10379000	3100200	5439600	783570	11800000	3167000	3350500	3957600	7277100	584570	3510500	949240	16564000	1760300	6124600	2077600	14268000	2122800	6169600	872280	9503600	465750	4794800	459380	3570300	1389200	2556400	1633600	9741900	9602800	13518000	16511000	6119500	16057000	14109000	6356600	3196500	12150000
P62258	14-3-3 protein epsilon	YWHAE	965660	862850	246150	554140	826980	801990	162380	634680	367710	985130	168310	518290	547550	1787200	309510	538680	1605000	722720	43977	552410	36058	2948400	176770	352220	1937400	3629100	318670	447230	281250	1199200	0	233480	115660	957990	468520	705300	551560	2549200	3162000	1536500	6319200	1278900	767560	3036400	1318000	469610	1126000
P18510	Interleukin-1 receptor antagonist protein	IL1RN	903800	1553200	1546100	368920	821110	8457100	1318700	762040	613230	3796400	2536300	1854700	920260	11368000	1682500	404460	846780	5818200	401760	1073800	74938	5120200	2295800	2349300	8269500	6299800	4285000	466920	508460	10742000	533020	751660	59968	1647200	5124200	463950	514200	4426400	26385000	3729600	11074000	9609100	4891200	10373000	4487900	337380	9838400
B9A064	Immunoglobulin lambda-like polypeptide 5	IGLL5	885420	875260	906940	421080	294910	779120	1153200	147030	465540	188780	426910	221950	517990	1061200	1193900	299560	256310	530280	1605600	213100	203990	189100	391730	70441	568630	673070	1563100	148080	220290	844300	768210	290590	196540	208370	510840	443750	134470	411330	407120	517200	336100	543370	479420	1116100	236330	342920	600950
P0DOX2	Immunoglobulin alpha-2 heavy chain	IGHA2	876770	215520	374780	414790	287340	640930	827450	118940	20497	350910	265510	0	1085400	0	551960	0	730630	695640	1524800	0	242510	0	0	0	1243500	272880	509320	235970	0	1255300	1493600	230380	242200	159090	167490	0	29441	302940	162210	371970	56215	372090	211200	56277	405480	77944	15313
P31947	14-3-3 protein sigma	SFN	868210	871240	231140	256550	1044500	2305000	1471800	453820	351110	2809500	1143800	964810	913500	3765300	459230	279630	1441900	6892300	280940	784070	31232	4596300	2207400	1758300	3336800	2412900	721350	708980	1061400	7424100	587510	926160	34228	1496700	2066700	2105700	633650	2127400	4721600	2621000	3931200	4496200	5559100	3144100	7086200	970270	2392700
P21980	Protein-glutamine gamma-glutamyltransferase 2	TGM2	821340	318220	257880	904290	1003000	1321900	613650	1358900	2051600	1164300	574160	416960	421310	861010	160180	1269000	1043800	1426100	84892	1950900	236220	2572200	493780	231560	1623700	964850	225810	911160	214730	5032600	482280	523050	60335	2681300	633860	694990	398740	3181200	703950	2392400	9577500	1321600	1535400	4053200	1683400	279850	2812900
P02788	Lactotransferrin	LTF	783150	12335000	21464000	37611000	3801200	3732900	13438000	4371300	30827000	2869000	1776500	1521800	11525000	4114800	22315000	2650900	2178500	5862600	22176000	7387300	36713000	1557600	3289600	1390200	5580500	1074800	58071000	21400000	2718900	3417000	32570000	5940300	27723000	1256300	1470300	7808700	1974400	3423700	394280	2954000	4126600	19666000	1073000	6381600	2081300	3789800	1747200
Q08380	Galectin-3-binding protein	LGALS3BP	752950	306780	672590	476960	426400	408050	397050	211610	1636300	209190	241600	94111	825450	152260	1441700	101660	714810	201950	323410	446760	1572300	129340	470410	116290	567820	91320	532960	424090	563630	196570	266390	238580	807910	87524	512320	745710	27858	228520	0	213210	53831	760290	95098	380970	81451	7104.1	171220
Q9NZT1	Calmodulin-like protein 5	CALML5	741550	41647	133340	110970	247110	130900	245600	841250	352150	104760	24803	144430	908140	116260	429220	50862	137370	564200	118640	1371300	290840	50180	329180	25662	1414000	13412	104260	40449	217560	366150	265480	1071100	240020	116950	275180	1000400	47794	136510	380270	983260	315330	922000	285120	765420	1224200	1610400	245250
P52566	Rho GDP-dissociation inhibitor 2	ARHGDIB	691390	501200	418150	1661600	604750	1082200	600800	354010	337150	3917500	546370	2498800	413160	1092700	511180	1224400	989580	465310	32042	752990	0	2905600	1742200	652080	1949300	1480700	178350	774500	68722	1430800	572980	1063400	0	952920	618640	759750	382360	2093800	3090700	6120700	5040000	1364700	5400100	7622800	3034500	2582200	2820100
P04075	Fructose-bisphosphate aldolase A	ALDOA	639830	539560	325600	951640	849390	2198200	1101500	1487200	536830	2205600	1871100	1123800	425540	2511100	589090	1191600	2236800	2356400	167290	1555400	154790	2806900	975940	1029100	1988400	1963000	656630	1465100	441040	6201000	511200	1415800	65999	1480700	1051000	1187800	633150	3030100	1550000	2712800	7638300	3227700	952210	5298600	1773500	972220	1988600
P04406	Glyceraldehyde-3-phosphate dehydrogenase	GAPDH	630980	342520	593650	1494600	1637300	2015700	877330	1282200	1563700	1107100	529700	643850	380870	3053500	363130	523990	2042000	1951800	233500	1182900	172350	4828500	637220	706560	1397900	562730	1290400	350730	195660	6652100	245690	2137000	0	1027000	599770	959050	305570	2936800	9514800	6469800	6391500	4013800	2737000	11392000	5692500	593290	3030100
Q9Y5Z4	Heme-binding protein 2	HEBP2	619350	484620	189060	360880	1750500	1378600	146270	274400	270570	2550900	422200	1605200	474990	1587300	365770	754740	734860	1140800	0	853950	45925	2416900	732390	1302900	4203300	2400200	481950	393220	481300	2117000	60560	656140	28498	912670	1022800	784230	897640	2062200	3955300	3911300	4058000	1549300	1761700	6117500	4627500	1530600	3244700
P17931	Galectin-3	LGALS3	594720	1872900	1592300	1015500	3030100	7229500	1410200	1091100	1297900	4000100	2055900	2842100	1740500	4224300	2046800	538990	907090	5081000	246110	4151900	231130	4168400	2094600	2090800	4227700	1527300	3308900	3587600	2621200	9658500	746870	2935000	70631	1702800	5410300	4077600	5032100	4692400	1555700	3994400	10541000	12459000	3921400	14431000	12697000	3999900	9370500
P31946	14-3-3 protein beta/alpha	YWHAB	563770	692130	322410	172690	329750	1286500	467610	787670	365050	849130	519600	149280	808020	1220000	217670	331580	1684200	951940	94024	241870	24179	1425400	120220	145860	2270200	925030	231460	640700	65385	3004400	29059	388800	70555	1261200	83859	491510	86312	2260900	1150400	575920	10702000	970770	1279600	6380200	1649600	308420	502950
O95994	Anterior gradient protein 2 homolog	AGR2	563320	701500	1530300	320180	1619800	6244200	1688100	1102700	443240	4078400	2900600	1072900	215040	2181900	376490	694430	6500900	4713500	112320	3585800	0	6521600	1317200	137230	4756800	572570	187490	213540	572400	5427700	376060	488490	152290	575500	2392700	740810	815410	1028300	1117600	2705100	10266000	4290000	2674500	6439300	1685200	2913500	1708200
P80748	Ig lambda chain V-III region LOI	IGLV3-9	550020	360750	1036500	274930	883460	1165200	285450	528590	117670	213890	365980	221850	940290	695840	1832700	0	516660	1626100	3076100	347400	186270	344610	553510	305110	1564400	449940	1266200	936790	886040	2279700	0	188700	135210	317790	0	90832	0	807080	431500	588420	237880	838500	628790	462290	189040	847050	588780
P15311	Ezrin	EZR	539660	654010	100580	229740	863420	1214700	191880	268430	188490	1236700	377050	622390	356950	2619800	323140	215350	599290	1385200	50040	801250	74978	1948300	616950	782770	1249100	1535500	377130	586630	528400	2301900	239740	661920	13114	750030	910050	455020	256900	457350	1385800	3270000	1038800	1501800	1102900	2046400	1638300	1139600	1012700
P63313	Thymosin beta-10	TMSB10	537730	335650	380410	255220	4146800	5596300	644540	3203300	1458900	14368000	661260	1963900	272090	2244800	1508900	545270	5336800	6921500	310250	3478500	257890	12848000	785420	3230600	1520500	6426800	385570	689580	661030	4326100	581310	4203500	0	6528900	2886000	5023900	2231300	8225000	19995000	38978000	37902000	8232000	17672000	10248000	13601000	12167000	12911000
Q6ZVX7	F-box only protein 50	NCCRP1	526580	228240	0	0	242770	0	0	0	21240	345320	0	93405	277940	154470	128380	461200	1295300	503530	0	60203	0	1094400	0	113160	387800	288520	0	0	0	743050	0	0	0	905000	54355	377310	99121	91643	46216	355720	350730	538390	44518	238570	259190	168820	296090
P80188	Neutrophil gelatinase-associated lipocalin	LCN2	519610	498860	181400	1023400	322760	68616	272820	150660	143250	0	156770	81162	194360	112860	186380	334310	200630	104310	152850	252130	157480	187920	224370	59534	300000	278700	266950	207150	561130	115210	561800	321370	0	891280	144700	229650	125540	390520	109110	167650	404980	654220	2727400	759710	999250	716550	282590
P23528	Cofilin-1	CFL1	502600	897050	890190	1357700	2617900	3231800	1068700	2842600	538590	2347600	2868400	1730300	1236700	1582900	770470	1076200	1357800	2149000	227250	4179600	179670	6225400	2456200	1962000	2929000	1759900	2536500	1434700	3315300	6830800	643900	2635300	107160	4904300	3176700	1641700	407080	1327400	5042200	6722000	5294800	3865300	1916300	3687400	3446700	3269100	4018600
Q12882	Dihydropyrimidine dehydrogenase [NADP(+)]	DPYD	493470	266640	0	0	584760	113730	0	0	0	208760	456250	0	2559.9	0	0	244080	0	262170	0	0	128850	0	405350	0	0	0	0	0	0	0	0	0	0	0	0	48423	0	0	0	0	0	0	0	35228	12671	0	40702
P52565	Rho GDP-dissociation inhibitor 1	ARHGDIA	485780	409750	150810	630270	762940	4580400	660060	1508400	495630	1001500	1139900	2259900	490430	2900400	1627700	757210	3951700	6738700	130950	1081200	323810	2530300	898780	1038700	821480	2631700	799600	648680	506450	6561700	119490	1137600	33881	1849800	1505900	590460	1225100	4523500	1652600	1977800	8958300	1049900	4721700	5834000	1900800	802970	4919500
P02768	Serum albumin	ALB	469410	629560	333240	654620	997390	5262100	466000	7931500	532720	703120	2417000	2805600	361330	5691500	6310300	1826700	3779700	3746600	202380	5212700	132970	2730500	3567700	5132900	2360500	2302700	1115600	3728900	299600	6934600	1022300	5043800	169750	1053800	1202900	1455800	3049500	35451000	9907400	10800000	22620000	1969300	20054000	40259000	34339000	41130000	12291000
P07339	Cathepsin D	CTSD	451370	204570	504990	395250	409330	357690	188440	340230	103300	294920	226610	269230	371520	277540	367010	243710	468610	1025800	198110	345950	107970	494070	353200	306730	408240	328480	397650	280820	333230	913800	239360	451750	163410	400000	306590	405290	108560	190040	619500	386290	766140	162520	384460	938030	298420	171240	236100
P14550	Alcohol dehydrogenase [NADP(+)]	AKR1A1	434330	379380	114020	184540	463310	1579400	166780	742810	202820	971990	360640	824500	240290	1359400	193880	33386	2138900	1553700	50619	331480	43361	902460	216550	584470	668000	1873200	418580	329280	285360	3162700	172390	544510	12214	997710	645940	524680	205180	809940	1771400	2133700	1161300	961670	835280	1149100	946790	424370	923580
P18669	Phosphoglycerate mutase 1	PGAM1	433810	1463000	176810	861760	761960	1557300	678720	994790	286280	5849300	479860	922010	358360	2850700	581420	869250	1336200	3484700	124210	1062000	213650	3566000	1888300	1216100	2283200	2402400	1154800	1359800	645460	5087900	346610	2233400	0	2141900	1587500	1152300	466280	1676200	3592900	4111700	7434800	1732900	2562000	3987500	2649500	704330	3096600
P28325	Cystatin-D	CST5	422050	79228000	1000400	1514600	97587	0	3890700	89324	530180	188040	1636600	218570	181000	18531000	1537800	407860	0	0	947810	17954000	2112600	71770	3021300	211470	131680	62794000	337890	1791200	0	0	23822000	6601700	287810	143360	124640	1459200	563200	0	639810	0	0	1251700	574050	0	0	56106	0
Q13228	Selenium-binding protein 1	SELENBP1	419790	161480	156840	274040	605110	606700	136030	359240	346360	1382400	512150	271600	337250	460460	530510	273340	1502900	809750	73465	557350	20803	2405100	359110	386000	1513400	905850	236360	477780	303560	2637400	12800	518810	17422	618430	281070	285380	138640	2069700	447930	1641000	5581100	1813000	548290	2985400	1734400	1040300	1486700
P60660	Myosin light polypeptide 6	MYL6	411790	284680	105930	199200	484230	805160	118760	236400	127420	521670	349320	341980	111130	445630	132290	76763	648190	1448500	0	300200	154950	1574900	210730	279030	262150	897930	244910	460150	137730	1849600	100880	600000	46606	300300	313040	58730	146410	708110	1250900	552140	1884500	1938400	1826900	1131200	887020	841240	1062000
[truncated: 550 more rows]
[truncated: 25 more columns]
