# Supplementary material for: Combination Therapy with Trehalose and Hyaluronic Acid Restores Tear Lipid Layer Functionality by Ameliorating Inflammatory Response Protein Markers on the Ocular Surface of Dry Eye Patients
Source: J Clin Med. 2025 Aug 5;14(15):5525. doi: 10.3390/jcm14155525 (PMC12347701; doi:10.3390/jcm14155525)
Supplement: Supplementary file 1 [file jcm-14-05525-s001.zip › jcm-3707309-supplementary/Supplementary data S4.xlsx]

## Sheet: DRY vs. CTRL
Supplementary data 4a: List of the significantly differentially abundant proteins in the DRY vs. CTRL comparison analysis (Student's T-test, p-value for highlighting < 0.05)
			Student's T-test : DRY vs. CTRL						Log2 protein intensity CTRL_T1																							Log2 protein intensity CTRL_T2
			DRY_T1 vs. CTRL_T1		DRY_T2 vs. CTRL_T2		DRY_T3 vs. CTRL_T3
Protein IDs	Protein names	Gene names	p-value	Log2 difference	p-value	Log2 difference	p-value	Log2 difference	CTRL_T1_01	CTRL_T1_02	CTRL_T1_03	CTRL_T1_04	CTRL_T1_05	CTRL_T1_06	CTRL_T1_07	CTRL_T1_08	CTRL_T1_09	CTRL_T1_10	CTRL_T1_11	CTRL_T1_12	CTRL_T1_13	CTRL_T1_14	CTRL_T1_15	CTRL_T1_16	CTRL_T1_17	CTRL_T1_18	CTRL_T1_19	CTRL_T1_20	CTRL_T1_21	CTRL_T1_22	CTRL_T1_23	CTRL_T2_01	CTRL_T2_02	CTRL_T2_03	CTRL_T2_04	CTRL_T2_05	CTRL_T2_06	CTRL_T2_07	CTRL_T2_08	CTRL_T2_09	CTRL_T2_10	CTRL_T2_11	CTRL_T2_12	CTRL_T2_13	CTRL_T2_14	CTRL_T2_15	CTRL_T2_16	CTRL_T2_17	CTRL_T2_18
P01033	Metalloproteinase inhibitor 1	TIMP1	5.22268e-09	-3.63505	2.60599e-05	-2.65788	0.0238763	-1.7704	15.8953	16.7805	19.6945	19.1244	17.7829	18.172	17.9728	17.6643	19.107	17.9202	17.027	15.6181	19.0282	19.3999	14.3902	16.6534	15.4711	17.7984	17.5687	18.991	17.817	17.6835	13.5558	14.5619	19.3637	18.8874	18.855	15.5612	17.0197	16.2944	18.3265	18.3678	17.8402	17.5341	15.5779	17.6352	18.6963	11.6962	16.6437	19.5424	18.2097
Q96DA0	Zymogen granule protein 16 homolog B	ZG16B	0.00605408	-2.2329	0.00128467	-2.31172	0.0328508	-1.66446	23.1241	22.3766	25.2255	23.4488	23.5966	24.5503	23.4264	25.559	25.2286	21.9185	25.744	23.564	25.4144	24.6435	22.4659	24.166	23.7402	22.8432	22.5288	26.1483	21.9718	21.6094	13.7464	21.9074	23.4511	21.8603	24.3791	23.0017	25.9326	23.8364	25.4424	24.3154	23.8375	26.3932	22.4627	25.963	24.2843	23.7688	25.6098	24.1625	22.2855
P11766	Alcohol dehydrogenase class-3	ADH5	0.00126938	-2.13511	0.0409186	-1.26449	0.248326	n.s	17.6038	13.6704	17.0319	13.6916	16.8529	15.1417	16.0556	16.4392	15.3711	17.0941	15.7098	16.046	15.5198	16.7944	16.8035	19.0105	19.2149	15.63	15.891	17.0476	15.9415	11.4927	14.7273	10.9413	13.7296	16.9519	15.2557	17.0361	15.2061	18.3829	17.0091	12.3425	17.0348	13.3603	18.3505	16.8829	16.1597	18.4128	18.0568	18.9082	14.9581
P0DOY3	Ig lambda-6 chain C region	IGLC6	0.00839295	-2.0487	0.0243699	-1.46423	0.0310908	-1.27111	24.2014	24.4441	23.307	25.1822	24.9892	24.342	24.7018	24.0333	24.2912	23.4737	22.7263	24.0868	23.0169	24.1141	24.582	25.4803	23.6344	24.075	23.8374	23.9626	22.7483	23.5136	19.4871	22.8262	23.9195	22.4661	25.5397	26.1575	21.7274	24.4009	25.2148	25.3319	24.0099	22.2628	22.7556	24.7763	24.6657	24.5409	24.1031	23.6292	21.5336
Q8NI22	Multiple coagulation factor deficiency protein 2	MCFD2	0.0489701	-1.94873	0.115337	n.s	0.0459428	-1.98563	11.6266	20.0998	21.9849	21.1453	17.0958	20.409	21.0955	14.3963	19.3654	19.2569	21.9822	19.4201	20.5413	11.3668	16.5378	18.045	13.8294	17.9932	20.3677	22.0159	16.7023	17.818	11.6867	16.116	21.8583	21.6387	21.1047	19.1254	18.2449	20.477	19.7795	19.863	13.3166	22.8255	14.5597	17.7474	11.946	12.2938	22.1428	19.4044	22.1551
Q15782	Chitinase-3-like protein 2	CHI3L2	0.00273453	-1.80716	0.048778	-1.04617	0.00730217	-1.69941	18.1791	18.4831	17.8259	19.5068	19.1335	19.1309	17.1686	19.844	18.7653	17.4545	17.6833	17.2673	18.6989	18.4222	17.4706	18.8528	18.1983	17.8966	18.723	20.3986	18.8179	16.6534	15.8818	19.2146	20.8437	18.4347	18.6952	18.9087	18.9881	18.9146	18.3196	20.6303	19.5393	18.9004	16.5743	16.794	19.1347	17.5056	19.8495	19.8091	18.3762
P14314	Glucosidase 2 subunit beta	PRKCSH	0.00441524	-1.6051	0.745632	n.s	0.0733586	n.s	16.8505	16.5705	17.4394	18.508	18.6314	17.9865	18.0828	18.4804	18.0712	17.9832	17.6795	18.0548	17.4219	18.4876	17.6081	19.0565	19.462	18.0509	15.9211	18.1301	18.5005	17.1515	16.8272	17.7119	17.1772	16.5692	17.8851	19.0115	17.3032	16.9317	18.8667	16.3032	17.8098	14.8739	17.8775	17.2022	18.0096	18.3636	18.9109	18.7609	16.9932
P01034	Cystatin-C	CST3	0.00781387	-1.60153	0.0301155	-1.0928	0.0408219	-1.03978	21.3737	21.0258	23.1278	22.1249	20.6546	21.7504	22.1392	21.8781	22.4834	21.4566	21.8153	19.9334	21.7373	22.156	21.1668	19.2991	19.8412	20.6411	20.1888	22.4237	20.8887	22.4441	17.5463	19.5013	21.9707	22.5236	23.2112	20.6305	21.3788	21.4628	22.6419	22.8143	22.4149	22.5564	19.5368	21.4174	22.5337	20.8523	20.466	22.2646	21.3264
Q8WYA1	Aryl hydrocarbon receptor nuclear translocator-like protein 2	ARNTL2	0.025149	-1.53943	0.426919	n.s	0.0238099	-1.43334	11.7958	11.3957	14.5492	18.7396	16.4546	15.6356	16.713	20.6548	21.0068	20.5943	11.9521	14.5551	16.904	11.8814	14.3617	13.3245	15.3291	14.829	11.8395	12.8855	16.2909	12.1121	14.1208	11.7612	9.69481	15.4369	18.833	15.5644	12.2246	18.451	11.8424	20.1331	17.912	16.3698	15.5789	10.5698	14.3637	14.5379	12.7322	19.3781	17.8811
P61604	10 kDa heat shock protein, mitochondrial	HSPE1	0.0107259	-1.52017	0.131628	n.s	0.430271	n.s	12.7988	14.4126	14.0888	14.0378	16.8596	15.0296	15.9983	17.9034	13.6487	16.3822	12.2231	15.3292	14.8113	17.5402	16.4142	17.464	17.2633	16.8763	14.5303	12.9112	19.2561	11.5366	15.152	14.1718	14.4827	16.6388	12.2909	17.2791	10.5407	17.4056	17.8845	9.83001	16.3859	8.80233	17.3055	14.9466	16.4522	17.0511	16.2557	19.0175	13.8752
Q9UHP6	Radial spoke head 14 homolog	RSPH14	0.0496182	-1.50675	0.411982	n.s	0.0733708	n.s	17.0255	14.6326	17.9988	14.6359	15.1464	16.5651	17.9467	15.7547	16.6855	17.2637	18.1974	18.6056	11.7256	11.4245	13.5475	16.6821	20.0017	13.1046	11.7548	18.0246	19.4777	14.3906	18.5533	16.355	10.0003	15.0637	16.6727	14.1049	17.4096	17.8452	19.3734	16.1676	20.3608	17.1009	18.0537	17.8754	10.1937	14.049	14.773	15.9349	10.0821
P08727	Keratin, type I cytoskeletal 19	KRT19	0.0126385	-1.42274	0.867066	n.s	0.442584	n.s	19.5765	18.5735	17.852	18.0657	20.9616	19.1153	19.1879	19.7957	18.3053	18.8123	15.6632	18.8052	19.5584	16.6702	16.8611	19.101	20.8684	19.1805	20.346	20.3467	20.649	15.8137	15.0455	15.761	17.9089	18.9721	17.711	19.6581	17.84	20.5633	19.7287	18.1267	19.1518	17.3417	19.5826	19.7634	14.7022	19.2489	17.5733	19.2473	17.1732
P80303	Nucleobindin-2	NUCB2	0.00584157	-1.40754	0.00534781	-1.55361	0.00562153	-1.60039	18.2485	20.6368	22.2773	21.8927	19.7995	21.5024	20.3175	21.5872	20.3887	20.28	19.8777	19.9724	21.1542	19.6964	18.2123	21.4245	19.6711	20.1749	20.281	20.4385	19.2453	18.9082	14.5326	17.4853	21.6417	21.3878	21.425	17.9338	20.4474	21.6489	21.5791	20.9334	19.9475	19.8493	19.9594	21.0344	19.5824	19.5036	21.6469	20.1487	21.0409
P01036	Cystatin-S	CST4	0.0331767	-1.40357	0.00796853	-1.33137	0.0363347	-1.34118	22.8068	24.547	24.7616	26.0639	25.9769	24.8934	25.5374	25.8911	25.4365	23.1099	24.1425	24.8085	25.8579	23.3328	21.9666	24.7473	22.8471	22.6344	23.2336	23.4962	22.7422	24.3	20.1129	24.1874	26.2391	22.9031	26.6012	24.4074	24.2998	24.3374	25.7546	25.7509	24.2855	24.7342	23.7477	25.9528	24.2128	21.5535	23.7487	24.7204	23.4679
Q08380	Galectin-3-binding protein	LGALS3BP	0.0323971	-1.3854	0.0208257	-1.3152	0.00943244	-1.63978	17.1944	19.5222	18.2268	19.3594	19.3776	18.8635	18.7018	18.6384	18.599	17.691	20.642	17.6745	17.8823	16.5221	16.4277	19.5239	15.4893	17.7523	18.6964	20.0777	19.3295	16.3718	13.19	16.4069	19.6548	17.2162	20.4593	19.2332	16.6334	19.4472	17.6236	18.303	18.7691	20.5844	16.9808	18.8436	16.8274	16.4249	17.6599	19.015	18.9063
Q96FV2	Secernin-2	SCRN2	0.0402403	-1.34375	0.568364	n.s	0.6602	n.s	15.5386	14.6442	16.0732	13.9941	17.105	14.9239	16.3285	14.7157	13.2773	15.5848	14.2072	17.562	13.6838	15.9684	16.7391	18.4073	19.0056	18.8776	15.8474	15.2348	16.5354	11.2414	14.1615	14.108	14.6975	16.0216	13.5254	17.7394	14.9779	16.9666	15.2612	9.09396	17.1879	12.5478	17.9912	12.5834	16.0922	18.3267	17.0488	18.4615	16.3004
O75556	Mammaglobin-B	SCGB2A1	0.0190624	-1.32229	0.0335007	-1.20747	0.0163237	-1.46428	29.3512	29.6444	28.8697	30.2413	29.3003	29.5816	29.6217	31.574	29.695	29.5905	28.7486	29.0019	30.8436	28.977	28.4786	28.82	28.1066	30.0655	29.1132	28.9511	29.599	30.0753	24.1465	29.1259	30.3045	27.9491	31.0101	28.2379	30.1683	28.8638	31.9996	29.801	29.1703	28.8546	28.5194	29.986	29.5828	28.489	27.3509	29.8039	30.43
P07711	Cathepsin L1	CTSL	0.0203817	-1.31966	0.000180586	-2.13749	0.00183919	-1.81809	12.2834	16.0016	18.4111	18.4576	15.7297	17.1663	15.7803	18.3807	16.5001	12.9381	16.4063	12.4987	17.1506	16.4092	12.5744	15.6549	15.2337	14.8871	15.8583	16.9057	16.5012	12.0813	10.4105	11.3245	16.9232	18.9372	18.6491	14.5867	16.2715	16.6031	18.2661	15.237	15.9109	17.1548	14.866	17.6474	16.5506	11.3096	15.3278	16.2999	17.5042
Q9BRF8	Serine/threonine-protein phosphatase CPPED1	CPPED1	0.0190853	-1.30309	0.569855	n.s	0.050347	n.s	14.0564	15.665	14.4434	14.2412	16.8782	14.9718	13.928	16.1581	14.2254	14.6674	14.1223	16.5928	15.7779	15.4574	15.3175	16.4416	16.5438	17.0544	15.9593	14.5653	17.1427	11.4512	14.6277	13.5121	14.7338	16.1133	13.2341	14.1987	15.8224	15.7537	16.0102	10.8106	12.5759	9.97754	16.1981	15.5295	15.2861	17.3491	16.16	17.9767	15.6825
Q14515	SPARC-like protein 1	SPARCL1	0.0383686	-1.26274	0.461429	n.s	0.854721	n.s	16.1469	16.784	15.93	18.5164	18.171	16.9273	19.479	17.9627	14.6834	18.0855	18.9231	19.9295	17.8331	16.465	16.7834	17.6602	17.3286	17.0141	16.823	17.1048	18.0843	14.3746	12.7097	13.7946	17.8303	16.7803	19.0167	17.0205	16.4438	18.3242	19.3043	16.1124	17.876	18.2734	19.9798	14.5242	15.1331	13.2418	15.2536	14.4788	18.6428
Q9BRK5	45 kDa calcium-binding protein	SDF4	0.00352077	-1.25351	0.00614364	-1.13202	0.00215847	-1.39926	14.9882	16.1186	17.5004	17.0593	15.1829	16.1533	15.7231	15.6589	15.9099	16.0729	15.8454	15.9091	16.0813	15.4349	14.2057	15.9546	14.7533	14.9532	15.3943	11.4762	14.6729	12.4525	11.4221	11.2572	15.9492	15.6583	15.406	14.4517	14.8285	16.7292	15.929	16.2971	15.8963	16.1982	14.88	16.9328	14.3542	14.6766	16.0557	15.7055	14.8999
P13647	Keratin, type II cytoskeletal 5	KRT5	0.0401059	-1.17829	0.252763	n.s	0.645274	n.s	16.4467	17.0765	14.9548	16.5409	16.4693	16.1577	16.3634	17.9203	15.8391	17.0252	14.616	17.1643	15.3493	16.4381	16.0185	16.2595	16.7217	17.8264	20.1602	16.8532	18.7051	10.1884	15.3193	13.8468	16.8099	16.1745	13.4078	16.9354	11.4096	17.4752	16.2841	11.7096	17.1346	16.1909	15.942	16.5403	13.8108	17.2838	17.2374	18.1435	17.3866
Q9HC38	Glyoxalase domain-containing protein 4	GLOD4	0.0487473	-1.16249	0.967568	n.s	0.681993	n.s	16.4421	16.3724	16.482	14.9187	17.0888	15.1246	16.3688	16.6114	14.1122	13.9293	14.3246	16.0955	16.0092	17.197	17.3817	16.3959	15.0056	18.0758	15.965	15.7351	17.63	9.81298	15.0302	14.5108	15.4583	18.2147	16.1498	16.4754	17.4525	15.5697	18.7406	10.0309	15.371	10.6026	17.4307	16.6108	16.6288	17.4652	16.3732	18.6351	17.4859
Q15257	Serine/threonine-protein phosphatase 2A activator	PPP2R4	0.0172744	-1.1344	0.188518	n.s	0.790542	n.s	13.7967	13.1832	14.0139	13.3166	15.3593	15.3449	15.6096	14.6455	11.3633	14.0957	13.9077	14.9243	18.6026	15.2602	15.6974	14.8681	12.8646	12.5611	13.4825	10.7217	14.2397	13.3682	11.5673	11.6678	14.3763	16.5523	14.6077	15.4849	14.4529	15.2915	16.114	11.3772	15.8509	9.10464	15.5857	16.9083	14.1654	15.1531	14.016	16.4519	12.0282
P25311	Zinc-alpha-2-glycoprotein	AZGP1	0.0343034	-1.03325	0.053163	n.s	0.128359	n.s	21.4895	21.6351	22.8999	23.5902	22.9308	23.7106	23.6952	23.8768	24.1755	21.241	23.3257	22.2543	22.6831	21.9669	20.1377	22.222	20.3546	20.5203	20.8732	23.2402	21.9217	22.1789	17.8665	21.3155	22.7449	22.1033	23.6674	21.3136	21.4876	22.25	22.2239	23.928	22.5625	23.5846	20.4116	22.8616	20.9913	21.0083	22.4994	21.8155	21.1645
Q13421	Mesothelin	MSLN	0.0136025	-0.99928	0.0131442	-0.951312	0.0108218	-1.31733	19.3537	20.3508	20.3315	21.3814	20.9065	21.1457	19.6284	22.2441	21.4455	20.0339	19.1228	19.5773	21.3155	20.764	21.4586	20.2182	19.2712	20.3539	21.1442	19.4	21.1155	19.3994	16.9047	18.916	20.7816	20.5637	21.8384	19.2552	20.5364	20.2806	23.3095	21.7068	19.9488	19.2801	19.4811	21.4464	20.6991	20.6862	19.3696	22.0221	22.0751
P31025	Lipocalin-1	LCN1	0.017186	-0.872368	0.0221568	-0.793604	0.0175264	-0.86928	27.9657	30.0276	31.3244	30.5606	28.9487	30.6918	30.7238	30.3528	31.388	29.4735	30.1891	28.8661	30.9193	29.093	27.8428	27.8439	29.6233	27.3185	29.1274	30.4845	29.4784	29.6823	25.6011	29.1501	31.1667	30.5601	30.885	29.1469	31.1341	30.8483	30.6156	30.6305	30.3912	30.4154	28.4265	30.2812	29.2235	28.3166	27.939	31.1793	28.8215
P00352	Retinal dehydrogenase 1	ALDH1A1	0.0321094	0.720254	0.0192731	0.924392	0.186578	n.s	20.623	21.3872	21.7376	20.4176	21.5945	20.8799	22.0746	21.7265	19.5833	22.6434	21.3082	21.8141	20.591	20.5384	21.5727	23.8456	21.6618	22.7653	21.4311	22.2138	21.9113	17.5317	22.5741	20.7266	20.42	22.6786	20.7386	21.718	21.9025	23.0888	23.024	16.9097	22.1343	18.2396	23.5695	20.2006	19.5162	22.0644	22.4606	24.826	21.2315
P30740	Leukocyte elastase inhibitor	SERPINB1	0.0405605	0.732443	0.0100356	0.942303	0.540709	n.s	22.2104	21.1578	20.6553	19.583	21.8859	21.9967	21.8358	22.906	21.005	20.8402	20.6182	21.9581	21.128	22.3137	21.9673	24.2922	21.6033	22.8107	22.5673	21.7396	24.237	17.6458	20.6748	20.9873	20.7848	22.3442	22.0368	21.2379	21.1926	21.7539	23.836	18.3538	21.2029	18.2306	23.3926	21.2659	23.7224	22.4091	23.2847	23.8775	21.0137
E9PAV3	Nascent polypeptide-associated complex subunit alpha, muscle-specific form	NACA	0.00895388	0.806594	0.000168401	1.1003	0.058707	n.s	11.4604	12.0593	10.6957	13.9428	12.5665	11.9464	10.8129	10.2124	11.2689	10.9699	11.1971	12.5639	11.4897	11.6058	13.797	14.0104	13.7272	10.5511	11.1111	11.0216	13.7741	12.8793	10.6111	11.1189	11.3732	12.5652	12.4507	10.7294	10.2312	12.04	11.7701	11.7963	12.4266	11.0725	11.4142	11.0893	10.7603	12.7131	13.7255	12.0309	10.8987
P04083	Annexin A1	ANXA1	0.0426031	0.825968	0.230325	n.s	0.796302	n.s	23.5193	20.7499	20.0188	17.8821	21.3821	20.4152	22.4541	22.6326	20.7096	21.5523	21.933	22.3982	21.7203	22.0378	23.5589	25.1976	21.9201	22.4826	21.4202	22.1026	22.7911	20.1684	20.9872	20.2391	19.8661	20.772	23.375	20.5439	22.3237	21.9491	23.284	19.3949	21.7847	21.1139	22.6459	21.9061	23.242	22.9793	22.3796	23.4151	21.4634
P30044	Peroxiredoxin-5, mitochondrial	PRDX5	0.0175927	0.828335	0.0187099	0.752872	0.21021	n.s	20.1521	20.1309	20.0351	19.4779	20.8155	19.8001	20.4776	22.2736	18.7667	20.218	18.695	20.4017	19.5566	21.0546	22.2685	20.9871	21.4281	21.1373	20.9502	20.615	23.0592	16.5128	19.9327	20.5222	20.65	20.8386	20.7478	20.8455	19.6119	21.5693	22.2681	18.093	20.3544	18.0944	21.3834	19.4589	20.6317	21.4105	20.7794	23.1548	20.7447
P62328	Thymosin beta-4	TMSB4X	0.0340757	0.866029	0.0184924	1.02736	0.105261	n.s	24.6756	24.1189	24.3979	23.6332	25.2602	24.2576	25.865	27.1056	25.1176	25.7403	25.0227	26.2672	24.9217	27.4604	28.3327	26.9529	26.6469	26.1593	25.6356	25.9329	27.5669	21.1046	25.5931	22.7867	25.7625	26.6863	25.0861	26.814	24.4514	26.3022	26.1018	24.3945	25.227	21.9734	27.2163	24.8658	26.3038	26.4945	27.053	27.9625	25.9077
P07384	Calpain-1 catalytic subunit	CAPN1	0.0456898	0.954865	0.183583	n.s	0.896472	n.s	17.0357	15.9942	16.2203	14.6429	16.1106	15.8851	15.9659	15.6929	15.4478	15.9372	16.0547	16.4783	16.0698	14.4759	17.7521	15.9593	16.3764	16.2571	16.5815	16.53	17.6261	9.23625	13.1928	15.2954	14.6881	17.7089	15.88	13.4113	15.7936	17.1476	17.0077	11.1383	16.3577	15.1872	18.517	15.7187	16.0562	15.5764	15.7629	17.7252	15.9828
P04406	Glyceraldehyde-3-phosphate dehydrogenase	GAPDH	0.0498281	0.964745	0.0124376	1.03071	0.117064	n.s	18.6291	19.2672	18.3858	19.1793	20.4138	20.5113	20.6429	20.9429	19.7428	20.2902	20.5765	20.0784	19.0148	19.2964	21.8243	21.8957	20.6337	21.5376	20.163	21.5521	22.1392	11.0072	21.4521	18.7822	18.5389	21.542	18.4701	20.7608	18.9992	20.9616	20.8964	17.8331	20.1739	17.395	22.2031	19.2814	19.4305	22.376	22.0508	22.6187	20.2704
P68133	Actin, alpha skeletal muscle	ACTA1	0.0376633	0.972136	0.000121998	1.78201	0.00027662	1.60523	21.3755	18.1923	19.6427	20.1047	23.8902	20.8579	22.7072	20.9163	20.1037	21.5631	20.6235	22.9077	20.4692	20.4701	17.8616	24.2556	21.2723	23.7969	17.8855	21.0022	20.6286	18.8114	20.6282	20.3539	19.127	21.1257	17.4833	22.8239	22.9416	22.7954	22.1206	18.1966	22.8422	18.0204	23.0856	18.7358	19.5679	21.085	21.9778	21.4158	19.9857
Q9UBC9	Small proline-rich protein 3	SPRR3	0.0454862	0.995739	0.00758299	1.70468	0.187589	n.s	15.1453	16.2269	15.1307	13.795	14.1372	15.8553	14.8629	12.5287	14.7434	14.2544	10.9881	13.4368	17.4786	16.5843	17.1657	15.4048	12.4071	13.7314	14.0423	15.8513	13.3333	14.9088	13.9088	10.3065	17.6722	12.7208	12.474	12.4182	14.0096	14.3185	14.5286	16.3711	11.9293	10.8982	15.7455	15.384	15.612	12.1696	10.6316	15.1007	19.6939
P27797	Calreticulin	CALR	0.0420172	1.0878	0.0224341	1.25044	0.0333528	1.53907	18.0036	17.3544	17.5687	15.5324	19.8352	18.4503	17.9542	19.5078	17.8951	18.9211	17.0888	20.4655	18.9374	19.0572	20.2329	21.479	22.5834	20.4901	19.2057	19.4869	22.0699	12.6691	20.3057	17.5525	17.0681	19.4271	17.8132	21.0086	18.5234	19.8357	21.1152	16.0152	20.5574	16.3722	20.7869	18.6163	19.226	21.3066	21.3768	21.2508	16.835
Q9UL46	Proteasome activator complex subunit 2	PSME2	0.0215535	1.10722	0.00334782	1.52982	0.045102	1.16469	15.4805	14.7593	15.6808	14.3716	17.4388	15.1992	15.616	13.9269	14.3569	15.9035	15.0486	15.8175	15.5913	13.1357	15.0023	18.0016	13.7632	15.298	14.9898	18.1266	16.7378	10.4999	10.739	14.0702	14.2375	15.6801	13.7479	13.9362	15.7196	16.6976	15.5656	10.4993	15.8453	13.7264	18.6802	14.095	13.8904	16.1148	16.6424	16.8607	13.0547
P25786	Proteasome subunit alpha type-1	PSMA1	0.0331129	1.22534	0.00115381	1.65188	0.00509731	1.83558	10.7029	10.2513	12.2913	11.8903	12.3946	10.2796	15.045	14.9067	11.5563	14.7153	11.9837	16.4213	11.3977	11.6069	11.8452	14.4781	16.6756	16.6201	15.2711	13.9309	15.432	10.5753	15.8795	11.4622	11.9028	14.0685	13.2319	13.1602	13.4574	12.3677	15.5295	9.82836	15.2607	12.7358	16.2329	14.6032	13.8295	13.4468	14.0155	14.6637	11.0647
P43652	Afamin	AFM	0.0285413	1.23527	0.11636	n.s	0.270834	n.s	10.8291	12.962	10.7764	10.3745	13.3508	10.7695	12.14	12.6762	12.295	14.0833	9.86831	14.1904	10.7565	13.2448	17.1059	18.0098	14.7128	12.5406	14.1366	14.0192	14.8719	11.9062	11.5101	11.9551	10.4195	12.6799	10.9024	15.9959	12.4305	13.1063	12.6184	10.6868	13.7073	11.5334	15.2375	13.8903	15.366	16.4593	17.1214	15.4332	12.7889
Q6XQN6	Nicotinate phosphoribosyltransferase	NAPRT	0.0238304	1.23825	0.0252157	1.1371	0.276402	n.s	11.5707	14.0829	12.0696	10.5608	14.3895	14.6044	15.278	14.715	14.5253	15.1332	14.905	11.2855	14.3951	13.9044	13.4222	17.1536	14.4875	12.0993	13.3247	15.9985	14.1574	10.0641	11.9208	15.0072	15.6493	16.4863	13.3995	12.4864	12.3867	15.4083	17.2415	10.7295	15.3707	13.7429	13.5656	14.3757	14.9506	11.8803	15.0956	16.3463	14.8071
Q9UJU6	Drebrin-like protein	DBNL	0.0203093	1.29187	0.00531665	1.37428	0.188688	n.s	13.7851	11.5323	13.5386	11.536	15.2043	10.9536	15.3608	14.373	11.2515	10.6877	12.8976	17.1158	15.2533	14.2229	15.2002	18.1654	15.997	15.2254	15.1851	15.4496	16.2255	9.57443	11.8087	13.0255	14.4359	15.5588	14.6872	12.4472	14.0392	14.4691	11.8471	11.6683	10.8072	9.94753	16.3115	13.4961	14.524	15.4862	14.1864	17.1784	15.9734
P58546	Myotrophin	MTPN	0.0491801	1.29251	0.00248202	2.41628	0.00638742	1.94478	18.3507	17.1947	17.0258	12.4205	18.1517	17.6385	18.228	20.3916	11.4305	17.0624	15.9754	18.0388	18.4799	11.7816	20.0474	18.4954	19.0165	18.9368	18.8588	18.6291	19.0192	10.731	19.4011	17.4133	16.3652	19.0599	16.9353	20.4871	12.0454	18.0433	18.5159	9.23483	16.8862	9.13339	19.3334	17.4173	17.7401	19.6678	18.3075	21.0712	11.4983
P30838	Aldehyde dehydrogenase, dimeric NADP-preferring	ALDH3A1	0.0139133	1.3615	0.0840844	n.s	0.940612	n.s	19.4327	20.2207	20.2933	17.5647	19.4858	17.6745	20.5556	21.7151	20.2516	20.8167	18.3941	20.7404	19.9451	20.9054	22.6953	21.2561	20.9739	20.3122	19.7402	20.9515	21.272	9.81803	21.1376	20.6363	19.4271	21.6802	20.1107	21.201	19.2741	21.8917	23.2042	16.7334	20.4165	18.7788	22.7296	18.2809	21.9741	22.6944	20.1472	23.1147	19.5666
P22392	Nucleoside diphosphate kinase B	NME2	0.0151967	1.36862	0.00516053	1.61252	0.011874	1.62196	15.2366	17.7313	13.216	14.7259	16.2611	18.6571	19.1112	18.3523	19.2089	18.476	15.2436	18.3722	17.6394	17.9126	18.0405	18.9455	17.0399	18.4651	17.9931	18.7254	20.5125	10.1894	15.6015	16.2583	17.1429	19.3141	17.5412	18.062	12.8514	18.6193	18.1821	14.3938	17.5651	15.7528	17.3865	17.6301	17.2097	17.2111	18.8086	21.8284	19.1739
P47895	Aldehyde dehydrogenase family 1 member A3	ALDH1A3	0.0221211	1.39279	0.000488398	2.06172	0.0163684	1.62461	12.229	15.4028	15.6607	10.9584	15.8187	16.4509	16.9468	15.9578	15.5991	16.4801	16.5095	16.8358	12.9732	11.0899	16.0445	19.1005	12.8974	14.1257	14.6558	16.9273	15.2753	11.1965	14.4119	15.8662	14.3322	17.8241	16.0189	11.9457	14.7132	17.8245	13.5725	13.1976	17.5919	13.6389	18.2096	15.2689	12.4077	17.9054	16.388	16.0748	12.4596
P20810	Calpastatin	CAST	0.00531969	1.40376	0.0460927	1.05788	0.313871	n.s	16.4905	15.3037	15.2175	9.60394	16.4234	13.9219	16.2631	15.6323	10.328	16.1166	14.0275	17.4995	15.8762	16.0223	16.5086	18.0566	17.6208	16.337	15.4665	14.9991	18.2841	10.6938	16.3182	15.0189	13.7978	17.2056	14.5205	17.5585	12.4015	17.3537	16.8435	12.6866	15.9465	9.69902	18.4761	15.7589	17.5519	16.5115	16.6629	18.7822	15.5187
P37837	Transaldolase	TALDO1	0.027118	1.42833	0.00231367	2.0527	0.0974183	n.s	10.8617	11.0679	11.4072	10.5661	14.3433	14.1237	12.5574	15.8267	14.1451	12.9752	12.1748	16.2437	12.3544	11.7396	11.9202	18.0361	18.4268	16.5548	10.9108	14.2958	18.0405	12.3947	13.872	10.7905	11.7656	12.7296	12.4358	15.163	11.7951	15.4948	16.9408	9.82288	12.1577	11.2517	12.5492	11.9444	15.6136	18.5669	12.3134	18.0575	12.8552
P02774	Vitamin D-binding protein	GC	0.0397124	1.44052	0.0346303	1.11239	0.19559	n.s	17.5616	15.4227	14.2894	14.7273	16.9824	16.6998	18.2831	17.8889	17.6792	18.471	12.3028	15.1969	13.7184	16.6684	21.86	22.8935	20.0583	15.5507	15.7644	16.6327	18.6568	9.09288	15.8743	14.5923	15.4446	16.6125	17.0634	18.6654	15.7503	18.5203	18.2741	12.6801	17.8706	18.5265	20.0514	16.9534	17.5614	18.4515	17.2986	17.7068	13.3078
P00966	Argininosuccinate synthase	ASS1	0.0172993	1.58685	0.0081461	1.81838	0.074625	n.s	12.5913	14.7127	14.7442	10.6401	17.384	11.4603	16.9144	17.83	14.7716	14.8289	16.3639	16.7448	15.7798	16.0856	16.0779	19.0619	15.038	15.9486	15.6904	17.2268	16.8925	10.565	18.8419	15.6161	14.7574	17.4605	16.2779	17.498	16.9549	18.987	16.3497	8.7169	14.9163	14.4148	18.9392	10.6805	10.3959	16.3794	17.1408	19.1281	15.9447
P02675	Fibrinogen beta chain	FGB	0.0463304	1.588	0.0141959	1.72622	0.0671155	n.s	20.2575	14.6277	8.75324	9.08885	16.4417	17.2221	15.4187	15.4838	16.6541	17.3886	14.9291	16.5613	10.1321	16.3664	17.7992	19.4744	16.7228	14.0386	13.3895	17.9354	17.4182	11.407	9.62492	17.0449	13.2294	16.5053	15.1463	18.6378	18.3213	17.5283	12.6889	9.84523	16.7035	9.91048	17.6959	18.7727	19.6332	18.2038	16.9441	12.1468	13.3231
P13716	Delta-aminolevulinic acid dehydratase	ALAD	0.00820829	1.61738	0.0297807	1.40341	0.0132558	1.40457	11.7948	13.2677	15.7748	10.8733	16.9694	10.0347	13.8204	12.0255	10.856	11.8957	10.524	13.5097	10.5535	10.853	12.2702	14.0756	15.2228	10.9307	15.3054	12.6723	15.8836	11.222	16.9848	16.1598	11.4918	12.9974	11.0652	14.9824	11.8789	12.286	14.3929	11.9549	11.9931	10.4105	17.8796	12.28	14.8428	14.7347	15.744	18.1532	11.4568
Q9Y2V2	Calcium-regulated heat stable protein 1	CARHSP1	0.037449	1.62048	0.0770763	n.s	0.0976907	n.s	15.7986	11.8272	11.2956	10.9177	16.4397	14.2898	13.4019	10.0778	10.042	16.0684	15.8867	15.4596	14.9838	15.3864	16.2504	17.1602	16.8636	19.3514	17.4005	15.6739	19.7606	8.11244	12.2941	12.8656	10.7446	13.0539	10.3113	15.315	11.9381	13.2085	17.291	11.2425	11.747	10.0906	18.021	15.6895	16.4065	16.3756	17.4359	22.0197	17.9977
P13693	Translationally-controlled tumor protein	TPT1	0.0336027	1.7141	0.167468	n.s	0.547501	n.s	12.8003	15.5995	11.1738	9.42499	17.4316	11.3839	12.8472	13.5045	9.712	15.5664	11.9907	17.8449	10.3463	13.6851	11.9356	16.603	19.401	18.1759	11.2326	12.3507	18.752	13.3529	16.6643	9.94311	17.4218	18.7096	11.1646	17.7429	16.3657	16.8904	17.9787	10.9087	12.213	11.1433	18.4274	16.6493	17.3798	16.1521	16.2272	19.167	17.5451
P60660	Myosin light polypeptide 6	MYL6	0.000321435	1.74797	0.00376086	1.48521	0.143114	n.s	17.2768	18.6515	18.119	16.6928	19.0492	17.6039	18.8853	19.6189	16.8577	17.8509	16.9592	18.9928	18.4142	18.3836	18.4928	15.447	19.324	12.9059	17.3927	18.7976	20.8009	10.9935	15.2159	18.2913	16.7619	18.7655	17.0133	17.8735	16.2281	19.3061	20.4661	12.6449	18.1956	17.2414	20.5868	17.685	18.0901	17.2375	17.8634	20.8645	17.482
Q15435	Protein phosphatase 1 regulatory subunit 7	PPP1R7	0.00170011	1.78219	0.00124138	1.87429	0.0302818	1.41332	11.3325	12.4939	13.59	10.5707	12.288	12.656	10.3371	15.0755	13.5282	13.1204	11.413	15.7537	10.9908	14.0223	15.8343	16.4202	14.7054	13.1278	10.4445	12.0822	14.1785	12.0604	11.2682	12.1377	11.999	14.1191	12.148	15.5454	13.3564	12.4712	12.1991	9.61418	14.4715	10.4862	17.0284	11.4062	12.8729	16.2928	15.8034	16.0452	14.0833
P06702	Protein S100-A9	S100A9	0.00130581	1.84667	0.020495	1.34895	0.11917	n.s	20.8492	20.6217	18.2211	17.4115	21.6476	22.2031	19.594	20.7024	18.4496	18.2278	19.7821	22.1596	19.4924	20.4163	20.7382	22.7741	19.372	22.7427	19.9412	19.4042	23.6214	16.2038	17.5845	17.5948	20.1314	18.9667	20.4399	19.4128	19.3449	19.6346	21.3577	14.9203	19.4482	17.5733	20.6616	20.0951	20.5878	21.2777	23.515	22.8564	20.2984
P63313	Thymosin beta-10	TMSB10	0.000987681	2.00909	0.000301434	1.95508	0.0714171	n.s	22.0286	19.0365	18.3566	18.5372	22.8981	17.9614	21.9836	22.416	19.2979	21.6111	20.4764	23.7764	19.3349	20.9053	22.5538	20.9397	21.7354	21.4885	20.3422	19.9041	23.3013	10.5259	23.2312	20.6128	18.0537	21.0982	20.5251	22.5888	19.0566	22.3475	22.7227	18.2431	21.73	17.9764	23.615	19.5831	21.6234	23.59	21.5498	22.1187	21.7162
P01009	Alpha-1-antitrypsin	SERPINA1	0.000452262	2.11663	0.00021172	2.29333	0.0922587	n.s	17.4926	16.5959	15.3042	14.9107	20.1515	18.1198	17.8718	17.1184	15.2022	18.9914	15.3839	18.885	16.6423	17.0267	21.3308	24.4401	21.6123	18.8312	19.6877	18.9567	21.1223	14.2358	17.4059	16.2621	16.9417	17.6916	15.0432	19.0049	16.4435	18.0711	18.0064	12.4048	18.2076	14.1759	22.8078	16.2172	18.7428	21.7151	20.8675	19.7753	15.5434
Q6ZVX7	F-box only protein 50	NCCRP1	0.00439127	2.26289	0.152069	n.s	0.308138	n.s	11.723	19.0063	17.8002	12.2466	11.5712	11.3538	17.8892	12.7549	10.527	12.0697	14.3745	18.3976	10.7133	16.5112	17.5947	17.2361	13.1737	16.7436	11.3503	18.2187	16.6789	11.0247	11.4095	11.3645	18.0844	17.237	16.9701	11.9056	18.815	20.3049	18.9417	10.5202	15.8775	9.23008	20.0617	11.6115	16.788	17.1609	16.3701	17.004	17.562
P02647	Apolipoprotein A-I	APOA1	0.00586402	2.36993	0.00308878	2.23579	0.182329	n.s	19.418	15.8915	18.2627	17.5361	16.9457	17.8282	22.0851	18.8501	16.1864	19.6012	16.1883	15.494	12.2687	16.8651	23.1728	25.361	16.7035	14.5015	14.7092	18.1493	15.1314	17.2217	12.9629	15.9865	16.365	18.6227	19.9013	16.7213	17.7341	20.7234	20.722	10.2183	18.566	14.7145	20.8299	14.9809	16.9523	21.8759	16.2909	17.4492	12.0029
P25815	Protein S100-P	S100P	0.0212401	2.76709	0.0297643	2.37294	0.0631513	n.s	20.3085	11.3336	10.8948	11.872	11.9532	11.5497	15.5268	17.7606	18.7214	14.665	17.1431	14.3384	19.2632	22.5381	22.8785	19.8173	14.1359	15.5599	10.1997	16.7807	23.6435	10.7303	11.5887	11.5282	11.9727	21.8967	22.6668	12.4389	12.6981	19.4633	20.4465	12.5254	12.8483	21.2093	21.9889	24.3596	22.4146	22.6784	23.4103	12.5911	10.8902
P04632	Calpain small subunit 1	CAPNS1	1.6859e-05	2.88107	0.00075301	2.10087	0.0286732	1.48099	12.9053	11.2753	12.7738	10.5828	11.2595	11.8383	11.5468	15.0833	12.6848	12.4709	13.242	13.4131	10.7513	10.3696	16.3589	17.0432	11.867	12.6806	11.6318	13.5236	11.5142	10.3719	13.8308	11.6116	14.2022	13.4635	12.0005	12.9637	11.4579	16.5256	14.4138	9.1262	11.7791	13.3508	18.027	12.171	12.4416	12.085	12.8419	12.6329	14.5149
Q9H299	SH3 domain-binding glutamic acid-rich-like protein 3	SH3BGRL3	0.154297	n.s	0.00668248	-2.38426	0.0517008	n.s	10.9848	12.1749	10.5068	18.6128	20.2478	22.4018	16.409	21.7659	22.5321	15.317	21.4684	18.6164	19.6922	17.5337	17.5409	18.6833	17.4958	13.2245	18.5672	18.0951	20.6835	21.4977	19.1294	20.6674	10.1028	18.5451	21.6027	12.3259	22.6097	18.5702	19.5626	20.081	18.8082	17.4086	19.4976	18.2682	18.4556	17.7502	18.379	20.5651	21.5288
P02814	Submaxillary gland androgen-regulated protein 3B	SMR3B	0.111321	n.s	0.0367281	-1.98451	0.0165548	-2.21621	19.8639	21.9354	29.3766	21.5162	22.0442	24.1671	20.2333	22.6138	21.8033	22.4568	21.0672	26.3066	28.6454	27.4551	21.5326	18.8504	19.1707	21.0728	28.1797	22.5853	13.0645	20.2399	21.9616	18.3043	21.9979	28.8649	22.9832	20.9252	24.3933	19.9708	24.295	20.6736	23.1392	22.2833	27.0106	28.5692	27.9766	19.367	20.0332	23.2183	24.0876
O95968	Secretoglobin family 1D member 1	SCGB1D1	0.129196	n.s	0.0315734	-1.77741	0.0542377	n.s	24.726	29.8266	26.2169	27.506	27.3538	29.2602	28.5506	28.2506	22.0802	21.2762	21.3423	25.9516	28.9449	23.1638	20.1962	23.4454	24.7317	25.7919	28.979	23.6072	28.0215	20.3972	21.7705	25.0957	28.5633	23.8371	27.3632	26.2426	27.9171	25.6482	28.1734	24.8173	23.0518	24.2886	25.7916	26.5285	26.3515	26.5624	25.068	26.6003	27.6444
P01037	Cystatin-SN	CST1	0.0541699	n.s	0.0394757	-1.48675	0.0251797	-1.66114	21.6972	22.6782	23.5055	23.677	20.0639	24.0604	25.0908	25.1973	24.7962	22.2387	21.6768	22.3395	23.6138	23.481	22.1514	18.5231	22.3372	20.8436	21.9213	21.464	21.7089	23.7922	19.686	24.7293	22.2416	24.1913	26.2544	19.5468	24.0874	24.7028	24.5719	24.6934	22.0401	21.6995	22.5291	21.8134	23.3465	20.6529	17.0755	22.9546	21.6884
P98160	Basement membrane-specific heparan sulfate proteoglycan core protein	HSPG2	0.0661474	n.s	0.0354506	-1.24011	0.101098	n.s	13.9555	17.4214	18.7025	17.5378	17.7762	16.8157	18.527	17.4493	16.8406	16.7362	17.164	16.2344	16.3022	16.1125	12.901	17.2102	10.4606	15.0337	16.557	17.431	13.9806	14.143	11.6287	14.9775	17.8185	17.1462	16.9728	16.4582	17.4391	18.0201	17.8153	16.6616	18.1131	17.6595	15.4523	16.6165	15.5494	14.0091	17.135	16.4764	15.5423
P02788	Lactotransferrin	LTF	0.356081	n.s	0.0349297	-1.15278	0.307997	n.s	21.6212	19.5789	23.5563	24.3554	20.3404	25.1647	21.858	21.8319	23.6798	22.0596	24.8777	21.4521	20.7606	20.5373	19.2471	22.9822	18.4325	19.9049	20.1307	22.3291	20.5349	24.8164	17.6083	19.8306	23.4583	21.9724	24.4115	22.7938	21.3381	21.0549	22.4831	24.4025	22.8166	25.1298	20.5709	21.6495	20.4069	19.4703	21.5229	20.5437	20.9882
P12273	Prolactin-inducible protein	PIP	0.0512542	n.s	0.014093	-1.05355	0.0506848	n.s	23.5909	28.1689	29.2498	29.0431	26.9789	27.6572	28.7964	28.7077	28.1973	27.0341	26.2809	27.2771	27.8598	26.9572	25.223	27.6043	24.766	27.1328	28.011	27.6969	26.6938	25.5988	23.4983	27.0056	29.0476	28.5783	28.7582	26.0367	27.5983	28.8518	28.6509	26.7455	27.3133	27.3157	26.6642	28.4221	27.6565	25.058	28.114	26.761	27.8254
P61626	Lysozyme C	LYZ	0.084832	n.s	0.0321659	-0.960024	0.0730911	n.s	27.4639	28.0062	30.509	28.8396	28.0342	28.9454	28.807	29.4267	29.1978	28.0765	29.5892	27.729	28.6254	28.2214	26.9647	29.0511	27.3155	27.2098	26.8316	29.7474	28.6353	27.9351	22.9419	26.2703	29.1107	30.4349	29.4967	27.7829	28.4246	28.3062	29.7194	29.3778	29.631	30.7477	27.7136	28.7204	29.0464	27.1561	27.695	29.6388	27.4017
Q9GZZ8	Extracellular glycoprotein lacritin	LACRT	0.0508688	n.s	0.0397167	-0.942177	0.0294708	-1.04748	29.5018	30.3876	29.5119	30.9907	30.5113	30.5884	30.9773	31.053	30.1961	29.3553	29.8284	29.0563	30.1166	28.725	27.5443	29.8297	28.4371	29.1044	29.5982	29.4155	29.4256	30.6795	24.0696	28.6351	30.3452	27.7252	31.5951	27.9551	30.7477	30.1592	32.1127	30.5359	29.8995	30.8713	28.3112	30.6767	28.6324	27.9671	29.3794	29.444	29.3007
P01876	Ig alpha-1 chain C region	IGHA1	0.0791054	n.s	0.0478154	-0.83548	0.0262126	-1.25823	24.457	24.6001	24.2068	25.9669	25.9177	23.9404	24.0879	24.6839	26.0552	23.8696	23.7451	24.0951	24.0992	24.793	24.3454	23.9473	22.6877	22.3872	23.3333	23.5429	24.9937	25.4409	20.2667	24.1919	24.8389	24.1578	25.3719	26.1936	23.0634	23.9849	24.9192	26.907	23.1853	23.6384	24.1168	23.4996	23.9546	23.9888	23.0388	26.4827	22.424
P06396	Gelsolin	GSN	0.428365	n.s	0.0291839	0.683889	0.322091	n.s	21.0249	21.3748	20.7345	20.9093	22.0287	21.9158	21.882	21.6733	21.6507	21.195	21.1998	21.6665	21.8249	21.4469	22.0871	22.4822	21.6643	22.6868	21.9855	22.2946	21.8178	19.2704	19.99	20.1717	20.7306	21.7413	21.3115	21.7818	21.1014	22.6252	21.5268	20.9013	21.6919	19.9156	22.4375	21.2319	20.2302	22.3567	21.8702	22.9989	21.7499
P13489	Ribonuclease inhibitor	RNH1	0.179962	n.s	0.0394745	0.803645	0.499111	n.s	16.9034	16.533	17.2857	16.5537	18.2732	16.5625	16.2109	17.1199	15.9975	17.5603	16.0246	18.2182	15.9091	15.1901	16.469	17.5076	16.8189	18.0999	16.1003	15.0565	16.5462	11.1982	13.2814	15.3987	15.3548	17.2083	16.1229	16.4473	16.5131	16.5921	18.5832	12.9825	17.8554	14.7893	19.8162	16.337	16.3475	17.3161	16.928	17.3841	13.7068
O60664	Perilipin-3	PLIN3	0.51916	n.s	0.0318961	0.82562	0.0942478	n.s	16.3011	15.2568	14.971	11.8222	16.3972	13.6744	16.3491	18.2247	14.6857	16.2817	16.1539	16.2158	14.5804	16.0811	17.8423	17.4831	15.8997	15.954	15.7065	15.4821	15.4967	12.5266	13.8871	14.8778	12.8854	16.7824	14.9013	15.8689	14.2154	17.4084	16.5324	12.0677	14.488	14.739	17.7871	14.6125	16.2196	16.6745	16.3429	17.4718	14.2676
P47989	Xanthine dehydrogenase/oxidase	XDH	0.157401	n.s	0.0169053	0.830321	0.0310749	0.743929	12.2533	10.914	10.3083	9.67759	14.1713	12.0028	12.4828	12.5903	12.1314	12.4664	9.90371	12.6095	12.5744	12.6726	10.745	12.8691	12.7342	12.2963	13.3149	11.6647	14.8778	11.3041	13.9491	11.5234	13.5841	11.61	13.0441	12.7538	11.9174	13.7085	12.4716	11.1814	11.8871	10.2171	13.8288	13.2581	13.8028	11.4849	11.7068	14.364	13.5767
P18669	Phosphoglycerate mutase 1	PGAM1	0.878622	n.s	0.0274015	0.840883	0.610979	n.s	21.3717	18.7267	20.4805	17.4318	20.0471	19.7169	19.5394	20.5706	19.3725	19.924	18.1271	22.4798	18.8723	19.8144	20.4298	21.8821	18.9024	21.9788	20.1267	20.3907	20.6814	14.9129	19.7473	18.7246	18.451	21.4429	19.1492	20.2248	19.7294	20.3497	21.7326	16.9224	20.0184	17.7049	21.7659	20.8487	20.2138	20.8283	21.6807	22.4493	19.6447
P31946	14-3-3 protein beta/alpha	YWHAB	0.638265	n.s	0.0441277	0.875069	0.375946	n.s	19.2103	19.1047	19.4007	18.2985	21.2107	17.3978	18.331	20.295	18.8349	19.5872	18.4777	19.6956	18.987	17.1877	19.7883	20.3214	17.858	18.1047	18.8886	19.4767	19.2836	12.5177	17.6791	16.9247	19.624	20.2185	17.7318	20.4922	18.339	20.6836	19.8605	16.5207	17.8839	14.5615	20.4429	16.8753	17.1542	20.4007	18.6638	20.5681	17.6187
P11142	Heat shock cognate 71 kDa protein	HSPA8	0.640604	n.s	0.0439009	0.911345	0.452932	n.s	17.1516	18.581	19.5074	17.1527	19.7812	18.6061	18.0899	20.1358	18.2469	18.7102	17.7619	20.8912	18.8402	20.169	19.9436	19.8548	20.9998	20.1841	18.159	18.8747	19.8138	11.7454	16.7369	17.2151	18.0536	19.8631	17.307	20.2839	17.9992	20.639	19.6973	14.8613	19.6346	13.5861	19.9607	18.8222	18.4396	20.0797	19.1807	21.9942	18.4169
P05787	Keratin, type II cytoskeletal 8	KRT8	0.60769	n.s	0.020979	0.975773	0.23892	n.s	14.2602	13.8147	13.5854	16.3867	16.9408	15.729	17.0772	18.8374	16.5471	14.957	12.8364	15.8526	17.7954	17.1212	17.0026	17.3722	17.876	16.8612	16.8022	17.7585	17.2114	12.8305	16.0419	13.092	12.7948	15.9305	15.5683	15.6285	14.4318	17.9857	16.8621	14.4144	14.9243	13.764	16.806	17.526	15.3589	15.8705	16.9438	17.9367	13.9602
P09211	Glutathione S-transferase P	GSTP1	0.250786	n.s	0.0123245	0.986338	0.089447	n.s	22.5006	24.0754	24.9765	22.6885	25.0755	23.3863	24.2814	25.1134	23.0491	23.8304	24.0862	24.443	24.4731	24.1572	25.3545	26.2506	24.3342	25.8522	23.8488	26.533	25.7112	19.8674	23.8546	22.9074	23.9397	25.3365	23.0792	23.1528	23.4625	25.1534	25.6807	20.9673	23.8021	20.21	25.653	23.861	23.7834	26.0273	26.2594	26.6808	24.5532
P31947	14-3-3 protein sigma	SFN	0.192309	n.s	0.0253651	1.00869	0.674666	n.s	18.5798	19.7277	19.7327	17.8184	21.1304	17.9689	19.9944	21.1363	20.4892	18.7918	18.4216	21.4219	20.1254	19.8799	21.0303	20.4648	19.9576	20.4255	20.8277	19.5919	22.013	11.6299	19.4674	20.1038	19.801	21.8443	18.8089	19.8407	18.0932	20.4595	22.7166	18.0999	19.5806	14.9307	22.132	21.0739	20.7458	20.7862	19.8772	22.9612	21.4509
P13798	Acylamino-acid-releasing enzyme	APEH	0.0996903	n.s	0.0278702	1.04507	0.468343	n.s	12.0248	11.9651	12.1661	10.1789	14.2846	13.1664	13.2602	12.389	12.2319	11.3097	12.6782	13.5228	12.8621	15.128	15.4758	17.4553	12.8285	14.5749	13.2682	15.8722	15.8568	10.9677	14.9315	12.6679	11.5318	12.8881	13.0024	12.8824	13.0134	13.749	15.035	11.5357	13.9449	11.3056	16.3462	13.277	14.934	14.4863	13.7292	16.7237	15.5941
P80188	Neutrophil gelatinase-associated lipocalin	LCN2	0.113207	n.s	0.0118976	1.05087	0.701385	n.s	18.1712	18.9871	18.9283	17.4688	18.1721	19.9649	18.3001	16.0663	18.0576	17.2009	17.1282	10.2504	17.2583	16.3085	16.749	20.4352	16.5394	16.9055	16.8815	18.5247	17.6761	17.0531	16.3183	15.4569	17.5684	16.7842	17.5079	18.1392	18.3508	17.6142	16.6705	17.2218	17.9438	17.2648	17.5198	17.7755	15.8614	17.3583	17.8935	16.9401	18.228
P00751	Complement factor B	CFB	0.210119	n.s	0.0218919	1.054	0.199146	n.s	16.9909	16.7485	12.5777	16.277	18.2354	17.056	16.9692	18.4072	17.1527	18.742	15.5062	18.5109	14.9949	17.356	19.919	20.9837	19.9368	16.7487	17.9717	18.1983	19.2086	13.6758	17.0727	15.6153	16.0507	17.5092	16.8758	19.1428	16.9627	18.1025	17.9425	15.2038	17.9781	11.2981	19.6275	16.3954	18.068	19.5859	19.2343	19.7729	18.0666
P08603	Complement factor H	CFH	0.779961	n.s	0.0293836	1.05851	0.629161	n.s	14.2397	13.288	12.4281	14.1819	17.2892	15.4891	15.5534	16.2307	13.1146	16.8589	12.7264	16.3188	14.7478	16.0069	18.4089	17.4103	17.3707	15.8904	15.2189	15.2387	16.4941	9.46655	14.0472	13.4626	11.9191	16.1244	14.0746	17.9371	14.362	15.8245	15.0351	10.7292	16.6056	11.7702	16.7529	15.3379	17.0034	17.344	16.0819	16.983	15.3627
P63104	14-3-3 protein zeta/delta	YWHAZ	0.608403	n.s	0.00284025	1.13197	0.941259	n.s	21.7575	21.8984	22.3965	20.8852	23.1752	22.2098	22.497	22.8263	22.2435	22.7424	21.1811	23.565	21.9496	22.306	22.8945	22.993	23.7269	22.3489	22.002	22.5874	24.2439	15.9478	22.5577	20.9976	21.1306	24.0598	21.7778	22.7321	21.1998	23.7131	23.4551	19.1773	23.0564	19.0733	24.8521	21.5365	21.2093	23.4858	22.4284	24.733	21.9159
P21980	Protein-glutamine gamma-glutamyltransferase 2	TGM2	0.068462	n.s	0.00247618	1.14752	0.0215993	1.08078	19.9224	19.6476	18.2797	17.9763	20.3886	19.7864	19.9359	20.3342	19.2271	20.374	20.9683	20.151	19.1311	18.6695	18.1928	22.3702	18.8591	20.6457	18.8565	22.0739	20.7545	14.1871	17.8559	18.9519	18.6845	19.7157	17.2893	19.057	20.2753	19.9934	20.4436	16.3733	20.8957	17.8498	21.2946	18.9135	17.821	20.3264	20.6373	21.7608	18.7655
Q13630	GDP-L-fucose synthase	TSTA3	0.794708	n.s	0.042608	1.1638	0.217477	n.s	16.2219	16.3738	15.0238	11.0826	16.2628	15.1509	16.0344	17.8068	17.5103	17.3299	17.0021	17.6229	15.7436	16.8796	16.3005	18.4829	18.1418	17.9253	17.1932	16.7839	19.1985	11.5998	16.6226	16.0258	13.5178	16.2556	11.4454	17.0675	12.2042	18.0057	18.5188	11.0113	16.6789	13.9295	18.596	11.6814	16.308	16.6187	17.1883	19.8714	15.7126
P16152	Carbonyl reductase [NADPH] 1	CBR1	0.36803	n.s	0.0365634	1.17715	0.171456	n.s	13.5831	15.6178	16.5107	13.6826	17.1344	15.4927	18.9202	16.1804	16.157	16.8521	15.8011	17.6284	16.4747	13.4312	14.4797	18.2748	13.81	15.7715	14.6079	18.9071	16.2966	9.27369	14.2086	9.69676	14.1417	17.2619	16.3798	15.3159	15.6799	17.8869	14.6481	13.2713	16.5744	15.4897	18.04	16.4684	13.4215	18.1249	11.9985	17.3331	11.6905
P09467	Fructose-1,6-bisphosphatase 1	FBP1	0.597873	n.s	0.0386006	1.19413	0.697838	n.s	17.9125	18.1625	17.5678	14.7515	18.9256	16.2889	17.8833	19.3073	16.4163	17.7872	16.8723	18.9476	17.108	20.2942	18.2709	20.0927	19.2469	19.0962	18.0181	18.2167	20.3143	10.7606	17.8548	18.237	16.2285	19.245	15.3985	18.9448	17.5419	18.495	20.2846	14.6148	18.3834	10.5216	20.1705	17.2314	19.3716	20.0255	20.1226	20.7543	16.9705
P61981	14-3-3 protein gamma	YWHAG	0.996065	n.s	0.0107978	1.20602	0.547488	n.s	18.0387	17.1898	17.8251	16.0695	17.4612	16.5512	17.5396	17.7607	16.1613	18.1692	16.9002	17.9669	16.7106	16.8117	18.4944	16.6616	17.0253	17.5592	17.4828	18.1231	19.4213	11.9864	15.7455	14.7326	15.5704	18.135	16.3588	18.1169	16.3401	18.4588	17.3064	10.5498	17.6183	11.6809	18.4541	17.4615	16.7816	18.3191	18.1493	18.8597	16.9254
P13797	Plastin-3	PLS3	0.133105	n.s	0.0399573	1.20698	0.176448	n.s	16.2329	16.3153	17.595	12.6731	13.4896	15.5134	15.6836	16.2077	10.7246	15.6153	14.7593	12.4429	16.445	15.2313	15.986	15.2901	14.6087	14.4782	12.4864	14.5777	15.2055	11.15	12.4329	15.918	15.5399	18.0195	10.2278	15.9012	15.1278	14.4574	16.1892	10.6578	13.8804	10.4113	17.3247	12.7002	9.57509	13.5392	13.206	17.3134	14.2403
O95834	Echinoderm microtubule-associated protein-like 2	EML2	0.402417	n.s	0.016226	1.21497	0.0901272	n.s	11.5534	13.0957	14.671	13.4837	15.3223	14.5575	11.3821	15.5666	12.7504	15.6879	11.3623	14.1433	14.0882	10.9961	15.0626	16.034	12.8676	14.0807	13.4764	13.4863	16.4957	11.0197	14.4103	11.8495	11.4792	15.4742	13.7002	15.6754	9.56499	16.0631	16.953	13.2434	13.7602	9.39885	15.3155	14.2275	15.647	14.0156	16.4911	17.8493	14.1941
O95994	Anterior gradient protein 2 homolog	AGR2	0.589971	n.s	0.0460432	1.22231	0.0443951	1.44319	17.9956	19.1036	19.4201	20.5454	21.1888	18.2885	20.6274	22.5741	20.687	20.0726	18.7577	21.9596	21.4679	20.0331	20.0807	23.6222	20.8881	21.5098	20.5074	22.1317	21.5651	9.63144	18.1753	19.5968	17.7142	21.0572	18.5223	19.7676	19.4055	22.6322	22.1684	16.7773	21.7739	10.1869	22.6368	20.329	17.0662	21.9066	23.2843	24.1432	16.632
Q15181	Inorganic pyrophosphatase	PPA1	0.775253	n.s	0.0423275	1.2274	0.0611722	n.s	17.2826	16.1242	17.4565	14.1464	17.6612	17.0916	17.4107	18.1625	15.6632	17.5994	16.1224	18.1236	17.0918	17.3465	19.1838	19.4737	18.261	18.2005	17.7974	18.4695	18.5923	12.0633	16.3433	16.8236	15.552	20.0009	17.5945	18.4642	17.6856	18.1128	18.6491	9.90813	17.6241	11.028	19.8604	16.9915	16.1329	19.3524	19.666	20.6039	15.4754
P02790	Hemopexin	HPX	0.253577	n.s	0.0274455	1.2557	0.572866	n.s	17.3576	18.0023	14.2126	16.8848	18.6429	19.3518	18.1061	20.2466	18.4375	21.9912	16.8612	19.9555	17.4618	18.5287	20.6028	22.9115	21.8005	20.5215	19.9147	19.2393	18.2466	14.9114	19.3715	17.2177	15.734	19.3566	18.3333	21.2225	20.1822	19.2154	20.6504	13.0434	20.9035	13.9756	20.9732	16.9465	18.83	21.3081	20.7766	20.9277	17.1306
Q96C23	Aldose 1-epimerase	GALM	0.0614151	n.s	0.0488312	1.26152	0.174527	n.s	15.5029	13.3458	14.9331	10.7615	14.6843	9.92307	14.7921	14.839	14.5947	14.7448	13.6487	15.881	10.1746	12.3437	16.8778	16.8796	17.2397	16.2173	15.723	16.2675	18.0284	11.5747	14.3043	12.9824	14.3684	16.0385	13.7141	15.9173	15.5826	15.939	11.8732	9.20395	14.2947	11.8264	17.1824	14.6044	15.1503	16.6798	16.596	18.3419	16.3494
P02746	Complement C1q subcomponent subunit B	C1QB	0.299097	n.s	0.0243064	1.27953	0.43634	n.s	16.62	11.1342	11.5255	10.0943	14.5139	9.83283	11.0564	14.9306	9.87188	15.7252	9.82502	12.8859	13.4876	15.0423	17.4868	13.3524	11.523	12.0994	11.5896	14.0871	17.2087	10.6928	12.0936	12.6718	13.256	15.056	9.99367	16.7216	15.7182	14.1421	13.1849	9.42759	12.8834	11.1735	12.5487	15.1141	17.4214	17.3862	12.4916	15.5672	10.1644
P19338	Nucleolin	NCL	0.359104	n.s	0.00822929	1.29336	0.312035	n.s	12.1186	12.6354	10.3105	11.3243	16.3336	14.1247	10.8962	14.5229	13.4333	14.3792	11.1455	13.6512	11.0677	13.9138	16.4346	16.5431	15.6531	13.7681	14.1849	13.4778	17.1683	12.1507	12.5377	12.6431	10.2989	11.2925	11.2483	15.2232	11.0545	15.512	12.66	10.7337	13.9209	10.0762	15.9812	11.3323	13.571	15.3488	14.432	16.173	11.5978
P07195	L-lactate dehydrogenase B chain	LDHB	0.369674	n.s	0.0324441	1.32599	0.829467	n.s	16.9647	14.5018	15.7996	13.5272	15.8929	13.8176	15.3892	16.6417	13.1401	17.6324	10.3115	15.9623	16.2831	14.9476	12.1802	15.0242	17.2824	16.5372	15.2949	14.7626	16.1144	10.7721	15.8512	14.4845	13.9604	17.5251	11.0505	17.5739	14.0044	12.0996	17.1477	12.7285	16.558	12.7587	17.0397	15.0699	14.1676	13.7764	13.8964	18.7007	14.8981
P61158	Actin-related protein 3	ACTR3	0.0784327	n.s	0.0278683	1.33584	0.5132	n.s	14.9538	15.0099	14.843	10.9478	15.9237	14.2874	16.7056	12.1565	14.9753	13.9873	13.89	16.7738	16.0395	12.5153	14.5195	17.0045	13.6244	12.1771	10.8467	15.7763	15.9593	11.4691	10.8814	15.5855	14.3571	15.6277	8.48727	15.9189	16.573	16.5396	15.7627	10.432	10.4102	9.87079	18.409	16.1015	11.5325	16.6447	15.6588	16.3464	12.8755
P19013	Keratin, type II cytoskeletal 4	KRT4	0.841336	n.s	0.023939	1.34654	0.405036	n.s	19.0826	16.892	15.6257	15.6251	19.0795	18.7019	18.4812	19.6519	15.4242	18.0091	10.007	17.891	16.8422	17.4513	17.0549	17.9152	19.8242	19.531	18.1662	19.704	21.1436	12.444	19.1086	15.6305	17.7712	18.9751	11.9687	18.8883	16.4492	19.0464	18.3702	9.61783	16.9521	10.7071	19.3514	18.3895	16.0279	18.1711	17.901	20.429	18.8117
P19971	Thymidine phosphorylase	TYMP	0.104428	n.s	0.0262852	1.38062	0.201998	n.s	13.6289	14.2275	12.0784	14.2147	16.1482	11.6306	14.0485	13.1651	14.7748	14.5997	15.9318	15.2251	12.3068	14.6977	12.4076	18.3591	14.2782	13.7541	13.1987	14.6297	17.7629	10.1982	10.6345	14.6769	15.459	12.5637	11.3017	13.8541	12.7295	15.4143	15.8373	13.5539	13.9787	12.7177	17.8074	9.89768	14.2848	13.1627	13.9112	16.5586	11.2655
P10599	Thioredoxin	TXN	0.0704422	n.s	0.00131944	1.41033	0.291499	n.s	23.1374	23.7677	24.0082	21.5983	24.4165	22.7756	20.3375	20.9992	23.2651	22.2572	21.2228	24.6641	23.8876	23.2703	24.2817	22.4763	21.4004	21.5419	24.7067	22.09	22.0053	18.1122	23.6059	21.7491	23.3957	24.1079	20.9044	23.9094	15.9965	20.7023	23.6377	21.229	23.5484	20.4333	24.666	24.1111	20.9941	22.6477	24.3554	24.1927	23.9279
P30043	Flavin reductase (NADPH)	BLVRB	0.237997	n.s	0.0341667	1.45113	0.411864	n.s	16.3389	9.62609	15.1353	8.31108	17.3439	15.2807	15.9131	18.9819	15.9112	18.7331	16.5583	17.6986	17.806	17.7246	16.2597	20.8036	18.266	19.5653	17.032	18.1551	16.335	14.0608	12.541	16.4246	11.5227	18.6317	16.2828	17.0115	11.5767	19.1105	14.9641	10.5004	18.3556	10.856	18.4313	13.3433	17.6954	21.3182	19.4555	20.0599	17.3623
P51858	Hepatoma-derived growth factor	HDGF	0.353875	n.s	0.029573	1.50071	0.0782776	n.s	15.1061	14.4863	14.7464	10.0557	18.0284	11.6445	12.6895	15.1586	10.9397	14.2509	11.9745	17.4068	14.1595	16.3894	16.9554	18.9843	19.8433	20.1061	14.4977	16.4547	18.4778	9.97763	16.5173	15.2495	10.3321	15.8715	14.7619	17.5181	14.1269	15.9405	17.2805	9.41337	17.0401	10.5293	19.8007	11.9291	15.2884	17.7608	16.7192	18.1831	15.9004
O43707	Alpha-actinin-4	ACTN4	0.46391	n.s	0.00290291	1.51917	0.352003	n.s	16.9166	18.1564	18.3225	16.9049	18.1683	17.4907	18.2028	15.6979	16.0299	17.6774	14.9604	17.5011	16.5038	15.6486	15.8364	19.5266	15.465	17.0284	16.9719	18.8904	18.0227	10.866	12.4951	15.4805	17.9224	19.0004	15.444	15.3217	16.9451	19.0105	15.8529	12.4231	18.3913	13.5884	19.6586	15.2792	15.7583	15.3584	18.4112	18.0785	14.5213
P08865	40S ribosomal protein SA	RPSA	0.514748	n.s	0.00717829	1.52797	0.0590382	n.s	11.4761	13.7382	11.5684	14.765	11.8077	13.6935	12.1217	15.2763	14.2849	14.4536	12.7334	15.1695	15.2201	15.4773	14.7316	16.245	16.7968	15.4219	12.1976	16.6689	16.4321	10.7258	12.9946	10.688	14.1253	13.0626	10.945	14.5323	13.6948	15.2698	15.4748	9.91956	15.7547	10.0273	15.3027	15.1832	13.619	15.709	16.0135	17.0946	11.0104
Q9Y5Z4	Heme-binding protein 2	HEBP2	0.0684871	n.s	0.00963718	1.56552	0.117345	n.s	19.3619	19.2404	18.8865	17.5285	20.7604	18.4612	20.7393	20.3948	17.1583	18.0659	18.0456	21.2826	18.6876	20.6143	21.487	20.7013	20.5257	21.1402	18.6046	19.9003	21.4936	15.1794	20.1497	18.774	18.8575	20.5981	18.4806	20.841	19.5256	19.4871	20.1216	10.4555	19.7038	15.487	21.2047	19.4823	20.3133	21.301	20.4819	21.7273	20.4928
P02765	Alpha-2-HS-glycoprotein	AHSG	0.7772	n.s	0.0107604	1.598	0.447478	n.s	18.9495	9.98095	14.7181	18.4141	21.4984	19.7872	17.9118	19.6606	18.1412	18.8621	10.959	18.7643	20.5062	16.7758	20.7166	23.9159	23.4907	16.7482	20.5564	20.567	20.5411	11.5063	17.0848	16.8046	16.1894	19.7511	17.8735	20.1219	18.9714	18.3666	17.42	15.5732	18.248	14.4419	20.959	17.9614	17.9008	21.8767	18.9051	21.6956	11.0331
Q04828	Aldo-keto reductase family 1 member C1	AKR1C1	0.110436	n.s	0.0495272	1.60617	0.250931	n.s	13.2762	16.3612	14.8927	15.5255	17.5546	17.9541	17.1788	18.3033	14.7961	19.9164	18.6588	19.1714	14.4595	19.1359	19.5982	21.7711	20.9974	17.8986	18.7356	19.8588	20.2473	8.97572	19.2991	11.7236	11.6334	18.7081	17.4944	17.7568	19.9855	20.9902	19.439	9.83078	20.377	16.7275	20.3002	11.4878	15.3062	21.2933	20.2354	21.7421	16.1019
P27348	14-3-3 protein theta	YWHAQ	0.301713	n.s	0.00992267	1.66083	0.268477	n.s	16.9996	18.1451	16.0724	17.2776	18.5613	16.8808	18.7163	14.5765	16.9603	18.7622	16.6204	18.0991	16.9426	13.2724	13.0296	19.2871	12.292	15.9975	16.0014	16.7963	19.8842	11.0668	10.6773	15.3914	17.8183	18.8433	14.2893	17.6531	17.0077	16.8467	14.9424	14.6358	16.8172	12.8156	18.999	14.1455	12.4602	17.75	16.1464	17.1826	17.0823
P23381	Tryptophan--tRNA ligase, cytoplasmic	WARS	0.0733726	n.s	0.00476139	1.66196	0.00504737	1.77741	11.8688	12.9602	9.31815	13.565	14.707	10.6243	14.4474	13.5142	12.8651	15.7676	15.6619	15.2747	14.7042	11.175	11.5243	15.7128	10.9632	13.7208	9.16435	13.801	12.4932	11.0032	13.9636	13.6081	12.4189	13.978	10.5332	12.7318	13.7146	14.8308	12.2682	12.1568	15.3176	13.3032	16.5112	13.1654	12.2475	13.2743	12.7848	12.9383	13.6329
P27482	Calmodulin-like protein 3	CALML3	0.212745	n.s	0.00354125	1.68301	0.0220494	1.39476	17.5886	17.8032	15.8342	16.117	17.1504	17.5953	15.9776	17.3346	17.6609	16.879	9.79832	19.3321	18.2734	18.4607	19.6706	18.0417	17.2625	19.4944	17.7724	16.185	18.9057	10.3735	16.8952	17.2504	17.1782	17.8117	15.7773	17.9254	12.8917	13.5992	17.8096	15.119	17.7747	10.9928	20.4493	18.5512	17.9521	19.8247	19.4984	19.2018	18.3844
P28066	Proteasome subunit alpha type-5	PSMA5	0.630985	n.s	0.00722319	1.6943	0.421769	n.s	16.3271	14.8551	11.6392	10.2308	13.217	13.2573	15.9418	15.0086	11.6474	16.2148	11.9941	13.58	15.7447	11.7103	11.955	17.6087	17.9795	17.0271	16.258	17.8879	18.655	11.4541	11.3134	12.2201	13.75	15.7709	11.6158	14.7746	15.0811	16.7607	13.1976	10.1438	11.7272	10.2668	14.0333	11.1383	15.9489	14.1443	17.871	18.3992	12.4256
P04217	Alpha-1B-glycoprotein	A1BG	0.210223	n.s	0.0295141	1.7676	0.0932915	n.s	12.0268	10.1413	16.191	16.4941	17.5173	16.3966	13.3286	17.557	15.5451	17.7941	11.0035	17.5084	11.6083	16.5488	21.03	22.1953	19.9023	19.4282	15.8218	17.426	17.0348	10.4878	17.3752	14.0283	13.1771	19.4308	17.2428	19.8364	16.964	15.3044	15.5366	9.92229	19.7995	11.7408	19.0659	18.8462	17.3472	21.4734	17.3862	17.5903	12.3878
P05387	60S acidic ribosomal protein P2	RPLP2	0.107632	n.s	0.0160515	1.90086	0.0334536	1.72621	17.7802	16.1574	11.5332	10.7623	13.3068	11.7372	12.8976	17.5609	11.2487	13.1148	15.9286	17.2071	13.3848	10.0376	20.8947	18.7908	17.8066	11.5697	11.9792	18.5232	18.9227	10.7682	11.977	10.3683	10.1278	13.6001	12.0267	11.4312	15.6652	17.8963	12.8251	11.0466	15.347	12.4829	18.2969	12.6925	15.4448	18.6219	17.6691	16.635	11.6799
P13646	Keratin, type I cytoskeletal 13	KRT13	0.196348	n.s	0.000750447	2.19295	0.0643464	n.s	15.9161	16.489	15.8746	14.8901	17.5798	17.4652	16.3868	14.9401	11.468	15.1566	12.3483	11.707	12.03	13.2942	11.369	13.4415	17.1771	18.9106	17.6165	17.1096	18.7987	11.6251	14.4319	14.1294	17.0046	16.528	12.5839	14.758	11.9311	12.1022	16.4159	10.7881	15.6254	16.6929	14.9599	17.9404	10.5777	13.2906	12.987	17.2256	17.4306
P81605	Dermcidin	DCD	0.0662952	n.s	0.368925	n.s	0.0188392	-1.97511	19.8524	22.2616	20.4182	23.9796	24.0865	21.164	21.6678	19.1693	22.2179	20.8212	21.098	20.9139	22.3015	18.1187	12.6544	21.246	18.1812	20.9904	21.7053	22.1496	18.4819	19.7644	17.4911	16.32	20.9952	21.1945	22.4493	21.1822	12.3498	14.9177	21.4103	21.4418	22.9995	21.1726	20.3561	20.4121	18.9703	20.9593	20.5146	20.3248	22.576
O60888	Protein CutA	CUTA	0.436199	n.s	0.107821	n.s	0.0111431	-1.74214	10.8544	10.4955	17.0299	18.0669	11.8389	17.1541	16.3651	18.6504	16.949	16.701	17.4329	16.9399	17.1963	16.9068	16.85	17.7903	17.4845	17.4644	17.7402	17.8399	12.6965	11.8513	16.3851	15.8319	16.6937	10.9766	15.8985	16.7046	12.5003	17.4277	12.3931	16.8432	16.2009	17.1652	12.7864	16.8879	16.3875	15.965	18.1012	14.5042	16.7953
Q01469	Fatty acid-binding protein, epidermal	FABP5	0.25712	n.s	0.394489	n.s	0.038003	-1.65344	20.3021	21.6012	20.352	18.8056	22.2137	15.682	19.1937	22.7025	21.0252	20.9036	20.2622	21.727	21.5115	18.0785	18.062	21.1999	18.4037	21.2557	21.9239	17.1586	20.301	17.4754	19.3181	15.9475	21.7015	21.5774	18.496	21.4262	20.2183	19.391	23.0429	18.9044	20.5022	18.0952	22.6037	16.9663	19.9366	21.5838	20.8018	22.5432	21.8028
Q13404	Ubiquitin-conjugating enzyme E2 variant 1	UBE2V1	0.491313	n.s	0.541778	n.s	0.0103114	-1.30659	16.8617	16.1411	15.925	14.1738	16.6198	16.2029	16.7027	16.9184	16.2616	11.8988	16.2789	14.5532	16.3041	9.98883	13.8734	18.6819	12.751	16.7928	16.1383	17.338	16.3443	10.4049	11.613	12.0065	17.1111	17.0576	14.9606	15.5504	16.6979	12.7434	12.6535	11.3897	14.5777	8.95221	18.4467	15.1276	13.9363	17.2667	16.6582	18.2872	15.8636
P14618	Pyruvate kinase PKM	PKM	0.079266	n.s	0.0635813	n.s	0.0434314	0.844488	19.2126	20.605	20.0487	19.1702	21.0172	20.4778	20.6205	21.0536	19.4761	21.6317	19.8317	20.7088	20.0982	18.7036	19.797	22.1098	19.1531	20.2032	20.1209	20.3568	20.9275	14.8344	18.996	20.2956	20.3785	20.9147	20.5476	18.9878	21.3693	22.3203	22.0941	18.2309	20.2834	18.2184	22.595	19.3803	18.7331	20.0438	20.752	22.0095	18.7757
Q14764	Major vault protein	MVP	0.997013	n.s	0.540984	n.s	0.0260551	1.15718	11.7679	11.5748	15.1378	10.5039	15.4682	12.5302	15.2346	13.0479	12.2173	14.2858	13.2809	13.9872	10.5454	13.7515	12.8684	15.8964	16.0965	15.4135	11.6896	16.1047	15.8586	12.604	12.215	11.3296	12.9792	15.2119	12.436	13.7449	15.3735	16.8534	10.3609	12.1063	14.9601	10.832	14.6716	13.9878	11.9266	13.802	14.7786	14.2118	12.6007
P08263	Glutathione S-transferase A1	GSTA1	0.662365	n.s	0.243408	n.s	0.0362145	1.81938	11.5908	11.439	12.9235	15.5792	18.284	14.8976	14.4564	19.0809	14.7642	18.6582	17.0216	19.223	11.7002	16.51	18.5448	18.0042	21.4175	10.9388	16.0671	18.6946	18.17	12.6322	17.3824	10.7491	11.8927	18.2881	10.6641	17.2852	16.6577	16.9695	16.9129	13.1211	18.9193	12.3759	19.7627	14.737	11.3116	19.6593	18.183	18.8405	13.3725
Q15847	Adipogenesis regulatory factor	ADIRF	0.277907	n.s	0.496499	n.s	0.0464906	2.33924	17.9799	20.371	20.24	9.9136	19.4457	18.1932	12.9545	14.3135	20.1535	11.9314	11.9159	20.1597	20.0725	11.7971	12.6787	14.8884	19.9765	12.236	20.4	20.0886	20.844	12.7802	19.4069	17.447	22.3141	21.0362	18.5071	19.616	9.59511	19.0765	12.2282	13.3614	13.3758	10.772	20.8819	20.1853	11.5789	19.4375	12.9998	21.8084	20.2715
[truncated: 132 more columns]

## Sheet: DRYlip vs. CTRL
Supplementary data 4b: List of the significantly differentially abundant proteins in the DRYlip vs. CTRL comparison analysis (Student's T-test, p-value for highlighting < 0.05)
			Student's T-test : DRYlip vs. CTRL						Log2 protein intensity CTRL_T1															Log2 protein intensity CTRL_T2															Log2 protein intensity CTRL_T3
			DRYlip_T1 vs. CTRL_T1		DRYlip_T2 vs. CTRL_T2		DRYlip_T3 vs. CTRL_T3
Protein IDs	Protein names	Gene names	p-value	Log2 difference	p-value	Log2 difference	p-value	Log2 difference	CTRL_T1_01	CTRL_T1_02	CTRL_T1_03	CTRL_T1_04	CTRL_T1_05	CTRL_T1_06	CTRL_T1_07	CTRL_T1_08	CTRL_T1_09	CTRL_T1_10	CTRL_T1_11	CTRL_T1_12	CTRL_T1_13	CTRL_T1_14	CTRL_T1_15	CTRL_T2_01	CTRL_T2_02	CTRL_T2_03	CTRL_T2_04	CTRL_T2_05	CTRL_T2_06	CTRL_T2_07	CTRL_T2_08	CTRL_T2_09	CTRL_T2_10	CTRL_T2_11	CTRL_T2_12	CTRL_T2_13	CTRL_T2_14	CTRL_T2_15	CTRL_T3_01	CTRL_T3_02	CTRL_T3_03	CTRL_T3_04	CTRL_T3_05	CTRL_T3_06	CTRL_T3_07	CTRL_T3_08	CTRL_T3_09	CTRL_T3_10	CTRL_T3_11
P01033	Metalloproteinase inhibitor 1	TIMP1	1.02886e-08	-5.49638	1.04911e-05	-4.14079	0.00651427	-2.97145	23.4298	26.3376	25.7695	24.4298	24.8142	24.6153	24.3101	25.7517	24.5638	23.6757	22.2621	25.673	26.0443	25.6348	24.3307	26.0084	25.5315	25.4984	22.2066	23.6649	22.9388	24.9716	25.0105	24.4862	24.1795	22.2214	24.2821	25.341	26.4218	22.8538	25.8904	24.989	25.6068	24.7895	22.8858	25.5165	24.5696	25.8647	24.7945	23.848	22.7756
P01614	Ig kappa chain V-II region Cum	IGKV A18	0.000925172	-4.98549	0.366874	n.s	0.0857093	n.s	28.1164	26.239	27.5165	29.1386	26.533	27.4629	26.6458	29.17	26.0526	25.4923	19.9951	27.3324	26.5507	19.82	26.3645	28.3367	26.4202	26.1155	29.2147	26.2714	26.7389	27.019	29.4688	25.6348	16.7902	24.9672	17.1125	17.7121	26.2021	17.6918	28.9203	25.3612	27.3745	28.5646	26.065	27.8142	26.8741	18.7407	22.0459	17.2578	25.5014
P28325	Cystatin-D	CST5	0.00231978	-4.02594	0.00102348	-4.71383	0.000519388	-4.55618	25.3307	32.8829	26.5754	19.7657	27.17	23.2185	19.3653	28.5352	23.0902	25.6595	24.1642	27.2891	24.3844	20.3635	24.5638	24.1095	30.7849	27.1984	19.627	25.2821	19.0838	20.312	26.4984	30.7453	27.6527	22.7756	28.17	24.3307	21.4948	25.4394	23.654	32.5481	25.0105	20.2554	27.4154	19.9484	19.9578	31.1483	29.2979	24.7796	23.7695
Q9H299	SH3 domain-binding glutamic acid-rich-like protein 3	SH3BGRL3	0.0246931	-3.25003	0.0147602	-3.0164	0.184599	n.s	17.6846	18.0221	25.2571	26.8974	29.0453	23.0526	28.4113	29.1771	18.5659	28.1115	25.2607	26.3359	24.1795	24.7389	28.141	17.5556	25.1908	28.2445	18.292	29.2535	25.2133	26.2058	26.726	25.452	24.0526	26.141	24.9134	25.0975	25.9271	24.632	24.9933	26.6458	26.726	24.0691	25.8069	25.0935	27.391	25.5754	26.6458	14.4117	24.2607
P11766	Alcohol dehydrogenase class-3	ADH5	0.00078431	-2.65184	0.00101393	-2.61848	0.0435441	-1.71392	20.3101	23.6757	20.3321	23.4923	21.7836	22.6992	23.0838	22.0156	23.7389	22.3538	22.6907	22.1642	23.4425	23.6865	16.979	20.3752	23.5983	21.8987	23.6757	21.85	25.0275	23.654	19.2545	23.6757	20.002	24.9933	23.5285	22.8034	22.4501	20.5638	24.3712	24.2821	23.9134	23.7895	22.9495	21.714	24.8811	19.0832	23.7286	19.5192	23.3645
P55064	Aquaporin-5	AQP5	0.000871006	-2.59244	0.0150506	-2.05279	0.00368543	-2.34898	18.1896	16.1785	22.3645	22.4196	23.4923	24.3444	22.8651	22.6779	23.1871	19.3734	23.9847	19.1951	21.265	22.9707	22.1976	18.0571	18.618	23.0139	24.0772	23.8191	22.7634	22.8132	21.3156	23.2081	18.6179	24.141	23.1976	22.2679	23.4923	19.9516	22.4898	22.6387	23.5522	23.3376	21.6364	24.019	25.002	18.0712	23.3645	22.9968	19.3364
P46063	ATP-dependent DNA helicase Q1	RECQL	0.0142477	-2.55716	0.0520717	n.s	0.264252	n.s	18.4059	24.5105	24.0691	19.7212	26.6595	22.4015	22.7286	23.5754	22.239	26.2553	19.8978	22.7512	18.5829	24.1095	23.5983	17.3885	19.1596	25.2891	21.5131	23.3376	21.5823	19.1853	24.0526	23.2243	26.1757	19.7735	22.7614	18.2891	23.6096	24.6153	20.3796	19.0584	26.673	21.8792	25.0148	21.6497	18.928	24.1253	22.3725	18.8665	21.6141
P08727	Keratin, type I cytoskeletal 19	KRT19	0.00515674	-2.33956	0.598768	n.s	0.685314	n.s	25.217	24.4984	24.7077	27.604	25.7594	25.8312	26.4394	24.9495	25.4551	22.3073	25.4488	26.2021	23.3101	26.9869	22.4576	24.5522	25.6153	24.3578	26.3014	24.4862	27.2077	26.3729	24.7695	25.7945	23.9847	26.2262	26.4073	21.3484	25.7286	21.0088	26.2838	25.4266	23.5983	24.8904	25.5404	24.9316	25.8167	23.848	25.0443	24.002	24.1719
P00441	Superoxide dismutase [Cu-Zn]	SOD1	0.0281451	-2.32779	0.391664	n.s	0.952827	n.s	21.1143	20.6186	23.4425	25.632	23.155	24.1565	24.5165	17.8042	19.116	22.4651	25.1984	18.9295	23.4551	23.48	16.1625	16.4431	25.0443	16.8656	24.9847	19.4195	24.1253	24.5165	17.6071	21.265	16.6918	24.1795	19.0925	21.9024	25.4425	18.9375	24.2463	23.2679	17.3854	22.848	22.002	22.7013	26.4218	17.7357	22.937	16.3785	24.317
Q86X29	Lipolysis-stimulated lipoprotein receptor	LSR	7.99418e-06	-2.25524	0.112393	n.s	0.43748	n.s	20.3321	21.2933	20.8651	20.4476	21.2006	20.5638	22.7327	20.7715	19.6435	21.9098	18.3656	20.654	20.7553	19.0913	22.5285	22.4196	20.4874	21.4273	17.988	19.661	20.7223	18.7519	20.8034	19.3832	21.7471	19.2808	20.5261	19.9171	23.1031	18.0864	22.1856	20.3211	21.9882	20.2419	21.3211	18.8846	21.5069	20.5356	19.6628	21.0292	18.2804
P40394	Alcohol dehydrogenase class 4 mu/sigma chain	ADH7	0.0169267	-2.20249	0.912009	n.s	0.571339	n.s	24.1488	25.2499	24.7995	24.3511	23.1719	24.9584	25.7796	24.3444	22.8404	22.0886	26.673	25.2317	22.9951	26.0464	19.9586	24.1253	25.3745	21.9171	25.1332	23.7389	24.8623	26.8623	22.6364	25.1174	19.2118	25.9672	23.5404	22.6907	24.7234	23.2679	27.5315	25.9043	26.7771	25.6703	23.7389	23.7286	28.7708	22.4874	24.1795	16.6667	25.9933
P02814	Submaxillary gland androgen-regulated protein 3B	SMR3B	0.033693	-2.10525	0.069043	n.s	0.0426309	-1.90279	28.579	36.0204	28.1604	28.6865	30.8081	26.8741	29.258	28.4473	29.1015	27.7129	32.9505	35.2897	34.099	29.2285	26.8858	28.6424	35.5091	29.6268	27.5682	31.0349	26.6181	30.94	27.3153	29.7833	28.9259	33.6522	35.212	34.6198	29.109	29.1819	28.9539	35.8305	28.6964	28.2759	30.4433	27.4234	30.611	29.1015	30.0084	27.8445	33.2193
Q15257	Serine/threonine-protein phosphatase 2A activator	PPP2R4	0.00314527	-2.10098	0.00140298	-2.07995	0.210837	n.s	19.8269	20.654	19.9601	22.002	21.9882	22.2535	21.2877	17.1923	20.7389	20.5545	21.5685	25.2463	21.9024	18.8629	18.1855	21.0224	23.1961	21.2535	22.1301	21.0951	21.9352	22.7574	16.7764	22.4947	19.4648	22.2302	23.5522	20.8113	18.6806	19.7037	20.6276	23.5404	19.7123	22.5333	20.1704	19.3642	21.85	17.4575	22.632	16.9506	21.3211
Q04760	Lactoylglutathione lyase	GLO1	0.0254682	-2.08357	0.0786936	n.s	0.0553922	n.s	22.3403	22.1047	20.9951	21.9985	17.7439	21.9352	23.0935	21.5309	23.7492	16.0634	24.217	22.5237	23.0292	24.6096	19.4589	24.317	25.4266	19.3915	23.2155	21.5961	23.5869	23.5404	16.1359	22.4874	17.9424	25.0062	21.5165	22.5592	23.848	21.7756	25.5404	24.9716	23.1031	23.5404	18.7913	21.9061	24.2961	16.3016	23.4923	16.4337	23.7796
P01619	Ig kappa chain V-III region B6	IGKV3D-20	0.0402279	-2.04952	0.0487549	-1.9479	0.0542925	n.s	25.0443	25.6513	26.5754	26.6181	25.2891	26.2768	25.6568	26.4676	18.6756	24.3511	25.0275	25.391	24.1871	25.5551	24.48	25.8191	24.5105	26.0995	26.6181	25.5754	23.2535	25.5783	27.4154	25.317	24.0275	20.6865	25.6595	23.8191	24.417	24.5463	26.2732	24.2607	27.976	26.7129	25.0526	25.9203	26.0833	26.3273	25.4105	23.4923	24.0443
Q96FV2	Secernin-2	SCRN2	0.00303886	-2.0146	0.214079	n.s	0.168113	n.s	21.2877	22.7161	20.6364	23.7492	21.5685	22.9725	21.3592	19.9214	22.2273	20.85	24.2096	20.3321	22.6119	21.8802	17.7843	21.343	22.6649	20.1704	24.3844	21.6231	23.6096	21.9061	16.3763	23.8288	19.1922	24.6375	18.0107	22.7369	22.48	16.3728	22.8614	22.8802	21.8576	24.5754	21.6628	21.9847	24.4105	17.1422	22.343	17.8421	23.2679
Q13404	Ubiquitin-conjugating enzyme E2 variant 1	UBE2V1	0.00961821	-1.8527	0.227781	n.s	0.000608867	-2.16514	22.7856	22.5685	20.8191	23.2679	22.8461	23.3511	23.5638	22.9061	18.6601	22.9225	20.3783	22.9477	19.4896	23.9847	18.858	23.7594	23.6971	21.6051	22.1946	23.3376	21.0988	20.8311	19.7369	21.2243	16.6319	25.0894	21.7715	20.5823	22.5869	18.0395	25.0772	22.8152	22.1765	24.239	23.5754	21.1269	25.3273	21.2361	24.3578	18.3273	23.2679
P14314	Glucosidase 2 subunit beta	PRKCSH	0.00476903	-1.82915	0.566805	n.s	0.0432775	-1.42459	23.214	24.0854	25.1527	25.275	24.632	24.7286	25.1253	24.7129	24.6264	24.3239	24.6971	24.0691	25.1332	24.7745	23.7995	23.8191	23.2125	24.5285	25.654	23.9495	23.5754	25.5105	22.9477	24.4551	21.5165	24.5225	23.848	24.654	25.772	17.7437	24.6153	22.9079	25.6292	24.989	24.1253	23.895	26.038	23.6431	23.5045	24.2463	23.2448
Q96DA0	Zymogen granule protein 16 homolog B	ZG16B	0.00733551	-1.77003	0.198579	n.s	0.513087	n.s	29.0217	31.8682	30.099	30.2422	31.196	30.0737	32.2019	31.8719	28.5609	32.3879	30.2077	32.0576	31.2869	32.7927	28.2535	30.099	28.5052	31.0217	29.6458	32.5754	30.4823	32.0864	30.9609	30.4823	33.0365	29.1065	32.6066	30.9259	32.3088	30.1361	29.1507	30.0609	31.6839	32.0544	31.8645	31.4384	32.1872	30.4919	29.6181	32.2308	28.8415
Q9BRK5	45 kDa calcium-binding protein	SDF4	0.00890808	-1.76284	0.0483185	-1.02597	0.0371949	-1.49208	22.7634	24.141	23.7077	21.8269	22.7975	22.3672	22.3017	22.5545	22.7161	22.4898	22.5522	22.7244	22.0789	18.649	18.6891	22.5938	22.3017	22.0493	21.0951	21.4726	23.3778	22.5731	22.9406	22.5404	22.8423	21.5261	23.5754	20.9951	21.0359	17.6455	23.7286	21.4425	23.5285	21.8073	22.3752	22.7533	23.0838	23.3778	21.8651	23.5983	22.4349
P07951	Tropomyosin beta chain	TPM2	0.000819289	-1.59727	0.456858	n.s	0.173549	n.s	20.6096	21.1946	20.0426	20.4375	18.7273	19.6979	21.5356	20.4874	19.1617	18.7376	19.0407	19.7892	20.8651	21.7756	21.1079	17.6718	20.1825	17.213	19.7687	17.1489	20.4933	21.4626	16.4251	18.0128	16.4128	20.1457	21.7594	19.7971	22.0426	16.6554	20.9171	18.2118	19.399	20.1704	20.9732	16.8901	21.4015	19.7939	18.3452	19.3303	19.1259
P0DOY3	Ig lambda-6 chain C region	IGLC6	0.000562359	-1.50641	0.0454904	-0.938958	0.0181277	-1.02102	31.0864	29.9539	31.8271	31.6329	30.9882	31.3463	30.6798	30.933	30.1115	29.3704	30.7292	29.6612	30.7613	30.6022	30.1604	30.5664	29.109	32.1842	32.8023	28.3704	31.0479	31.8571	31.9746	30.6544	28.906	29.3992	31.4184	31.3088	31.4384	31.0927	31.1544	30.611	32.4943	31.0609	29.4881	29.9117	31.7573	30.7849	29.5536	29.0137	30.393
Q04917	14-3-3 protein eta	YWHAH	0.0278328	-1.45807	0.393604	n.s	0.0531102	n.s	20.5165	20.714	19.654	21.8651	20.6006	22.9637	22.7244	23.1719	21.1612	21.2707	18.085	21.8913	21.8461	18.7673	16.483	21.4726	22.5333	18.3701	22.2764	21.1886	22.6971	24.8904	18.2793	21.3592	17.0114	22.8423	18.2234	20.3645	21.9916	18.5345	23.4923	21.5592	21.5261	22.5475	22.3101	18.8983	23.2521	20.977	22.5475	19.9601	22.48
P01036	Cystatin-S	CST4	0.0041396	-1.36181	0.0403541	-1.07908	0.0195915	-1.21203	31.1901	31.4032	32.7068	32.6198	31.5389	32.1813	32.5343	32.08	29.7533	30.7849	31.4532	32.5014	29.9814	30.1361	30.947	32.8829	29.5463	33.2478	31.0544	30.947	30.9814	32.3982	32.3956	30.9259	31.3776	30.393	32.5956	30.8534	28.9814	30.6713	32.2336	30.9259	32.2393	31.4334	32.7494	31.9365	32.463	33.8792	31.196	31.0217	30.196
P62258	14-3-3 protein epsilon	YWHAE	0.0375287	-1.34401	0.639914	n.s	0.305921	n.s	26.5255	26.3629	24.5522	28.4785	25.7234	26.3014	26.2571	23.9495	25.9203	25.1332	26.5536	24.002	25.6264	26.3729	21.6364	25.7077	27.4154	24.8858	26.9316	25.6838	27.2625	26.1075	22.0691	25.7182	21.7836	28.1361	24.0772	25.0691	26.3376	20.7796	27.5315	28.4354	24.9271	27.17	25.4138	24.7441	26.8385	18.892	24.4738	23.4676	26.5135
P01034	Cystatin-C	CST3	0.00340783	-1.33544	0.0671766	n.s	0.0386097	-0.862076	27.673	29.7723	28.7676	27.2979	28.3951	28.7833	28.5203	29.1263	28.1015	28.459	26.5754	28.3828	28.7988	29.0686	29.0889	28.6146	29.1676	29.8549	27.2714	28.0243	28.1065	29.2847	29.459	29.0583	29.2007	26.1814	28.0609	29.1771	29.2847	27.8916	28.6831	29.0634	29.3662	28.7645	28.632	27.217	29.0217	31.196	28.1507	28.877	27.391
P01876	Ig alpha-1 chain C region	IGHA1	0.000384984	-1.31347	0.0476478	-1.02494	0.00421647	-1.23327	31.2422	30.8534	32.611	32.5618	30.5844	30.7292	31.3303	32.6985	30.5109	30.393	30.7373	30.7453	31.4384	30.1842	32.0864	31.4823	30.8004	32.015	32.8366	29.708	30.6285	31.5618	33.5527	29.8294	30.2869	30.7613	30.1483	30.6022	30.2308	30.0217	32.1331	30.7453	33.4458	31.4823	29.8755	31.2924	31.933	32.8234	31.2591	30.3828	30.4032
P31025	Lipocalin-1	LCN1	0.00140681	-1.18054	0.0292739	-0.658383	0.0344453	-0.663135	36.6655	37.9688	37.2011	35.5922	37.332	37.365	36.9954	38.0318	36.1165	36.8281	35.5091	37.5627	35.7378	37.1262	36.327	37.8102	37.2011	37.5267	35.7897	37.78	37.4898	37.2637	37.2724	37.0369	37.0572	35.0713	36.9197	35.8677	36.886	36.9634	36.6918	37.5267	38.3403	35.5669	37.8803	37.5768	37.6522	38.7769	37.0266	37.2897	35.3203
P80303	Nucleobindin-2	NUCB2	0.0265068	-0.877475	0.0470325	-0.834496	0.249303	n.s	27.2803	28.9203	28.5352	26.4441	28.1459	26.965	28.2308	27.0296	26.9203	26.521	26.6181	27.7958	26.341	27.0813	25.5522	28.2847	28.0296	28.0711	24.5754	27.0914	28.2935	28.2216	27.5754	26.5898	26.4938	26.604	27.6798	26.2262	27.4629	25.6486	28.5165	27.2979	28.4785	26.3778	27.6181	27.8203	27.7195	26.4536	26.425	26.7645	27.3066
P30740	Leukocyte elastase inhibitor	SERPINB1	0.0443888	0.984919	0.0557685	n.s	0.209164	n.s	27.8019	27.2979	26.2262	28.5315	28.6389	28.4785	29.55	27.6458	27.4862	27.2625	28.6005	27.7708	28.9567	28.3828	24.2891	27.4314	28.9869	28.6798	27.8799	27.8385	28.3992	30.4823	24.9977	27.8445	24.8764	30.0349	27.9088	30.362	29.7708	25.8312	29.3044	29.6544	27.7833	30.362	28.4314	27.391	31.3303	26.726	28.3704	23.1871	29.9539
P20810	Calpastatin	CAST	0.0298373	1.12113	0.14867	n.s	0.224587	n.s	21.9459	21.8614	17.6949	23.0674	20.5638	22.9061	22.2764	19.8426	22.7614	20.6714	24.141	22.5189	22.6671	21.6409	18.9856	20.4375	23.848	21.1642	24.2021	19.0715	23.9933	23.4923	18.1861	22.5915	17.8621	25.1214	22.4015	24.1946	22.68	19.3818	23.7286	24.3307	21.6409	25.0813	21.2535	21.2066	25.7517	16.5901	20.2471	16.6316	23.8576
Q15435	Protein phosphatase 1 regulatory subunit 7	PPP1R7	0.024961	1.7119	0.00374357	2.46898	0.0270949	2.12133	18.6187	20.2302	16.2279	20.1181	17.5697	17.2491	21.7182	20.1704	18.6621	20.6166	22.3988	18.6268	20.6628	19.3547	16.9015	17.1037	20.7634	15.8887	22.1886	19.3899	19.1155	19.93	16.893	21.1143	18.8651	23.6757	19.6301	19.2474	23.7995	18.4047	21.6186	19.9042	17.6903	21.3376	16.6512	18.456	23.6649	16.7295	23.5165	17.7124	20.2764
P43034	Platelet-activating factor acetylhydrolase IB subunit alpha	PAFAH1B1	0.00177239	1.76934	0.0989655	n.s	0.103966	n.s	17.1699	19.1708	17.5126	20.654	17.2608	18.93	19.3531	18.0297	20.265	17.7646	18.2511	17.4108	16.9079	18.6352	17.8367	15.7537	19.8567	17.8357	20.0892	18.0774	20.3342	22.3752	18.3594	18.9809	16.3255	21.3156	19.9691	20.5069	22.1916	18.4417	21.4191	19.1924	18.5248	20.6851	17.4529	18.104	22.5117	18.4176	21.2185	17.6278	20.9459
P25786	Proteasome subunit alpha type-1	PSMA1	0.0144312	1.81143	0.0517278	n.s	0.0676311	n.s	18.6461	18.0079	16.5286	18.4668	18.6734	21.6886	21.5498	18.2113	21.3592	18.9007	23.0658	19.5865	17.9529	17.9099	17.3496	19.4222	20.714	19.1555	20.2122	19.2727	20.4202	22.1734	17.2948	21.9061	17.535	22.8764	21.2477	20.4775	25.317	19.2591	20.7056	21.4273	20.4458	21.6584	18.4813	16.0434	22.3696	16.2797	23.4425	15.2144	22.5545
Q96C23	Aldose 1-epimerase	GALM	0.00896746	1.84246	0.368371	n.s	0.10693	n.s	19.9882	21.5777	16.9231	21.3266	19.2417	21.4375	21.4825	21.2361	21.391	20.2877	22.5237	17.9766	17.0111	22.9116	16.761	21.0156	22.6822	20.3538	22.5615	22.2273	22.5823	19.5844	17.3285	20.9388	17.3841	23.8288	21.2477	21.7955	22.8365	17.8756	22.6606	22.1269	22.3884	25.6784	18.0438	18.8624	21.9207	17.3298	21.0359	16.0673	21.6714
P37837	Transaldolase	TALDO1	0.00568355	2.08922	0.000824014	2.52134	0.173653	n.s	18.0246	18.5569	17.6403	20.9882	20.7715	18.2872	22.4701	20.7876	19.5381	18.074	22.8876	17.4278	18.2112	17.5925	19.0372	18.2878	20.7171	17.05	21.8073	19.2998	22.1395	23.5869	19.2122	20.4814	17.5992	19.2963	17.7164	22.2564	22.3778	20.6628	17.7697	18.8086	17.3844	24.6209	22.4651	18.9123	25.1871	19.1461	23.7594	16.1849	21.9566
P02647	Apolipoprotein A-I	APOA1	0.0193166	2.08934	0.0250236	2.27681	0.496189	n.s	22.5356	24.9088	24.1795	23.5869	24.4738	28.7292	25.4953	22.8307	26.2445	22.8327	22.1363	18.8589	23.5045	24.7945	23.867	23.0088	25.2679	26.5448	23.3645	24.3778	27.3662	27.3662	16.556	25.2096	21.3592	27.4707	21.6231	23.5983	23.9316	26.7645	25.3578	25.4008	22.7675	22.8764	24.6153	29.4174	26.7129	18.1141	28.391	23.2258	22.9566
P01009	Alpha-1-antitrypsin	SERPINA1	0.00175057	2.11053	0.000489902	3.12655	0.00296392	2.25734	23.2405	21.9495	21.5545	26.7895	24.7645	24.5165	23.7594	21.8461	25.6348	22.0292	25.5285	23.2821	23.6757	25.6012	20.8802	23.5869	24.3376	21.6886	25.6486	23.087	24.7129	24.6486	19.0479	24.8528	20.8191	29.4512	22.8614	25.3877	25.4073	22.68	26.8504	21.9061	21.6497	25.0062	21.7389	24.2679	24.6264	19.9882	25.8361	21.5117	25.317
P02774	Vitamin D-binding protein	GC	0.00347631	2.20077	0.133387	n.s	0.0226415	1.29408	22.0658	20.9316	21.3699	23.6209	23.3376	24.9271	24.5345	24.3239	25.1135	17.9897	21.8423	20.3645	23.3101	23.2821	19.8314	22.0886	23.2535	23.7077	25.3101	22.3936	25.1642	24.918	19.4599	24.5165	25.1719	26.6998	23.5983	24.2021	23.4298	19.6978	23.8288	22.8269	20.5451	23.0526	22.8858	22.7348	26.1719	21.8385	24.5638	24.5638	22.3129
P04632	Calpain small subunit 1	CAPNS1	0.00298911	2.26822	0.0154121	2.13078	0.197988	n.s	19.1412	18.1333	17.1259	19.3679	17.3232	17.8829	21.7265	18.2485	19.0658	19.8861	17.4366	19.2488	17.3411	19.7965	19.289	20.8423	19.1489	18.298	18.3272	16.9069	23.1688	20.0189	17.9092	20.0568	17.6232	24.6703	20.5999	18.8773	20.7617	18.9704	23.7796	21.8689	23.2679	23.6865	20.0987	17.5577	20.0041	19.0362	23.9134	17.1673	18.5879
Q9Y2V2	Calcium-regulated heat stable protein 1	CARHSP1	0.0183088	2.36749	0.114455	n.s	0.129542	n.s	17.1154	16.965	17.7682	23.0838	20.9316	19.2503	20.5832	19.5928	22.7119	22.5309	22.1047	21.6276	22.0292	22.3184	15.6448	17.2142	20.7382	18.8218	21.9601	17.7653	20.9442	23.9316	18.8751	19.3884	15.7489	24.6649	22.3321	23.0509	25.4105	22.6693	23.5522	22.8073	17.1331	23.1158	18.1213	20.607	24.4425	17.113	19.4759	16.2159	21.8727
Q58FF6	Putative heat shock protein HSP 90-beta 4	HSP90AB4P	1.60651e-05	3.42571	0.131582	n.s	0.127157	n.s	19.0843	16.3365	19.8185	18.1331	18.396	19.8263	17.9045	18.3891	18.6865	17.7354	19.3337	19.1134	19.1315	18.0282	18.0098	17.3272	25.3101	19.195	19.9931	19.2441	17.8806	25.9043	18.8267	24.7441	18.5895	20.4521	18.4132	25.2021	20.3434	20.4772	18.252	20.4838	19.5744	18.7265	19.2499	21.9742	26.5898	18.0433	19.9427	18.1192	23.1472
P05109	Protein S100-A8	S100A8	0.000102906	3.46557	0.00210447	3.16947	0.0600637	n.s	18.8742	17.0699	16.3827	17.7967	20.1217	19.7499	20.8576	19.7452	20.2628	18.4991	21.6757	18.9399	19.0363	22.3538	18.9955	17.5704	19.0987	18.536	18.257	23.2036	19.8765	19.4051	16.9987	18.3106	17.9248	19.0443	17.1832	20.0951	20.3044	19.6769	18.9606	19.412	18.4708	19.4803	18.2481	22.6497	20.2611	18.5525	19.2192	17.0637	18.6506
P07711	Cathepsin L1	CTSL	0.136481	n.s	0.00432792	-2.59612	0.0319563	-1.42691	22.6453	25.0567	25.1015	22.3725	23.8093	22.4247	25.0233	23.1441	20.4804	23.0509	15.6315	23.7895	23.0526	23.5522	17.4745	23.5638	25.5812	25.2926	17.7372	22.9152	23.2463	24.9088	21.8802	22.5545	23.7995	19.2539	24.2891	23.1946	24.2821	23.7895	22.7286	22.9495	24.4425	22.2849	22.9298	22.4996	20.4842	24.0105	22.7675	23.3376	21.4726
P61604	10 kDa heat shock protein, mitochondrial	HSPE1	0.132726	n.s	0.014196	-2.06545	0.286658	n.s	21.0559	20.7307	20.68	23.5045	21.6714	22.6431	24.5463	20.2877	23.0258	18.5348	21.9742	21.4576	24.1871	18.5982	16.8995	21.1269	23.2821	17.2933	23.9225	19.5057	24.0526	24.5285	18.1884	23.0292	17.0821	23.9495	21.5915	23.0967	23.9495	19.1532	24.3645	22.4375	17.4106	24.019	20.2066	17.5013	25.5165	17.8952	22.4092	16.0853	23.5045
P80188	Neutrophil gelatinase-associated lipocalin	LCN2	0.798543	n.s	0.0451613	0.812961	0.914872	n.s	25.632	25.5725	24.1095	24.8142	26.604	24.945	22.7098	24.7024	23.848	23.7695	20.5906	23.9043	22.953	25.1681	23.6971	24.2096	23.4298	24.1488	24.7846	24.9933	24.2607	23.3101	23.867	24.5869	23.9043	24.1642	24.417	22.5045	24.8858	22.0592	24.8385	24.7338	24.6703	23.5638	24.3031	25.7415	23.4551	25.7441	24.9361	17.4897	26.4089
P04792	Heat shock protein beta-1	HSPB1	0.858681	n.s	0.0484761	0.924081	0.458641	n.s	30.196	30.1604	29.4294	30.8234	28.7325	30.3515	31.9916	29.7178	30.1361	29.5463	30.5573	29.1288	31.4083	30.4919	25.2643	30.3828	30.6544	30.0084	30.2535	29.326	30.0609	32.1021	27.7517	29.6881	27.1507	31.7333	29.0401	30.2422	31.8234	27.6998	30.8608	30.5389	30.2193	30.3828	29.611	29.3044	32.5412	28.3704	30.611	25.558	30.4334
P0DP25	Calmodulin-3	CALM3	0.968123	n.s	0.0499764	0.950955	0.187576	n.s	28.003	27.6389	27.1795	30.3515	28.2625	28.1361	30.1361	27.7129	28.5278	27.1984	30.4234	28.3367	29.203	29.2602	23.0983	28.2847	29.2422	27.726	30.0217	28.3578	29.6881	30.1724	25.8974	29.0889	25.1055	26.976	29.3971	28.524	29.4862	27.019	30.0349	29.3174	27.2625	29.5536	29.2353	27.9484	30.3196	26.3695	29.0111	25.2926	28.3704
P05787	Keratin, type II cytoskeletal 8	KRT8	0.861865	n.s	0.0494112	1.24309	0.0971523	n.s	20.4576	20.2302	23.0309	23.5869	22.3725	23.7182	25.48	23.1916	21.6006	19.4795	22.4972	24.4362	23.7695	24.4041	19.4736	18.0687	22.5754	22.2125	22.2736	21.0756	24.632	23.5045	21.0559	21.5685	20.4067	23.4551	24.1719	22.002	23.4298	22.1916	23.2229	21.2477	18.4415	23.0241	20.9098	22.8519	24.6264	22.5662	22.6253	23.1719	22.632
P23381	Tryptophan--tRNA ligase, cytoplasmic	WARS	0.470247	n.s	0.0359496	1.30117	0.00488394	2.17208	19.6042	18.0249	20.2066	21.3484	18.1038	21.0886	16.7495	17.0132	22.4118	22.3045	21.9171	21.3484	18.7976	20.4476	18.5319	18.3134	20.6186	17.9062	19.082	20.3538	21.4726	18.9112	18.4746	21.9601	19.9459	23.155	20.3795	21.1252	19.5781	18.2261	22.2302	18.9316	18.7312	18.9752	21.2477	18.4	24.7645	19.0618	19.5676	18.4127	21.0292
P21980	Protein-glutamine gamma-glutamyltransferase 2	TGM2	0.556574	n.s	0.0130756	1.33802	0.0667058	n.s	26.2909	24.9225	24.6209	27.0296	26.4298	26.5754	26.976	25.8717	27.019	27.611	26.7895	25.7745	25.3135	28.7162	20.8346	25.3273	26.3595	23.9316	25.6998	26.9203	26.632	27.0914	23.0173	27.5389	24.4923	27.9372	25.558	24.4676	27.0401	23.9672	27.2714	26.524	24.4298	27.6865	26.4409	24.3578	28.906	25.5225	25.6403	22.5237	27.9977
P31949	Protein S100-A11	S100A11	0.147455	n.s	0.0144582	1.42439	0.490233	n.s	28.3869	28.8445	27.4629	29.4374	28.6898	29.0164	30.362	28.0505	28.4354	27.976	29.5333	27.7771	28.7771	30.5481	24.3239	28.4668	28.6492	28.1937	26.5595	29.5407	28.6389	29.9117	25.632	29.8355	26.7517	28.7421	29.6998	28.8112	31.2308	24.558	29.4134	29.3388	28.6389	29.9259	27.7581	27.4073	30.3515	28.3153	30.2308	16.6461	29.1866
P10599	Thioredoxin	TXN	0.907722	n.s	0.0350988	1.4627	0.37577	n.s	30.4134	30.6544	28.2399	31.0609	29.4194	26.976	27.6458	29.9117	28.9002	27.8682	31.3088	30.5296	29.9117	28.7325	24.7543	30.0349	30.7533	27.5463	30.5573	22.6409	27.3494	30.2869	27.8741	30.196	27.0813	31.3088	30.7533	27.6389	29.9259	27.391	30.8004	31.0927	29.6948	30.8534	28.7325	27.019	31.1604	28.5052	30.2193	26.7645	29.9814
P06702	Protein S100-A9	S100A9	0.0867322	n.s	0.0398365	1.51375	0.0473577	1.56858	27.2625	24.867	24.0526	28.2935	28.8474	26.2372	27.3494	25.0935	24.8717	26.4266	28.8019	26.1371	27.0609	26.0484	22.848	26.7771	25.6096	27.0813	26.0567	25.989	26.2785	28.003	21.5638	26.0914	24.217	27.3066	26.7389	27.2353	27.976	24.8044	28.2935	24.945	23.8191	26.0062	26.726	24.391	28.9002	27.0505	26.8741	23.0935	26.3239
P43652	Afamin	AFM	0.0699262	n.s	0.0170625	1.53913	0.0505749	n.s	18.3676	19.1564	16.8614	19.9882	17.5087	19.5126	19.3189	20.4779	20.7307	18.2481	20.8346	16.9016	19.8891	20.6628	16.788	19.499	19.3233	16.1126	22.6387	19.0743	19.7504	19.2731	17.2624	19.14	17.8404	21.8802	17.3167	22.0088	20.0691	18.4275	20.5165	18.4272	18.1663	20.0691	17.3591	17.8573	19.92	21.6364	21.5404	16.5688	18.1796
O43707	Alpha-actinin-4	ACTN4	0.759796	n.s	0.0496849	1.56855	0.33246	n.s	24.7995	24.9672	23.5522	24.8142	24.1332	24.848	22.343	22.6736	24.3239	21.6051	24.1488	23.1472	22.2933	25.5345	18.4555	24.5638	25.6431	22.0886	21.9672	23.5869	25.654	22.4972	19.0664	25.0359	20.2302	26.3031	21.9243	22.4015	24.604	16.1053	25.7415	25.8142	23.3101	25.9781	24.7543	21.1269	26.5754	22.5731	24.8142	20.6096	26.726
Q15084	Protein disulfide-isomerase A6	PDIA6	0.304299	n.s	0.0088688	1.5825	0.00845597	1.36961	18.4968	17.0857	19.5582	19.4174	18.5289	19.0725	20.396	18.9923	20.895	19.5049	21.4972	20.0238	18.5714	20.0156	17.2617	17.4841	17.0872	16.9928	16.8699	21.2707	21.5498	19.4236	17.7886	19.0929	19.2512	22.3211	18.1789	18.4278	18.5394	19.3794	20.3101	19.7257	17.0099	19.0452	20.0691	19.492	20.5069	19.2439	19.0762	16.2182	20.6186
P08865	40S ribosomal protein SA	RPSA	0.703349	n.s	0.0149048	1.61177	0.134431	n.s	20.3857	18.3617	21.4067	20.7534	17.2391	18.1276	21.9207	20.9316	21.0951	18.7863	21.8152	21.8651	22.1206	23.3101	17.4196	20.7715	20.9703	17.8615	21.1765	20.343	21.9134	22.1174	18.498	22.3988	16.9542	21.9459	21.8269	20.265	21.6231	17.7173	22.9513	20.8652	18.577	21.7056	18.0396	18.0469	23.1095	16.7704	21.0886	14.8036	20.6096
P47895	Aldehyde dehydrogenase family 1 member A3	ALDH1A3	0.471504	n.s	0.0384127	1.66514	0.0285244	2.11102	22.0459	22.3045	14.9449	22.4626	23.0951	23.5869	22.6006	22.2419	23.1238	23.1534	23.48	17.7295	18.4465	23.5754	18.2755	20.9742	24.4676	22.6628	19.5516	21.3592	24.4676	20.2185	19.8408	24.239	20.2877	24.8528	21.9134	17.824	23.8191	18.4697	24.5869	22.3962	21.0426	22.1765	19.0639	20.3321	23.5522	16.0673	22.7369	15.5409	25.3031
P22352	Glutathione peroxidase 3	GPX3	0.247047	n.s	0.011498	1.68466	0.0712613	n.s	21.3699	22.8365	22.6387	22.4701	21.4972	22.3619	21.3699	18.031	22.019	19.0032	20.7471	19.2042	18.4708	22.0359	21.8651	22.1519	21.0691	21.68	21.9882	21.6843	22.1886	22.1519	17.3815	22.6736	22.6693	20.2066	18.0017	20.2223	22.0526	18.2046	21.5213	20.3538	22.0359	22.4476	21.502	22.5823	20.547	18.6762	22.265	16.1886	21.5638
P02790	Hemopexin	HPX	0.253695	n.s	0.0223649	1.81689	0.221169	n.s	24.6486	20.8576	23.5285	25.2856	25.9955	24.7492	26.8858	25.0813	28.6355	23.5045	26.604	24.1095	25.1719	25.8834	21.5545	22.3778	25.9998	24.976	27.8682	26.8264	25.8599	27.2979	19.6869	27.5463	20.6186	27.6181	23.5869	25.4738	25.4831	22.3884	25.7945	25.0975	21.9985	25.9406	25.2926	25.1642	27.3662	23.6209	26.9203	22.3101	25.6649
Q9UL46	Proteasome activator complex subunit 2	PSME2	0.112287	n.s	0.00551241	1.8497	0.161558	n.s	21.4015	22.3239	21.0156	24.0854	21.8423	22.2593	20.5731	21.002	22.5475	21.6929	22.4601	22.2361	19.7796	24.7695	15.987	20.8802	22.3239	20.3962	20.5823	22.3645	23.3376	22.2096	18.006	22.4898	20.3752	25.3239	20.7389	20.5356	20.1825	18.3169	22.714	22.3045	18.7107	23.976	21.7512	18.5911	22.5568	17.304	22.8895	19.4933	24.5463
P63313	Thymosin beta-10	TMSB10	0.10461	n.s	0.0403902	1.84988	0.205452	n.s	25.6811	25.002	25.1795	29.5426	24.604	28.6285	29.0609	25.9428	28.2535	27.1214	30.4234	25.9781	27.5463	26.5478	16.0941	24.6971	27.7389	27.17	29.2331	25.6998	28.9923	29.3662	24.8858	28.3745	24.6209	30.2535	26.2262	28.267	26.5345	18.5241	27.1795	29.2602	25.2021	29.7502	26.0401	25.9781	28.6898	25.792	28.6458	17.7363	29.2825
P68133	Actin, alpha skeletal muscle	ACTA1	0.507007	n.s	0.00851525	1.85514	0.00100868	2.14971	24.8385	26.2874	26.7517	30.5296	27.5014	29.3515	27.5609	26.7517	28.2077	27.2714	29.5518	27.1115	27.1115	27.6458	25.4551	25.772	27.7708	24.1253	29.4668	29.5862	29.4394	28.7645	24.8385	29.4862	24.6649	29.7292	25.3811	26.2114	24.275	25.2996	25.9203	26.4692	25.0443	28.8324	28.8324	27.2891	29.0479	26.8385	29.3282	24.8093	28.9484
P19105	Myosin regulatory light chain 12A	MYL12A	0.860697	n.s	0.0361212	1.8642	0.263706	n.s	24.945	22.0756	22.7856	24.2535	23.976	22.9477	24.5285	19.1614	23.5869	17.9647	25.3307	22.9548	21.6096	24.2317	17.9714	23.5045	24.0443	24.1253	22.8557	21.6929	23.9406	18.4644	16.4415	24.141	20.2535	25.1015	23.7492	18.598	22.0493	17.4711	25.141	19.7679	22.6409	23.0207	24.5463	16.1281	24.5105	19.554	24.5754	15.625	23.6209
O95994	Anterior gradient protein 2 homolog	AGR2	0.479751	n.s	0.0381322	2.1064	0.0302919	1.76639	25.7466	26.065	27.189	27.8324	24.9316	27.2714	29.217	27.3324	26.7129	25.4008	28.604	28.1115	26.673	28.7771	18.3092	24.3578	27.6998	25.1642	26.4122	26.0484	29.2759	28.8112	23.417	28.4194	15.0474	29.2803	26.976	23.7077	28.1065	24.9088	28.8264	25.772	24.1565	27.2891	24.3511	25.7695	29.0164	25.1642	25.5404	23.8576	25.7796
Q9UJU6	Drebrin-like protein	DBNL	0.0834025	n.s	0.000615501	2.12331	0.199258	n.s	18.9485	16.9847	17.6478	21.85	17.0086	22.0054	21.0156	17.1656	19.811	19.5413	23.7594	21.8987	20.8651	22.0951	16.5951	21.0821	22.2036	21.3321	19.0899	20.68	19.3888	19.1935	17.4979	18.5642	17.6771	22.9548	20.1457	21.1704	23.391	20.1581	21.8651	21.4972	20.6364	20.3857	20.2498	21.8073	22.4349	19.6433	22.5754	18.7645	21.6006
P60660	Myosin light polypeptide 6	MYL6	0.072011	n.s	0.0193025	2.16649	0.117614	n.s	25.2961	24.7645	23.3376	25.6918	24.2463	25.5285	26.2625	23.5045	24.4923	23.5983	25.6375	25.0567	25.0275	25.4425	18.4207	23.4041	25.4105	23.654	24.5165	22.8727	25.9495	27.1115	16.1629	24.8385	23.8858	27.2262	24.3307	24.7338	27.0505	18.3642	24.6431	26.4202	24.5463	24.0443	25.4551	23.7182	27.4629	23.2679	25.8385	22.1519	24.8385
P05387	60S acidic ribosomal protein P2	RPLP2	0.268301	n.s	0.0225388	2.19205	0.179132	n.s	22.8014	18.0904	18.6875	20.3892	19.3097	19.5164	24.2021	17.7661	17.8074	22.5731	23.848	18.7461	19.0773	25.1681	19.215	18.257	18.3466	19.2454	18.9511	22.3101	24.5404	19.1877	17.7641	21.9916	18.6387	24.9406	18.4539	22.0886	20.1291	22.5983	25.2317	18.7382	16.0457	23.7077	19.2156	18.2879	20.6916	17.8953	19.2398	15.9707	22.0258
Q6ZVX7	F-box only protein 50	NCCRP1	0.0721397	n.s	0.0427014	2.20942	0.113375	n.s	25.6513	24.4425	17.5341	20.2708	18.4551	24.5345	17.6634	17.1729	18.826	21.0156	25.0401	16.5245	23.155	24.8623	17.1372	24.7286	23.8764	23.6096	19.932	25.4583	26.9539	25.5869	16.0153	22.5213	18.6582	26.6998	17.528	23.4298	24.654	16.3704	25.2096	24.7846	18.9459	25.4551	19.4248	18.7478	26.1469	16.5302	17.1304	16.9011	26.4314
P30043	Flavin reductase (NADPH)	BLVRB	0.920377	n.s	0.0312555	2.3635	0.97788	n.s	16.9945	21.7796	18.2267	23.9847	21.9243	22.5568	25.6264	22.5545	25.3778	23.2021	24.3444	24.4488	24.3712	24.7995	20.7056	19.6043	25.275	22.9261	23.654	20.363	25.7543	21.6096	15.6947	24.9977	18.1161	25.0732	19.1275	24.3376	25.1946	15.8967	25.558	25.4266	23.4551	25.2714	23.5638	17.8129	27.3662	16.9442	26.5638	16.8725	24.5463
P47756	F-actin-capping protein subunit beta	CAPZB	0.70711	n.s	0.000237366	2.53136	0.55213	n.s	19.3717	21.4221	19.0083	19.5302	18.2165	18.7503	22.9584	20.5165	19.0973	16.696	20.2066	21.2302	20.093	22.5333	18.3682	17.2948	18.6508	18.398	18.7806	17.4829	20.895	19.9791	16.0923	19.8161	17.9956	20.4972	17.0035	19.5816	18.7125	18.4826	22.1642	19.1774	21.8913	21.7955	19.6349	16.8732	22.8346	21.1946	21.2361	16.9149	21.5356
P01871	Ig mu chain C region	IGHM	0.175491	n.s	0.417831	n.s	0.000490352	-2.69028	23.7077	21.3376	22.6276	22.937	24.1871	23.9933	18.9088	25.0275	24.1332	22.3156	21.8307	22.5261	21.0691	24.141	16.7781	22.2764	23.2961	25.3342	24.5285	22.4451	24.7995	18.8319	26.2607	24.6431	22.0592	22.3129	22.7553	21.0559	23.8288	20.002	24.0275	22.3619	24.867	23.848	23.9225	22.1612	23.0772	26.1623	26.065	21.3045	21.9777
O60888	Protein CutA	CUTA	0.145817	n.s	0.173109	n.s	0.00402033	-2.64195	18.031	23.6757	24.7129	16.936	23.7995	23.0088	25.2926	23.5983	23.3511	24.0772	23.5869	23.8385	23.5522	24.4862	17.1875	23.3376	17.8962	22.5427	23.3511	18.7355	24.0691	19.2538	23.4923	22.8442	23.8093	18.827	23.5285	23.0309	23.6431	23.5983	24.9495	23.1238	23.9672	23.3376	23.1991	23.4676	24.5225	23.4923	17.5042	23.2477	22.2736
P02763	Alpha-1-acid glycoprotein 1	ORM1	0.0779392	n.s	0.356573	n.s	0.00828618	-2.51248	21.6276	20.5451	17.0054	23.5869	23.2821	22.5475	25.1214	21.3211	23.8093	22.502	24.8288	21.5309	22.4923	24.8336	23.7077	19.0571	21.7307	24.3645	27.4234	23.1612	24.417	25.5609	19.562	25.7234	20.2066	24.0359	23.5983	24.3031	24.3031	23.1426	22.9388	22.8689	22.7816	25.4234	25.0813	23.1206	26.0854	20.9882	26.7645	21.4221	23.895
Q8WYA1	Aryl hydrocarbon receptor nuclear translocator-like protein 2	ARNTL2	0.108222	n.s	0.511249	n.s	0.046537	-2.10513	18.5458	21.1946	25.3844	23.0983	22.2792	23.3511	27.2979	27.6527	27.2353	19.6578	21.2006	23.5522	18.1324	20.6842	17.7639	19.713	22.0821	25.4769	22.2096	18.858	25.0935	20.4749	26.7771	24.558	23.0139	22.2214	18.5812	21.0088	18.5522	17.305	19.9601	22.9829	25.6838	18.2031	23.0983	22.9985	27.4862	24.9361	22.9812	22.9725	21.8576
P29692	Elongation factor 1-delta	EEF1D	0.706925	n.s	0.111863	n.s	0.0457517	-1.65836	21.85	19.9024	20.2185	23.5869	18.7006	17.775	24.141	18.7824	23.0459	16.3208	22.6518	22.2036	22.0459	20.702	17.7542	16.9575	21.9352	19.5343	21.0951	21.3857	23.3778	23.4551	18.424	24.2096	18.0213	24.0854	21.4425	23.1612	22.2477	18.4266	22.1301	23.5045	23.5165	24.1565	23.2961	18.3887	23.9134	21.1206	22.7327	17.1807	22.9189
P48637	Glutathione synthetase	GSS	0.18686	n.s	0.480947	n.s	0.0380994	-1.38818	19.7356	22.0886	23.6971	21.343	21.1825	18.9142	21.5404	21.2821	18.0996	21.2361	22.6606	23.6757	21.3538	23.2463	18.7918	15.2499	24.275	23.8288	23.6757	20.5915	23.5404	22.002	22.9459	22.3511	16.5731	23.3645	22.9006	23.3239	23.4425	21.654	22.823	22.8633	22.0526	22.7035	22.6096	22.1825	23.1015	22.9116	22.3403	17.0446	20.2419
P16035	Metalloproteinase inhibitor 2	TIMP2	0.138135	n.s	0.120708	n.s	0.0209863	-1.26348	20.8876	21.4015	21.5731	21.2066	21.9742	21.928	22.3045	22.3484	22.5475	22.3073	20.4067	22.5568	22.8404	22.2125	18.2527	22.2155	22.0292	21.2361	19.5584	21.3266	22.417	21.7634	22.2214	22.1825	21.8461	19.0584	21.5356	21.3156	22.5285	17.3733	22.3376	20.5165	21.6276	21.85	22.0325	22.0292	22.9388	21.9243	21.6409	22.5754	21.0426
P00450	Ceruloplasmin	CP	0.70034	n.s	0.348463	n.s	0.0384473	-0.659987	25.141	24.7594	26.7389	27.5389	25.5165	25.9539	26.7129	26.7517	26.5195	25.6811	26.1488	27.4551	26.9869	26.0084	25.9203	25.8599	26.0062	27.7708	27.4862	25.4707	26.4314	26.5898	26.2785	26.7517	24.6431	27.4785	26.0772	26.8858	26.4409	26.0526	26.8019	26.2077	28.0084	27.9595	26.1371	26.5898	26.8142	26.632	27.5014	25.7415	27.6458
P47989	Xanthine dehydrogenase/oxidase	XDH	0.433241	n.s	0.12241	n.s	0.00506964	1.18642	17.5582	19.0894	16.8431	18.2235	18.9856	19.1986	19.0259	18.5505	19.655	19.0589	19.2535	19.2185	19.3167	18.3101	14.4626	17.8382	19.5556	18.704	19.3983	16.4816	21.1077	18.7355	15.0847	18.3888	17.0776	20.4775	18.5639	20.4476	18.8876	17.6726	18.805	18.4567	17.959	19.7207	19.8832	18.2523	21.1765	17.0867	19.4426	17.0405	19.0372
O95834	Echinoderm microtubule-associated protein-like 2	EML2	0.90207	n.s	0.0553624	n.s	0.0351775	1.73368	18.2223	21.3156	20.1332	21.9672	21.2006	18.1309	22.2096	19.3941	22.3321	21.3229	20.7876	20.7307	18.1569	20.1332	17.3902	18.7443	22.1174	20.343	22.3184	17.0031	22.7077	23.5983	17.2712	20.4067	18.5841	21.9601	20.8727	22.2905	20.1946	18.355	21.0359	23.7995	20.8423	23.976	18.9509	17.4705	25.0609	17.9829	20.6006	17.3122	21.7471
P51858	Hepatoma-derived growth factor	HDGF	0.232428	n.s	0.145218	n.s	0.0260826	2.04718	21.1332	21.391	17.1375	24.6703	19.0797	18.8829	21.8034	19.6909	20.895	20.1683	24.0526	20.8034	23.0325	23.0983	17.4554	18.4206	22.5165	21.4067	24.1642	20.7715	22.5846	23.9225	17.8236	23.6865	14.7843	26.4441	17.5564	21.9316	24.5404	17.5599	20.7193	23.976	21.002	23.7077	20.1366	22.7492	24.6971	18.7325	19.3263	17.3202	23.5983
P22392	Nucleoside diphosphate kinase B	NME2	0.119745	n.s	0.0731879	n.s	0.028723	2.13727	24.3778	19.8591	21.3699	22.9043	25.2996	25.7543	24.9977	25.8528	25.1214	21.8876	25.0148	24.2821	24.558	25.3679	16.2711	23.7895	25.9584	24.1871	24.7077	16.8459	25.2643	24.824	21.0359	24.2096	22.3962	24.0275	24.275	23.8576	24.6865	18.2705	25.7745	23.5285	23.4551	25.8741	24.3778	24.3307	26.5725	19.4185	24.848	15.1471	23.7077
P13646	Keratin, type I cytoskeletal 13	KRT13	0.0522156	n.s	0.0615962	n.s	0.0238181	2.33648	23.1332	22.5189	21.5356	24.2243	24.1095	23.0309	19.9936	19.3388	21.7995	20.1458	18.3495	18.2303	19.9316	23.7492	17.597	23.6431	23.1719	17.1688	21.4015	17.1262	18.7471	23.0592	17.6906	22.2707	23.3376	21.6051	24.5869	19.4241	25.9869	16.2893	25.0813	24.9316	18.8269	20.9098	20.4843	22.8423	24.3712	22.4067	22.8132	15.5725	21.9024
Q12882	Dihydropyrimidine dehydrogenase [NADP(+)]	DPYD	0.905024	n.s	0.216262	n.s	0.000732424	3.11817	25.5551	24.6703	18.149	18.9615	17.7119	25.8019	23.4425	16.4804	18.887	18.2401	24.317	25.4425	17.6212	19.9605	14.86	17.9658	19.3809	18.9797	20.0461	24.5404	20.7568	24.6431	18.4837	18.094	23.6209	20.3721	25.2714	17.3738	23.1504	23.0805	20.833	17.2808	19.7873	19.193	18.5461	18.9141	21.1089	17.3916	19.0775	18.1539	19.9845
Q15847	Adipogenesis regulatory factor	ADIRF	0.281408	n.s	0.581668	n.s	0.0147911	3.87031	27.019	26.8858	18.4676	26.0894	24.8385	18.5347	17.8985	26.8019	18.1516	19.0483	26.8019	26.7129	18.3584	26.7389	16.0742	28.9567	27.6798	25.1527	26.2607	18.8465	25.7208	20.4022	18.5436	18.8515	16.5051	27.524	26.8264	18.3219	26.7771	23.1673	29.6441	27.7645	20.0159	28.8858	25.141	17.6883	20.7444	19.3553	26.3629	15.7593	26.2353
[truncated: 49 more columns]

## Sheet: DRYaqlip vs. CTRL
Supplementary data 4c: List of the significantly differentially abundant proteins in the DRYaqlip vs. CTRL comparison analysis (Student's T-test, p-value for highlighting < 0.05)
			Student's T-test : DRYaqlip vs. CTRL						Log2 protein intensity CTRL_T1												Log2 protein intensity CTRL_T2												Log2 protein intensity CTRL_T3												Log2 protein intensity DRYaqlip_T1
			DRYaqlip_T1 vs. CTRL_T1		DRYaqlip_T2 vs. CTRL_T2		DRYaqlip_T3 vs. CTRL_T3
Protein IDs	Protein names	Gene names	p-value	Log2 difference	p-value	Log2 difference	p-value	Log2 difference	CTRL_T1_01	CTRL_T1_02	CTRL_T1_03	CTRL_T1_04	CTRL_T1_05	CTRL_T1_06	CTRL_T1_07	CTRL_T1_08	CTRL_T1_09	CTRL_T1_10	CTRL_T1_11	CTRL_T1_12	CTRL_T2_01	CTRL_T2_02	CTRL_T2_03	CTRL_T2_04	CTRL_T2_05	CTRL_T2_06	CTRL_T2_07	CTRL_T2_08	CTRL_T2_09	CTRL_T2_10	CTRL_T2_11	CTRL_T2_12	CTRL_T3_01	CTRL_T3_02	CTRL_T3_03	CTRL_T3_04	CTRL_T3_05	CTRL_T3_06	CTRL_T3_07	CTRL_T3_08	CTRL_T3_09	CTRL_T3_10	CTRL_T3_11	CTRL_T3_12	DRYaqlip_T1_01	DRYaqlip_T1_02	DRYaqlip_T1_03	DRYaqlip_T1_04	DRYaqlip_T1_05
P01614	Ig kappa chain V-II region Cum	IGKV A18	0.00076125	-5.50414	0.000966292	-4.70428	0.00191655	-4.59655	21.4733	19.5946	20.8737	19.8898	20.8223	20.0054	22.5271	19.408	18.8486	11.7665	20.6862	19.9065	21.6922	19.776	19.4719	19.6283	20.0918	20.374	22.8247	18.992	10.5829	18.325	10.9763	12.4383	22.2755	18.7157	20.733	19.4213	21.1715	20.2325	12.1133	15.4032	10.8738	18.8569	20.1103	20.4677	10.7787	13.4311	11.7704	12.6667	14.231
Q96DA0	Zymogen granule protein 16 homolog B	ZG16B	0.000740302	-3.99364	4.43577e-05	-4.4433	0.00289015	-3.98819	22.3766	25.2255	23.4488	24.5503	23.4264	25.559	25.2286	21.9185	25.744	23.564	25.4144	24.6435	23.4511	21.8603	24.3791	25.9326	23.8364	25.4424	24.3154	23.8375	26.3932	22.4627	25.963	24.2843	22.507	23.4198	25.042	25.2216	24.7954	25.5422	23.845	22.9748	25.5868	22.1974	23.5037	24.9405	21.8266	22.5442	20.6343	21.2846	21.294
P01037	Cystatin-SN	CST1	0.00210844	-3.7999	0.00233374	-3.50698	0.000713759	-3.22878	22.6782	23.5055	23.677	24.0604	25.0908	25.1973	24.7962	22.2387	21.6768	22.3395	23.6138	23.481	22.2416	24.1913	26.2544	24.0874	24.7028	24.5719	24.6934	22.0401	21.6995	22.5291	21.8134	23.3465	22.6759	23.2476	25.0521	26.1387	23.5716	24.7859	26.5303	21.9583	21.3532	24.1272	22.2179	22.1898	21.5311	18.9745	21.1114	21.22	18.6738
Q99935	Proline-rich protein 1	PROL1	0.00937343	-3.69389	0.0011934	-5.40244	0.000168133	-5.20215	24.102	25.1044	24.1002	23.8407	23.4238	22.4944	24.6401	18.4794	25.4386	15.3875	21.8974	17.6095	25.5012	21.0502	26.1606	23.34	23.2674	22.2034	22.4033	23.4063	26.327	17.9748	20.2463	16.8682	24.3729	19.0814	23.9103	21.7418	22.9848	19.9869	23.5002	21.6153	22.7183	18.461	23.3688	24.2968	21.7219	13.774	16.1546	19.282	20.5855
P98160	Basement membrane-specific heparan sulfate proteoglycan core protein	HSPG2	3.31693e-05	-3.68237	0.000220737	-3.28044	3.89574e-05	-2.97937	17.4214	18.7025	17.5378	16.8157	18.527	17.4493	16.8406	16.7362	17.164	16.2344	16.3022	16.1125	17.8185	17.1462	16.9728	17.4391	18.0201	17.8153	16.6616	18.1131	17.6595	15.4523	16.6165	15.5494	17.8742	16.1974	18.0581	17.4685	18.2874	17.5027	16.9588	17.7375	16.7039	16.2269	16.6776	16.7006	14.6155	15.444	10.8983	11.4987	13.0191
P28325	Cystatin-D	CST5	0.0162647	-3.47005	0.00945808	-3.91143	0.0642961	n.s	18.6871	26.2395	19.9321	20.5305	16.5744	12.7939	21.8916	16.4468	19.0161	17.5207	20.6423	17.7377	17.4656	24.1434	20.5524	18.6377	12.3066	13.4517	19.8542	24.0978	21.0106	16.1311	21.5267	17.6901	17.0067	25.9041	18.3662	20.7725	10.2677	12.7339	24.5058	22.6544	18.1348	17.1293	16.9274	20.4767	19.1033	13.6133	19.2873	11.159	15.5791
P01033	Metalloproteinase inhibitor 1	TIMP1	0.000214783	-3.34615	0.00609986	-2.12128	0.00627782	-2.17938	16.7805	19.6945	19.1244	18.172	17.9728	17.6643	19.107	17.9202	17.027	15.6181	19.0282	19.3999	19.3637	18.8874	18.855	17.0197	16.2944	18.3265	18.3678	17.8402	17.5341	15.5779	17.6352	18.6963	19.2468	18.3465	18.9639	16.2424	18.8741	17.9267	19.2204	18.1524	17.2058	16.132	18.9349	19.4697	16.6357	11.6247	16.804	16.5679	14.9442
P80303	Nucleobindin-2	NUCB2	0.000111053	-3.34108	0.000581228	-2.55789	0.000991273	-2.69495	20.6368	22.2773	21.8927	21.5024	20.3175	21.5872	20.3887	20.28	19.8777	19.9724	21.1542	19.6964	21.6417	21.3878	21.425	20.4474	21.6489	21.5791	20.9334	19.9475	19.8493	19.9594	21.0344	19.5824	21.871	20.6568	21.8335	20.9762	21.1785	21.0723	19.8091	19.7813	20.1236	20.6639	20.9444	20.4548	16.4583	16.6608	19.1913	18.6655	17.8784
Q8NI22	Multiple coagulation factor deficiency protein 2	MCFD2	0.0264141	-3.1598	0.538744	n.s	0.00858771	-3.45607	20.0998	21.9849	21.1453	20.409	21.0955	11.8954	19.3654	19.2569	21.9822	19.4201	20.5413	12.2582	21.8583	21.6387	21.1047	18.2449	20.477	19.7795	19.863	11.0457	22.8255	15.245	17.7474	11.7377	17.2042	12.3626	20.2961	20.5082	20.5388	20.4609	17.7568	20.3992	18.3643	20.3174	18.7493	20.215	12.0484	12.6026	19.1295	17.7676	14.6137
Q14515	SPARC-like protein 1	SPARCL1	0.000195332	-3.13995	0.0104105	-2.23103	0.0967975	n.s	16.784	15.93	18.5164	16.9273	19.479	17.9627	14.6834	18.0855	18.9231	19.9295	17.8331	16.465	17.8303	16.7803	19.0167	16.4438	18.3242	19.3043	16.1124	17.876	18.2734	19.9798	14.5242	15.1331	16.85	16.8095	18.5962	17.9309	18.8896	18.3909	10.4312	16.899	18.0136	20.1169	15.6653	14.5264	14.8614	14.0475	12.9373	18.225	15.8425
Q86WZ6	Zinc finger protein 227	ZNF227	0.00143673	-3.09651	0.0241971	-1.8506	0.0973395	n.s	16.7517	16.6311	17.396	17.2166	16.5896	17.0522	17.3124	12.4717	8.97446	16.8837	12.9885	16.2217	16.9533	15.4111	17.4507	16.3701	13.7472	17.4948	16.2834	13.5215	9.87574	13.1302	12.7912	16.6485	11.6244	11.5722	16.3891	16.7999	16.9867	13.8199	16.9876	10.667	13.12	12.8526	17.3548	11.7547	11.0497	15.374	13.0507	11.2816	11.3993
P07711	Cathepsin L1	CTSL	0.00152956	-2.99217	0.00203899	-2.42672	4.84983e-05	-3.39195	16.0016	18.4111	18.4576	17.1663	15.7803	18.3807	16.5001	10.6536	16.4063	12.5725	17.1506	16.4092	16.9232	18.9372	18.6491	16.2715	16.6031	18.2661	15.237	15.9109	17.1548	13.0424	17.6474	16.5506	16.0852	16.3048	17.7996	16.2858	15.8558	14.6592	17.3696	16.1229	16.6881	14.8306	18.1936	17.1608	10.9581	12.3478	11.4215	12.3956	13.2272
Q96S96	Phosphatidylethanolamine-binding protein 4	PEBP4	0.00721715	-2.86235	0.0561968	n.s	0.015455	-2.75385	17.6635	17.5502	17.8664	19.6051	21.4215	18.8423	19.5701	19.9521	18.0411	19.0395	21.1989	12.3859	19.214	18.2646	18.2794	11.0161	21.7526	21.1091	19.2334	19.2503	19.7309	19.1269	18.8329	12.1935	18.1088	17.1354	17.4885	19.4083	20.1982	21.4763	17.4875	19.8183	16.9676	20.1138	20.4534	14.0055	15.4069	16.2396	18.2285	19.3807	16.6718
Q6MZM9	Proline-rich protein 27	PRR27	0.0405798	-2.60554	0.062901	n.s	0.0763923	n.s	17.9495	24.2243	22.6838	21.9972	22.6502	22.3936	23.2443	21.5898	22.4013	22.2857	20.6634	20.4209	19.3051	20.9463	23.308	23.4923	21.7321	21.5201	23.1594	23.0372	22.6435	21.6935	21.3619	21.8768	16.6379	21.7711	23.4728	22.407	20.5821	21.9057	23.3643	22.7497	21.6721	22.3562	21.7934	22.2078	20.7731	19.2761	22.8597	23.8754	14.0858
P01036	Cystatin-S	CST4	0.00119276	-2.59967	0.000585843	-2.92061	0.00593047	-3.57682	24.547	24.7616	26.0639	24.8934	25.5374	25.8911	25.4365	23.1099	24.1425	24.8085	25.8579	23.3328	26.2391	22.9031	26.6012	24.2998	24.3374	25.7546	25.7509	24.2855	24.7342	23.7477	25.9528	24.2128	25.5901	24.2819	25.5949	26.1049	25.2921	25.8189	27.2332	24.5538	24.3745	23.5485	25.439	24.0335	21.096	23.5296	24.2641	23.2745	23.2681
Q08380	Galectin-3-binding protein	LGALS3BP	0.00320705	-2.541	0.00552136	-2.57018	0.0038143	-2.6044	19.5222	18.2268	19.3594	18.8635	18.7018	18.6384	18.599	17.691	20.642	17.6745	17.8823	16.5221	19.6548	17.2162	20.4593	16.6334	19.4472	17.6236	18.303	18.7691	20.5844	16.9808	18.8436	16.8274	19.1151	16.4786	19.0237	18.694	19.1044	17.5847	18.0232	17.8641	19.6238	16.4174	18.9667	19.5083	14.7658	17.802	12.451	17.7019	15.7161
P25311	Zinc-alpha-2-glycoprotein	AZGP1	1.33912e-05	-2.50469	0.00319011	-1.97555	0.000166473	-2.07651	21.6351	22.8999	23.5902	23.7106	23.6952	23.8768	24.1755	21.241	23.3257	22.2543	22.6831	21.9669	22.7449	22.1033	23.6674	21.4876	22.25	22.2239	23.928	22.5625	23.5846	20.4116	22.8616	20.9913	22.2674	21.4787	23.1486	23.3129	23.5976	22.2122	23.6399	23.1835	22.5102	21.9102	22.7791	22.5513	19.1142	21.7393	20.7732	19.9845	21.0991
P61626	Lysozyme C	LYZ	2.68136e-07	-2.49884	2.05651e-05	-2.7717	2.18467e-05	-2.65916	28.0062	30.509	28.8396	28.9454	28.807	29.4267	29.1978	28.0765	29.5892	27.729	28.6254	28.2214	29.1107	30.4349	29.4967	28.4246	28.3062	29.7194	29.3778	29.631	30.7477	27.7136	28.7204	29.0464	28.2301	29.5792	29.8679	29.3647	29.0029	29.5536	29.5692	28.6076	30.3563	27.3127	28.954	28.6408	26.5405	26.1159	25.957	26.8728	25.7395
Q9BRK5	45 kDa calcium-binding protein	SDF4	0.000215948	-2.39837	0.000783902	-1.74339	0.0189838	-1.46411	16.1186	17.5004	17.0593	16.1533	15.7231	15.6589	15.9099	16.0729	15.8454	15.9091	16.0813	15.4349	15.9492	15.6583	15.406	14.8285	16.7292	15.929	16.2971	15.8963	16.1982	14.88	16.9328	14.3542	17.0846	14.799	16.8876	15.7317	16.1095	16.44	16.728	15.222	16.9531	15.7913	15.3711	14.9138	10.9012	13.7624	14.4269	14.5026	16.5724
P01034	Cystatin-C	CST3	0.000155298	-2.37352	0.000850779	-1.83125	0.00045958	-1.93519	21.0258	23.1278	22.1249	21.7504	22.1392	21.8781	22.4834	21.4566	21.8153	19.9334	21.7373	22.156	21.9707	22.5236	23.2112	21.3788	21.4628	22.6419	22.8143	22.4149	22.5564	19.5368	21.4174	22.5337	22.0388	22.4193	22.7215	21.9866	20.5773	22.3789	24.5539	21.5082	22.2336	20.7494	21.431	22.4398	19.437	20.1343	20.1163	19.4643	20.2283
P12273	Prolactin-inducible protein	PIP	8.92641e-06	-2.33204	0.000705607	-2.32714	0.000287772	-2.05656	28.1689	29.2498	29.0431	27.6572	28.7964	28.7077	28.1973	27.0341	26.2809	27.2771	27.8598	26.9572	29.0476	28.5783	28.7582	27.5983	28.8518	28.6509	26.7455	27.3133	27.3157	26.6642	28.4221	27.6565	29.1594	28.2419	28.1792	27.676	28.5732	28.5525	28.5137	27.8723	27.281	27.2932	28.0428	27.8341	25.1863	25.1086	25.5434	26.0708	26.7173
P0DOY3	Ig lambda-6 chain C region	IGLC6	0.0170872	-2.20249	0.0103505	-1.70096	0.00180711	-1.82475	24.4441	23.307	25.1822	24.342	24.7018	24.0333	24.2912	23.4737	22.7263	24.0868	23.0169	24.1141	23.9195	22.4661	25.5397	21.7274	24.4009	25.2148	25.3319	24.0099	22.2628	22.7556	24.7763	24.6657	24.5095	23.9654	25.8514	22.8435	23.2626	25.1147	24.1441	22.9097	22.3687	23.7541	23.0783	23.8094	20.783	23.2628	21.9911	23.9742	21.9605
O75556	Mammaglobin-B	SCGB2A1	0.00154635	-2.14341	0.00671486	-2.33158	0.00705494	-2.20662	29.6444	28.8697	30.2413	29.5816	29.6217	31.574	29.695	29.5905	28.7486	29.0019	30.8436	28.977	30.3045	27.9491	31.0101	30.1683	28.8638	31.9996	29.801	29.1703	28.8546	28.5194	29.986	29.5828	29.8806	29.0978	30.603	30.3007	29.5847	31.1899	29.8648	28.9027	29.3503	29.516	30.5081	29.3323	28.3018	26.721	28.8519	29.0547	28.9841
Q15782	Chitinase-3-like protein 2	CHI3L2	0.0116123	-2.09924	0.0310298	-1.61434	0.0305101	-1.65542	18.4831	17.8259	19.5068	19.1309	17.1686	19.844	18.7653	17.4545	17.6833	17.2673	18.6989	18.4222	20.8437	18.4347	18.6952	18.9881	18.9146	18.3196	20.6303	19.5393	18.9004	16.5743	16.794	19.1347	20.6589	18.6342	19.1455	17.4151	19.2843	19.196	20.2821	18.5224	14.5899	17.0505	18.722	18.3228	15.7998	17.0656	17.4066	16.535	17.3241
P20061	Transcobalamin-1	TCN1	0.0106999	-2.08959	0.0310043	-1.43205	0.0174261	-1.24223	21.893	23.3606	22.7721	23.1547	21.5701	21.9424	22.9262	21.6869	21.1115	22.5227	21.2784	19.5106	22.0155	22.1874	22.242	23.7746	21.5096	23.3639	22.6107	21.3194	22.2466	21.345	22.5953	22.12	21.9449	22.4153	22.5769	21.5703	21.0493	23.0293	21.7394	22.2145	20.8281	21.7702	20.2614	23.7833	20.2497	18.5919	21.5581	21.3935	21.0932
P31025	Lipocalin-1	LCN1	2.50146e-05	-2.05005	0.000397296	-2.0786	0.000484587	-2.10898	30.0276	31.3244	30.5606	30.6918	30.7238	30.3528	31.388	29.4735	30.1891	28.8661	30.9193	29.093	31.1667	30.5601	30.885	31.1341	30.8483	30.6156	30.6305	30.3912	30.4154	28.4265	30.2812	29.2235	30.0435	30.8796	31.6962	31.2352	30.9295	31.0076	32.1344	30.3846	30.6462	28.6754	30.2573	29.7881	28.3119	28.9117	28.6813	28.309	29.4024
P06732	Creatine kinase M-type	CKM	0.0121523	-2.03912	0.0951998	n.s	0.197246	n.s	11.4781	15.8674	18.0792	17.8987	12.0815	16.7823	14.5605	15.1425	15.2889	13.37	15.5084	10.4478	18.892	17.1044	19.7101	12.0307	15.3718	16.9465	16.194	14.0856	14.4482	10.9965	12.854	11.7869	17.058	16.274	17.6383	18.0875	10.7484	16.7689	15.3651	14.2711	15.9412	11.2257	12.5372	11.8363	12.465	13.1682	13.1742	14.2719	12.0159
Q8NBJ4	Golgi membrane protein 1	GOLM1	0.00051863	-2.00666	0.0467184	-0.883665	0.0575946	n.s	18.2562	16.3249	19.3687	17.1028	17.5359	18.5998	18.0239	16.8975	17.3203	16.7431	18.7047	17.7822	18.9303	16.4042	17.8232	15.9801	18.126	18.4782	17.859	17.7075	16.7353	16.2545	17.7087	16.6952	18.6371	16.6437	17.7619	17.2825	18.3196	18.0614	16.166	15.9305	17.2622	17.2316	18.8075	16.9345	13.2614	15.7486	16.6796	17.5667	14.4651
P25705	ATP synthase subunit alpha, mitochondrial	ATP5A1	0.049003	-1.95243	0.348832	n.s	0.412715	n.s	21.6783	18.6276	18.5402	15.3708	17.2845	14.6875	19.152	20.1868	16.7021	21.2924	19.8512	17.0067	19.8853	18.7769	18.4425	15.3267	16.7153	17.8853	14.1713	16.6792	14.0354	16.4801	13.0149	17.5081	21.54	17.3568	16.8952	14.7785	16.3859	16.3837	17.3654	19.659	18.9493	16.9735	17.5233	17.9229	15.7563	13.8453	20.5883	13.5636	19.4887
Q9GZZ8	Extracellular glycoprotein lacritin	LACRT	0.000245916	-1.93177	0.00350765	-2.15533	0.00274573	-2.05693	30.3876	29.5119	30.9907	30.5884	30.9773	31.053	30.1961	29.3553	29.8284	29.0563	30.1166	28.725	30.3452	27.7252	31.5951	30.7477	30.1592	32.1127	30.5359	29.8995	30.8713	28.3112	30.6767	28.6324	29.6625	27.1705	30.996	30.8956	30.6071	31.5894	30.8937	30.3749	30.3068	30.0811	30.5161	28.7843	30.1789	26.5862	27.9095	29.2998	28.4563
P55058	Phospholipid transfer protein	PLTP	0.0213074	-1.91886	0.0728239	n.s	0.191922	n.s	15.3451	16.0435	17.9502	14.157	14.5161	11.4859	13.3994	14.6824	18.6405	13.2081	13.1968	13.0404	16.1349	15.5725	17.354	13.7516	14.5451	14.1715	15.8343	11.375	18.0425	15.0337	10.0191	11.4263	15.5193	12.6605	18.3559	10.6647	14.2088	13.1397	14.6392	12.7335	18.1292	12.4913	9.4985	16.1893	15.4125	12.2353	10.8896	12.3425	15.0616
Q16378	Proline-rich protein 4	PRR4	0.00760422	-1.8573	0.023633	-3.05527	0.0079888	-2.48209	32.6608	33.4914	32.8495	32.2228	32.0885	31.9091	31.9722	30.8622	31.4172	28.8458	32.2861	31.0458	32.4387	33.0085	33.2815	32.9456	32.3491	32.0536	30.0474	32.579	32.6316	30.5774	32.7101	31.1558	32.7164	32.9757	32.7569	31.576	31.3218	32.7028	33.0964	30.0254	32.4829	30.1351	31.704	31.1452	25.7104	29.2437	30.9646	31.2515	29.6062
P01833	Polymeric immunoglobulin receptor	PIGR	0.00658592	-1.84026	0.010117	-1.71242	0.0015851	-1.83737	24.0863	24.0346	24.7315	23.7012	23.6858	24.4006	23.9757	21.8587	22.6592	22.7193	22.3701	23.3298	23.6593	23.0369	24.6891	24.14	24.0738	24.996	23.9661	22.4644	21.8617	21.4138	23.7257	22.9662	24.2315	24.9709	23.529	22.6374	23.5352	24.3549	24.0872	22.9647	21.4278	23.3961	22.8974	24.5834	20.71	21.6504	23.478	22.9872	23.2199
Q13217	DnaJ homolog subfamily C member 3	DNAJC3	0.0336684	-1.83908	0.244887	n.s	0.0593507	n.s	13.5481	15.8022	17.8997	16.5903	14.8397	14.8827	12.063	11.2852	16.5967	11.1174	14.9575	14.679	12.6215	9.90906	17.6542	10.2167	14.4167	14.939	14.8344	15.2583	17.6139	13.5616	13.4592	14.8855	11.5338	14.3279	15.9041	14.5182	16.3838	15.149	17.3757	16.0887	16.359	12.691	10.8198	13.3075	11.1259	14.9713	10.6627	12.3775	14.3693
P22079	Lactoperoxidase	LPO	0.00346176	-1.82774	0.00271451	-1.78011	0.00246868	-1.61388	14.3523	15.7783	16.0773	15.1033	15.9122	14.9855	16.4986	14.6921	17.2856	14.1628	13.8175	15.0162	14.7935	16.0369	16.6462	15.2735	15.74	16.2401	16.1217	14.5153	18.343	14.3324	15.8286	15.4418	14.7346	14.1546	18.6812	14.3705	15.3857	16.2727	14.82	14.9342	17.6324	15.3685	14.7819	15.4033	12.074	11.8786	12.193	13.3176	12.6182
Q86X29	Lipolysis-stimulated lipoprotein receptor	LSR	0.000577493	-1.72045	0.0121183	-1.38546	0.0209432	-1.10762	13.6927	14.6478	14.2212	14.5555	13.9222	16.0888	14.1303	12.9997	15.265	11.7577	14.0069	14.1145	15.7748	13.8446	14.7845	13.0178	14.0774	11.5778	14.1612	10.6852	15.1021	13.8409	13.8811	13.2731	15.5419	13.672	15.3457	14.6795	12.2415	14.8633	13.8955	13.0197	14.3847	11.3138	15.5641	14.7801	13.889	12.9733	12.044	10.443	12.2499
P16035	Metalloproteinase inhibitor 2	TIMP2	0.0049543	-1.51932	0.444416	n.s	0.00486917	-1.39926	14.2444	14.7569	14.9309	15.3306	15.2825	15.6603	15.704	15.9026	15.664	13.7654	15.9121	16.196	15.5714	15.3845	14.5918	14.6833	15.7723	15.1177	15.5778	15.5394	15.2019	11.5094	14.8919	14.6703	15.6938	13.8736	14.9822	15.3876	15.3853	16.2951	15.279	14.9954	15.9305	14.3984	15.5221	15.1229	13.8296	15.8349	13.851	14.6467	14.9643
P61769	Beta-2-microglobulin	B2M	0.0122495	-1.34046	0.171465	n.s	0.0327553	-1.45527	23.4052	24.641	26.1026	23.1653	23.8805	23.2248	22.7501	24.495	22.9332	22.3542	22.8274	25.7685	25.6614	25.4938	26.0811	22.8125	24.1107	24.6054	23.815	23.9401	25.2544	22.1619	22.9336	24.5737	24.2183	24.3767	26.9628	23.9769	24.8124	23.9427	24.2472	24.3783	24.278	20.4481	25.6957	25.9745	20.9393	21.811	21.7521	21.3096	22.1555
Q13421	Mesothelin	MSLN	0.0141019	-1.27893	0.0327047	-1.4038	0.0199593	-1.36372	20.3508	20.3315	21.3814	21.1457	19.6284	22.2441	21.4455	20.0339	19.1228	19.5773	21.3155	20.764	20.7816	20.5637	21.8384	20.5364	20.2806	23.3095	21.7068	19.9488	19.2801	19.4811	21.4464	20.6991	21.3326	20.4007	21.7512	20.3958	20.0207	23.0485	22.0353	19.5803	17.8083	20.1193	21.9145	20.963	19.416	17.5028	20.5401	19.8484	19.6581
P01876	Ig alpha-1 chain C region	IGHA1	0.0474611	-0.986789	0.0110985	-1.21637	0.00932651	-1.63353	24.6001	24.2068	25.9669	23.9404	24.0879	24.6839	26.0552	23.8696	23.7451	24.0951	24.0992	24.793	24.8389	24.1578	25.3719	23.0634	23.9849	24.9192	26.907	23.1853	23.6384	24.1168	23.4996	23.9546	25.4904	24.1033	26.8027	23.2324	24.648	25.2885	26.1797	24.6176	23.7421	23.7586	23.8922	24.1251	22.1658	24.1983	23.2981	22.8264	24.7601
P04080	Cystatin-B	CSTB	0.0315943	0.852203	0.78668	n.s	0.4235	n.s	21.8829	22.4216	20.8661	21.5828	22.3068	23.1273	20.7836	21.5303	20.0099	22.8151	21.3521	21.4886	21.033	22.5187	21.7331	21.6897	22.1081	24.5857	19.4534	22.5031	20.876	23.0155	23.8333	22.5014	22.2174	22.932	20.8654	20.9721	20.6013	25.0291	21.2691	24.1323	17.4256	21.7775	21.5135	21.8227	21.3953	22.9778	23.9354	21.6698	23.4171
P06396	Gelsolin	GSN	0.00454524	0.973001	0.0333997	1.1316	0.0470969	0.928116	21.3748	20.7345	20.9093	21.9158	21.882	21.6733	21.6507	21.195	21.1998	21.6665	21.8249	21.4469	20.7306	21.7413	21.3115	21.1014	22.6252	21.5268	20.9013	21.6919	19.9156	22.4375	21.2319	20.2302	21.9626	21.5335	20.7083	21.3066	20.9316	22.0003	21.1933	21.9217	19.7086	21.2343	22.2547	20.9131	20.6426	22.9086	22.1916	23.3347	23.6052
P0DMV8	Heat shock 70 kDa protein 1A	HSPA1A	0.0344644	0.979753	0.050736	n.s	0.0862255	n.s	20.4749	20.9484	17.9168	19.9662	21.032	21.5059	20.0312	20.5124	20.281	19.6668	20.0708	21.963	20.0777	21.8025	19.9611	19.6582	20.9032	21.7179	17.4328	20.7109	17.8032	21.1172	20.3932	20.5902	21.7927	21.6838	20.399	20.6711	18.1893	22.7083	18.0107	21.1031	15.6997	19.7891	20.8722	20.1351	21.0053	21.2812	22.9879	21.2463	22.8823
P63104	14-3-3 protein zeta/delta	YWHAZ	0.0223855	1.00913	0.017218	1.69146	0.238471	n.s	21.8984	22.3965	20.8852	22.2098	22.497	22.8263	22.2435	22.7424	21.1811	23.565	21.9496	22.306	21.1306	24.0598	21.7778	21.1998	23.7131	23.4551	19.1773	23.0564	19.0733	24.8521	21.5365	21.2093	23.6883	23.5002	21.8833	22.6118	20.6612	25.2795	20.3824	22.8512	17.653	23.3909	22.8281	22.4503	21.2884	22.3687	23.1691	23.1994	24.6224
P61981	14-3-3 protein gamma	YWHAG	0.00595254	1.02672	0.0189108	2.35106	0.232937	n.s	17.1898	17.8251	16.0695	16.5512	17.5396	17.7607	16.1613	18.1692	16.9002	17.9669	16.7106	16.8117	15.5704	18.135	16.3588	16.3401	18.4588	17.3064	9.13905	17.6183	10.7618	18.4541	17.4615	16.7816	18.2183	18.2315	15.4283	17.6876	15.7376	19.7556	9.96984	16.8239	11.4134	18.3123	17.4803	16.5218	16.8667	17.6783	19.1397	18.3325	18.8452
P47989	Xanthine dehydrogenase/oxidase	XDH	0.0446883	1.06041	0.0103692	1.85167	0.0444458	1.31857	10.914	9.96719	11.2438	12.8307	13.5961	12.1086	10.7635	11.1029	11.8402	12.6095	12.5744	12.6726	10.8433	10.9141	10.3364	12.4398	13.4252	12.2128	9.46066	11.3721	9.99935	13.8288	8.99443	13.8028	12.16	12.6247	11.0111	13.2395	9.79585	14.5298	10.4025	12.3416	9.42794	12.3922	11.0133	11.553	12.2575	11.4477	12.2185	13.6869	13.5114
P63208	S-phase kinase-associated protein 1	SKP1	0.0173184	1.06528	0.0206998	1.5804	0.154594	n.s	15.7026	15.8157	16.0635	16.6766	16.6669	17.2802	15.7405	17.479	17.0053	18.4425	17.5934	16.1927	16.8708	17.5547	15.9114	16.9098	17.362	17.082	12.186	16.8487	13.6233	18.3524	16.5584	15.5968	18.8603	16.5535	16.0334	16.3749	15.1895	18.8424	11.7093	17.2771	8.91468	17.0242	16.5866	16.8061	16.6841	18.4477	17.7618	18.7401	18.2452
P14550	Alcohol dehydrogenase [NADP(+)]	AKR1A1	0.0192885	1.06828	0.0111363	1.87562	0.268017	n.s	18.7284	18.5333	16.7989	17.4936	18.8216	20.5909	17.3476	19.5026	17.6298	19.8906	18.4602	19.6532	17.8744	20.3745	17.5648	15.027	21.0284	20.5673	15.6274	18.3386	15.4041	19.7835	17.7243	19.1568	19.3495	20.8371	18.6751	18.329	18.1224	21.5927	17.3953	19.0546	13.5762	19.9283	19.301	19.0011	17.6465	19.6275	20.7565	21.0249	20.1473
P52209	6-phosphogluconate dehydrogenase, decarboxylating	PGD	0.0142787	1.07625	0.0943034	n.s	0.364307	n.s	18.0009	18.8175	17.0364	16.378	17.7805	17.9694	16.5661	16.781	17.1218	18.0345	16.8869	16.9361	17.8738	18.8121	16.7495	17.4782	16.9909	18.1593	11.0549	17.6614	15.3325	18.3726	17.604	17.7371	18.5712	19.8331	17.9992	18.8396	15.1836	20.3491	18.0861	18.1572	10.3949	18.1664	17.6942	18.4484	18.0472	18.7225	19.1466	16.9528	20.2793
P21980	Protein-glutamine gamma-glutamyltransferase 2	TGM2	0.036597	1.08429	0.0496218	1.30228	0.0487419	1.51418	19.6476	18.2797	17.9763	19.7864	19.9359	20.3342	19.2271	20.374	20.9683	20.151	19.1311	18.6695	18.6845	19.7157	17.2893	20.2753	19.9934	20.4436	16.3733	20.8957	17.8498	21.2946	18.9135	17.821	20.6309	19.8799	17.7847	19.7973	17.7122	22.2629	18.8795	18.9966	15.8807	21.3545	19.2738	19.4066	18.6051	21.6011	19.4251	21.19	23.1912
P67936	Tropomyosin alpha-4 chain	TPM4	0.0465059	1.16454	0.0911328	n.s	0.233485	n.s	17.5037	17.8406	16.8326	16.5971	17.7075	17.96	15.7365	18.011	16.1468	19.6543	17.4321	17.4265	16.6307	17.879	18.2932	16.2315	18.4091	19.7907	11.4206	18.7356	17.3232	19.2328	18.041	16.9717	18.4464	18.7602	15.3831	16.9931	16.9302	20.2776	9.00982	18.5962	12.7449	18.5473	17.858	18.5844	14.3983	18.0859	19.148	18.8931	19.5506
P21399	Cytoplasmic aconitate hydratase	ACO1	0.0316303	1.17402	0.0187344	1.51498	0.0120587	1.97489	11.9571	11.1208	10.3981	13.7807	11.4048	12.0996	11.7138	13.7358	10.1726	11.4897	12.4494	12.4866	11.3385	12.6368	11.5555	12.5223	10.3289	13.8764	11.3275	11.5841	12.6396	13.3982	10.7247	11.8618	12.2676	12.9188	11.264	11.2801	11.2773	14.6928	10.7669	13.2148	8.89852	10.245	13.0938	11.3552	11.6727	14.3233	13.6867	12.1714	14.3026
P30086	Phosphatidylethanolamine-binding protein 1	PEBP1	0.0164747	1.20629	0.0321354	1.42222	0.0958336	n.s	21.3643	21.4842	20.6755	22.0886	21.9533	22.9066	20.3302	22.7425	21.776	22.3392	22.5498	21.5046	22.2372	23.6168	22.2499	19.6598	22.3314	22.043	18.416	23.1133	19.6036	23.0216	21.5649	22.8206	23.0072	23.1186	21.7144	21.6466	22.2636	24.7757	19.1593	23.3488	16.8179	21.0534	21.6425	22.1508	20.6012	23.9432	23.3181	23.2444	24.6505
P15311	Ezrin	EZR	0.0151365	1.2498	0.366198	n.s	0.420863	n.s	19.0417	19.319	16.618	17.8096	19.7197	20.2122	17.5498	18.0342	17.5241	20.2381	18.5244	19.2475	18.4454	21.321	18.3018	17.7163	19.1929	20.4017	15.6108	19.6119	16.1942	20.8938	19.2348	19.5782	20.2525	20.5503	18.5247	19.1621	19.0113	21.1344	17.8711	19.3363	13.6788	19.5166	19.7956	18.7956	17.9708	18.8029	20.4023	21.6409	19.9865
Q14126	Desmoglein-2	DSG2	0.0496038	1.25669	0.0177542	1.63128	0.00479768	2.37915	12.0224	12.5307	11.8775	11.4816	11.9538	15.0934	11.2129	13.7992	12.3591	12.9072	12.009	14.5911	13.0817	12.7317	12.9452	11.6803	12.4022	14.2878	12.6508	14.5818	11.1197	14.836	11.999	11.1651	13.4335	11.0362	11.12	11.4737	10.1971	14.6723	12.8027	13.259	10.94	12.6718	11.4699	10.8351	11.8115	15.3936	12.5372	13.079	16.9735
P46940	Ras GTPase-activating-like protein IQGAP1	IQGAP1	0.0234828	1.2678	0.187209	n.s	0.259109	n.s	13.5258	13.3685	12.8008	11.7698	15.0378	15.1721	12.5798	15.1998	14.685	14.9342	12.5003	13.2831	10.5822	15.5179	12.7908	15.2846	15.8216	14.9608	9.41	14.9255	11.7151	16.0767	14.2432	11.1643	14.7709	15.6607	11.6246	15.229	11.3108	16.4148	7.21597	14.4733	12.1979	15.6537	12.2273	13.0786	13.8011	15.8765	13.2187	14.0338	17.1779
P01024	Complement C3	C3	0.0276893	1.30413	0.129201	n.s	0.399813	n.s	18.1726	16.7436	17.828	18.2378	18.6453	18.0198	17.6695	19.496	17.1874	18.1749	17.7104	17.7494	17.9734	19.0297	18.1984	18.1978	20.1484	18.0048	17.3898	18.3833	17.4259	19.3864	18.4291	17.8717	19.4969	18.5823	17.7243	17.6471	17.8282	18.9342	17.4742	19.6412	17.3705	18.3293	17.8142	18.8852	17.3471	20.6641	18.8291	19.1349	21.8964
P00352	Retinal dehydrogenase 1	ALDH1A1	0.00749227	1.30969	0.0234887	1.76079	0.227888	n.s	21.3872	21.7376	20.4176	20.8799	22.0746	21.7265	19.5833	22.6434	21.3082	21.8141	20.591	20.5384	20.42	22.6786	20.7386	21.9025	23.0888	23.024	16.9097	22.1343	18.2396	23.5695	20.2006	19.5162	22.3627	22.099	20.8831	21.6305	19.6014	23.7453	18.2957	22.4196	17.0055	21.6526	22.3505	20.9635	21.7304	22.863	22.4959	22.7511	23.6398
Q9UL46	Proteasome activator complex subunit 2	PSME2	0.0085158	1.32009	0.120819	n.s	0.0746185	n.s	14.7593	15.6808	14.3716	15.1992	15.616	13.9269	14.3569	15.9035	15.0486	15.8175	15.5913	13.1357	14.2375	15.6801	13.7479	15.7196	16.6976	15.5656	12.4927	15.8453	13.7264	18.6802	14.095	13.8904	16.0695	15.66	12.6358	15.1072	10.6657	15.9127	11.6721	16.2448	12.8492	17.9035	14.0572	17.507	17.2917	16.62	15.487	15.5376	18.695
P30740	Leukocyte elastase inhibitor	SERPINB1	0.000911598	1.42182	0.0669941	n.s	0.145533	n.s	21.1578	20.6553	19.583	21.9967	21.8358	22.906	21.005	20.8402	20.6182	21.9581	21.128	22.3137	20.7848	22.3442	22.0368	21.1926	21.7539	23.836	18.3538	21.2029	18.2306	23.3926	21.2659	23.7224	22.6604	23.0111	21.1382	21.7884	20.745	24.6859	20.082	21.7258	16.5425	23.3113	21.8525	21.023	21.9831	21.7913	22.4974	23.7471	22.1017
P11021	78 kDa glucose-regulated protein	HSPA5	0.00489827	1.45056	0.0244706	1.53768	0.0520827	n.s	16.0512	16.633	17.7015	18.4082	18.862	19.2305	17.3232	18.8811	15.2721	19.2026	18.7263	18.4042	16.1513	19.0638	18.1816	17.5528	19.0246	20.3286	13.9159	19.2279	16.8422	20.8348	17.4525	17.4007	18.7441	18.9984	17.2553	18.2313	17.4437	21.2939	16.6519	18.0282	16.6034	18.0871	18.3266	17.9143	18.1617	19.8226	19.875	20.331	19.8678
O60664	Perilipin-3	PLIN3	0.0285053	1.46092	0.214643	n.s	0.0565032	n.s	15.2568	14.971	11.8222	13.6744	16.3491	18.2247	14.6857	16.2817	16.1539	16.2158	14.5804	16.0811	12.8854	16.7824	14.9013	14.2154	17.4084	16.5324	12.3703	14.488	14.739	17.7871	14.6125	16.2196	16.6646	16.2395	13.6029	14.2981	12.0115	17.7821	13.6534	14.3761	10.3935	16.0763	16.0246	16.3366	13.4791	17.3578	16.0932	17.6628	18.2498
P09211	Glutathione S-transferase P	GSTP1	0.000796146	1.48749	0.0145486	1.60979	0.0557861	n.s	24.0754	24.9765	22.6885	23.3863	24.2814	25.1134	23.0491	23.8304	24.0862	24.443	24.4731	24.1572	23.9397	25.3365	23.0792	23.4625	25.1534	25.6807	20.9673	23.8021	20.21	25.653	23.861	23.7834	25.9818	24.6403	23.3584	23.1325	22.939	26.5141	22.5072	24.6307	20.5633	24.5334	24.7602	23.193	23.3936	24.018	26.1433	25.4336	27.1884
O60547	GDP-mannose 4,6 dehydratase	GMDS	0.0393514	1.52113	0.491123	n.s	0.102899	n.s	11.442	13.438	10.4906	12.3084	14.1665	14.3132	11.8738	13.9923	10.9105	12.2239	12.7804	11.9003	12.4964	15.4423	9.82343	12.1338	16.9619	11.1134	11.1251	15.3986	10.4395	16.411	13.3842	15.3045	13.9011	12.5565	12.1967	13.7762	13.1408	16.46	11.3882	12.6902	11.0979	10.2877	14.7401	9.8031	14.0258	15.1978	12.7311	16.0792	18.3602
P26038	Moesin	MSN	0.0480245	1.52402	0.0577642	n.s	0.169672	n.s	12.1715	10.1639	12.365	14.2853	12.3778	12.2379	10.8797	14.1892	11.4006	14.4817	10.8792	13.0149	9.96758	14.084	12.5605	13.9337	12.9586	12.481	10.4187	14.1561	10.1547	15.0231	10.6648	9.39128	14.2275	11.7856	10.941	15.2618	11.6706	13.8533	12.2573	16.7225	10.7404	14.599	11.3851	14.0144	12.4155	12.4353	13.5127	15.1964	14.7334
P07476	Involucrin	IVL	0.0396545	1.52627	0.779062	n.s	0.739383	n.s	18.3112	18.2937	12.8264	15.806	16.7644	16.0182	14.5139	14.9973	13.1074	17.8135	16.2205	16.6027	18.4801	16.7312	14.9882	17.0502	15.7012	16.4612	14.4226	15.9894	10.5994	18.151	18.9823	18.7087	17.7656	16.6475	17.1307	16.6485	16.195	17.5038	13.6487	15.6231	10.1057	17.3679	19.8269	18.5938	14.3485	16.9271	19.3899	18.1648	14.534
P00558	Phosphoglycerate kinase 1	PGK1	0.00888287	1.52869	0.0481974	1.5559	0.524628	n.s	17.8962	18.3456	14.8204	17.1701	18.8425	19.2368	16.4145	18.8471	18.832	17.4064	17.4465	19.7314	17.9032	19.7514	17.6927	17.7464	18.9349	18.5853	14.7187	18.0184	16.453	20.3707	16.1763	19.0902	19.9587	20.608	18.968	19.5066	15.5292	20.7067	16.4663	19.9496	16.7081	18.6038	18.4846	18.6624	19.3222	19.5543	19.987	19.0181	21.4378
P07108	Acyl-CoA-binding protein	DBI	0.0097002	1.53657	0.147404	n.s	0.408021	n.s	20.2223	20.1637	18.7568	21.5256	21.1958	23.4908	19.0625	21.4233	19.4632	22.7124	20.7413	22.1742	20.4804	22.6118	21.9746	19.1566	21.3264	24.5004	18.7248	21.3763	19.2133	22.5808	20.3848	23.0516	22.8444	23.1439	21.1563	20.8485	20.007	24.0206	18.8003	21.5424	16.6809	21.727	21.6805	21.8877	21.6957	22.3534	22.6223	23.6798	22.6613
P60174	Triosephosphate isomerase	TPI1	0.00243541	1.53955	0.0843215	n.s	0.134673	n.s	20.4413	20.1788	18.9263	19.6123	20.2982	22.0437	20.0942	20.4025	20.0947	21.1799	20.8739	20.297	20.2827	20.9086	20.5155	20.8285	21.4356	21.4546	17.9432	20.9418	17.1924	22.5079	20.1012	20.9242	22.0371	20.1167	20.8707	19.5658	20.0889	23.0599	18.4456	20.3244	17.3852	19.7759	19.8124	20.8693	18.9222	22.4464	21.6591	22.6918	23.6964
P62937	Peptidyl-prolyl cis-trans isomerase A	PPIA	0.000115942	1.53971	0.0128791	1.48894	0.801685	n.s	20.4818	21.1653	19.2911	20.4009	21.31	21.5804	20.3222	21.1833	20.0614	22.119	21.4892	20.8791	20.3502	22.9642	20.9785	18.8995	22.1017	23.4275	18.7351	21.8253	19.1389	23.3623	21.21	22.4095	21.6946	22.1359	21.0825	21.7968	20.3308	23.4517	19.9166	22.2349	18.5219	21.0501	22.3925	21.2617	20.4859	21.964	22.829	21.3616	22.4184
P06454	Prothymosin alpha	PTMA	0.0349383	1.5538	0.0310922	2.85603	0.280859	n.s	20.089	20.8435	17.5085	20.0943	20.3858	21.9484	18.799	22.3642	17.7262	22.4516	19.9219	20.0483	19.0221	22.1093	19.2393	18.4574	22.0651	21.0352	10.7341	21.9821	11.9621	24.4179	19.5755	19.212	21.5617	22.076	19.7441	19.0701	18.9275	21.8804	18.3611	22.001	17.1676	21.8316	18.9754	20.0136	17.1801	21.512	23.3065	22.6004	22.6618
P22626	Heterogeneous nuclear ribonucleoproteins A2/B1	HNRNPA2B1	0.0465016	1.58872	0.0296714	2.04737	0.449841	n.s	16.6679	17.712	16.3647	17.4394	17.8957	19.0003	16.6655	18.1006	11.1081	18.9971	17.0545	18.7037	16.2418	18.2547	16.7593	13.9929	19.3481	19.2234	13.4489	18.5421	11.2426	18.8534	17.426	17.8573	18.7851	18.4687	15.2305	17.5059	17.0059	19.6472	10.6305	18.1267	15.0298	17.9252	16.3762	18	15.6303	18.9558	19.0572	18.3381	21.1901
P60660	Myosin light polypeptide 6	MYL6	0.000900557	1.60033	0.064334	n.s	0.352208	n.s	18.6515	18.119	16.6928	17.6039	18.8853	19.6189	16.8577	17.8509	16.9592	18.9928	18.4142	18.3836	16.7619	18.7655	17.0133	16.2281	19.3061	20.4661	11.0795	18.1956	17.2414	20.5868	17.685	18.0901	18	19.7762	17.9019	18.8117	17.0715	20.8188	16.6223	19.1946	15.5082	18.196	18.256	15.8418	17.1597	19.4336	20.2545	19.0747	20.8458
P06733	Alpha-enolase	ENO1	0.00340012	1.60112	0.0382691	1.4117	0.0178723	1.65736	22.1062	23.1463	20.0645	21.351	22.1432	23.5425	21.1436	22.419	21.9604	24.1475	22.3875	23.2383	21.4812	23.9124	21.1587	22.1493	23.225	24.3397	19.4114	23.3084	19.6278	24.6734	22.8137	23.687	23.4967	24.093	21.4362	22.6358	21.2672	24.7077	20.2135	23.1195	19.4337	22.7808	22.2025	22.1532	21.4068	22.7858	25.216	25.3357	25.4744
Q9UBC9	Small proline-rich protein 3	SPRR3	0.0261468	1.60566	0.0588747	n.s	0.741233	n.s	16.2269	15.1307	13.795	15.8553	14.8629	12.2262	14.7434	14.2544	10.5917	13.4368	17.4786	16.5843	17.6722	11.6165	11.3074	14.0096	14.3185	10.6095	16.3711	13.3857	10.003	15.7455	15.384	15.612	18.0009	14.8778	17.4129	13.2401	14.7382	15.7509	13.5861	14.5617	11.1453	14.1964	16.8746	15.3661	15.5432	15.7158	16.341	17.5934	14.1662
O95834	Echinoderm microtubule-associated protein-like 2	EML2	0.010117	1.62826	0.0252828	1.91038	0.0527196	n.s	12.9285	14.671	13.4837	14.5575	11.3968	15.5666	12.7504	15.6879	13.0394	14.1433	14.0882	10.8843	9.85649	15.4742	13.7002	11.3303	16.0631	16.953	12.3038	13.7602	11.5987	15.3155	14.2275	15.647	14.392	17.1572	14.1967	13.6651	9.00894	18.4153	12.8099	13.9527	10.1645	15.105	13.1945	12.7247	12.6294	15.8367	12.7526	16.5415	15.9334
P30101	Protein disulfide-isomerase A3	PDIA3	0.0138657	1.63641	0.0472585	2.19291	0.120654	n.s	16.0203	17.1991	16.5553	16.9995	17.7004	18.5548	17.1832	17.6985	14.6549	19.79	18.6333	19.5672	15.081	19.2848	16.8911	16.7664	19.8503	18.7204	10.4977	18.8928	12.504	20.3376	17.9341	17.4754	19.1523	19.1358	15.6732	18.2814	15.7774	20.3924	13.3105	17.6814	15.035	18.2324	17.4298	17.4057	17.2021	19.4368	18.9387	20.0929	21.0884
P17174	Aspartate aminotransferase, cytoplasmic	GOT1	0.030636	1.6409	0.0167238	1.97467	0.0299581	1.91389	11.044	11.3735	11.2633	11.9267	11.1165	13.7397	10.4206	10.9713	12.1776	16.7348	14.7665	13.7685	11.4921	12.444	10.4219	11.6077	14.5851	14.5017	10.4139	10.6807	10.394	15.8899	14.822	10.7916	13.8844	15.0673	13.7281	11.1883	9.81137	17.9693	12.3111	15.0088	11.929	11.3298	11.0186	11.6953	10.7364	13.7668	14.9417	16.3916	14.5634
P30085	UMP-CMP kinase	CMPK1	0.000815198	1.64119	0.0393787	2.09205	0.168195	n.s	18.4881	19.2038	17.6298	17.0521	19.2043	21.1811	18.8354	18.9721	18.6006	20.5885	19.4206	20.1825	18.832	20.5047	18.0606	17.6359	20.0638	20.4703	16.9796	20.3743	10.8909	21.5603	18.7215	19.7112	20.9829	20.9436	19.7683	18.8071	19.7338	21.7133	15.726	19.822	13.6101	19.9827	21.2816	19.4706	19.7792	20.8476	20.5959	22.2217	21.3437
Q15181	Inorganic pyrophosphatase	PPA1	0.0203658	1.64273	0.0921702	n.s	0.185748	n.s	16.1242	17.4565	14.1464	17.0916	17.4107	18.1625	15.6632	17.5994	16.1224	18.1236	17.0918	17.3465	15.552	20.0009	17.5945	17.6856	18.1128	18.6491	9.20664	17.6241	11.6345	19.8604	16.9915	16.1329	19.5258	18.198	15.0063	17.1688	15.431	19.4394	16.5654	17.8659	9.85133	17.7764	18.0402	17.2925	15.8632	19.3405	19.2619	19.7169	20.7979
Q8WUM4	Programmed cell death 6-interacting protein	PDCD6IP	0.0172515	1.67032	0.102577	n.s	0.166491	n.s	13.367	14.4822	9.23814	13.5549	13.4919	13.4192	11.8991	13.6869	13.0649	14.1745	12.0177	14.2633	14.3855	15.0784	11.6274	13.8886	16.3251	12.2409	8.88652	11.156	10.6699	15.7074	10.207	12.8822	15.6261	14.7917	12.2807	12.9351	11.7343	15.6147	9.29139	12.3013	12.8065	14.191	11.6857	13.0484	13.9482	15.1532	12.502	14.3613	17.3542
P06744	Glucose-6-phosphate isomerase	GPI	0.0121147	1.67237	0.0227	1.64817	0.038951	1.38753	16.4211	16.1531	13.6978	14.0165	18.0166	18.1502	17.0747	16.3703	16.4331	18.1827	17.8863	16.4295	15.7937	18.0665	16.3811	17.7022	18.9787	18.4101	15.5877	18.0434	13.0486	19.5334	16.3776	15.3711	17.0628	17.5754	16.759	17.9816	16.4856	19.3605	16.5907	18.1854	13.6409	16.5092	15.7344	16.7086	14.9656	19.3356	18.6208	18.621	20.5105
Q9P1F3	Costars family protein ABRACL	ABRACL	0.0013342	1.67708	0.0971654	n.s	0.0985455	n.s	20.6158	18.9385	17.4333	18.6468	20.2973	19.8781	18.8795	20.9394	17.9616	21.1448	19.9877	21.4661	18.993	20.6618	19.8479	19.5735	19.3311	23.3991	10.4573	19.9458	16.8605	22.8037	20.2975	21.9854	20.6681	21.6474	17.6554	19.1926	19.2064	22.4345	18.5027	20.7653	10.2204	20.8019	21.353	20.6694	19.174	20.7002	20.9867	22.4899	22.1155
O60437	Periplakin	PPL	0.0046193	1.67909	0.132866	n.s	0.0472749	1.42534	12.0344	10.9299	11.8726	10.5896	12.5766	14.0801	10.3119	10.5905	11.0491	14.0221	12.4038	13.7903	12.232	13.8759	11.4647	10.3361	14.1878	12.8934	11.4794	13.8812	11.8349	13.7845	12.078	11.6083	14.4511	12.8658	10.3792	12.8461	10.6361	14.7599	11.697	11.2335	9.57853	11.0197	12.3763	10.8248	11.9113	13.3191	13.9261	14.4342	14.8833
P07737	Profilin-1	PFN1	0.000584206	1.69316	0.0629256	n.s	0.00569605	1.95798	20.0862	22.042	19.977	20.7992	21.093	22.0474	20.2732	21.5137	20.1153	23.3072	21.5639	22.3751	19.5797	23.4923	21.5947	21.6759	21.9162	22.7949	19.157	21.7432	19.8564	23.9815	20.7474	22.5462	20.9865	23.7663	21.0175	22.5567	19.7344	23.18	18.8292	22.193	18.8093	21.7676	20.4058	21.2857	20.6396	23.2158	23.195	23.6884	23.9769
P09960	Leukotriene A-4 hydrolase	LTA4H	0.0489564	1.70919	0.0509978	n.s	0.508815	n.s	13.4871	13.2757	10.0331	13.6629	13.3958	13.2852	14.7807	15.3708	10.9973	11.7509	13.5056	13.882	12.4666	15.4805	11.3944	13.9833	16.5499	15.6484	11.4594	14.3106	8.76682	17.5356	13.6484	14.941	15.079	16.7098	13.7855	16.2464	10.1784	17.1012	13.4467	16.2608	12.1715	14.8107	14.6022	15.1614	11.9347	15.8183	15.8499	16.0031	18.2351
Q9UN36	Protein NDRG2	NDRG2	0.00719866	1.73316	0.594499	n.s	0.289459	n.s	16.8149	16.9806	11.6716	16.6264	18.1813	16.3023	16.3142	15.9607	14.9834	18.0766	17.1876	16.7356	17.3498	18.569	15.3264	16.5519	16.4131	17.0669	13.207	17.8122	11.9066	19.8923	15.6294	18.4519	18.5681	18.3536	18.8554	16.3042	16.7491	19.224	12.5946	16.8152	10.9954	17.6002	17.0744	16.2798	16.3867	17.536	18.1584	18.0135	19.558
P18206	Vinculin	VCL	0.0143473	1.75467	0.353707	n.s	0.124594	n.s	11.9455	11.9381	8.32857	12.0118	13.7571	13.0875	14.587	12.5235	13.3941	13.9892	10.8704	10.9908	12.9784	14.2559	11.4314	12.8312	15.8433	13.4272	14.4077	11.4378	11.4343	14.1869	11.5015	10.8253	14.2026	13.9197	10.6347	12.9193	11.0771	16.2894	13.925	13.4813	10.3494	15.4589	13.3009	12.0219	12.1296	14.9196	13.4409	13.0354	17.0176
P10599	Thioredoxin	TXN	0.00257448	1.7599	0.00228827	2.64167	0.114093	n.s	23.7677	24.0082	21.5983	22.7756	20.3375	20.9992	23.2651	22.2572	21.2228	24.6641	23.8876	23.2703	23.3957	24.1079	20.9044	15.9965	20.7023	23.6377	21.229	23.5484	20.4333	24.666	24.1111	20.9941	24.1588	24.4465	23.0512	22.0888	20.3723	24.5159	21.8632	23.571	20.1258	23.3355	24.0276	23.7199	21.649	23.5873	25.6492	25.5533	24.3322
P46108	Adapter molecule crk	CRK	0.0280127	1.76543	0.0204589	1.98044	0.333349	n.s	14.3805	12.1416	13.8816	13.6169	11.5374	10.237	9.6029	11.9538	12.6591	16.5398	13.4093	14.9508	10.3546	15.8358	12.0556	11.9621	15.0476	15.8588	10.1634	13.4891	11.1626	16.6355	14.3596	16.344	16.5563	16.3435	10.8707	13.1911	10.6647	17.1192	12.7156	15.3758	10.6513	15.6292	14.1338	14.066	10.3937	14.8878	16.3052	15.6333	14.9485
P0DP25	Calmodulin-3	CALM3	0.0021781	1.77835	0.0283542	1.5028	0.00594628	1.72457	21.3608	20.9974	20.5376	21.6208	21.492	23.4875	21.0713	21.8846	20.5583	23.7808	21.6912	22.5598	21.6427	22.5989	21.0834	21.7132	23.044	23.5228	19.254	22.4447	18.4626	20.3335	22.7524	21.8788	23.3863	22.6737	20.6202	22.591	21.305	23.672	19.7265	22.3666	18.6503	21.7247	22.1104	23.1048	20.9041	23.7437	23.8508	25.3217	24.3416
P31947	14-3-3 protein sigma	SFN	0.000601142	1.78044	0.0265775	1.80023	0.119175	n.s	19.7277	19.7327	17.8184	17.9689	19.9944	21.1363	20.4892	18.7918	18.4216	21.4219	20.1254	19.8799	19.801	21.8443	18.8089	18.0932	20.4595	22.7166	18.0999	19.5806	14.9307	22.132	21.0739	20.7458	21.67	21.2023	19.4603	19.4354	20.0175	22.8238	19.1643	19.8209	15.0629	20.5134	20.9789	21.0059	19.2733	21.0207	22.1708	21.3217	21.9065
P04004	Vitronectin	VTN	0.0192602	1.79906	0.0295883	1.6082	0.356761	n.s	11.5145	11.4202	13.8225	13.8389	11.8794	13.8736	13.6379	15.2606	12.3931	13.8492	12.2956	10.9751	9.90367	14.2343	14.5178	10.8295	10.5452	15.0185	11.722	12.2281	11.7887	16.0084	11.2753	15.8733	13.4025	12.615	9.37622	14.9916	10.8996	15.1153	12.6858	17.0032	13.601	11.777	10.0444	12.7501	15.6404	15.6802	13.2586	15.6174	15.6473
P30044	Peroxiredoxin-5, mitochondrial	PRDX5	0.000621461	1.80173	0.00116777	1.7272	0.0861889	n.s	20.1309	20.0351	19.4779	19.8001	20.4776	22.2736	18.7667	20.218	18.695	20.4017	19.5566	21.0546	20.65	20.8386	20.7478	19.6119	21.5693	22.2681	18.093	20.3544	18.0944	21.3834	19.4589	20.6317	20.9305	20.8498	20.3453	20.0851	19.5472	23.1912	18.7226	20.4665	8.82644	19.8172	20.1771	20.4941	19.9253	21.9158	20.621	23.2453	22.4542
Q13228	Selenium-binding protein 1	SELENBP1	0.00121117	1.81368	0.0625369	n.s	0.0395193	1.68465	18.6793	17.301	17.2589	18.064	19.2068	19.2106	17.0536	18.4546	18.4019	20.3987	18.9662	18.0511	18.3635	18.8127	19.017	18.0603	20.5193	19.6271	16.1648	19.0882	14.3445	21.1977	18.4541	18.5582	20.5294	19.7889	17.8506	18.866	18.2116	21.3307	13.6439	18.9848	14.0886	19.2383	18.1006	18.1225	17.081	20.981	18.7729	20.6461	22.4121
P12429	Annexin A3	ANXA3	0.00270694	1.8158	0.0094523	1.47687	0.102023	n.s	12.8207	16.3649	17.0798	17.6208	17.7637	18.3714	16.9666	17.6791	18.339	18.746	18.0742	18.9451	15.6528	16.4807	18.4784	16.863	19.4574	17.3404	13.9306	17.9339	15.6907	17.8034	18.5801	17.6727	18.1931	18.9115	17.6521	18.8454	15.4719	18.645	16.1791	17.8953	15.4315	18.4817	17.7315	17.6027	18.0531	20.0534	19.4241	18.8471	19.7967
Q9H910	Hematological and neurological expressed 1-like protein	HN1L	0.00617166	1.82462	0.00346142	2.04894	0.0650227	n.s	9.92717	13.219	11.8413	12.134	11.2435	12.4194	11.3974	12.3393	9.85729	14.8585	13.3864	14.583	11.4675	13.3828	11.0471	10.2035	13.7188	13.9805	10.2838	10.5927	11.3892	12.6179	12.2968	13.3879	14.0748	12.2719	14.3931	10.1947	10.8593	14.6693	10.4877	12.5599	10.7757	10.7994	13.9398	14.4173	14.0669	12.8258	14.6949	15.3668	12.8658
Q04828	Aldo-keto reductase family 1 member C1	AKR1C1	0.041063	1.82767	0.0603912	n.s	0.148348	n.s	16.3612	14.8927	15.5255	17.9541	17.1788	18.3033	14.7961	19.9164	18.6588	19.1714	14.4595	19.1359	11.7183	18.7081	17.4944	19.9855	20.9902	19.439	9.43709	20.377	16.7275	20.3002	10.9795	15.3062	17.8611	20.5499	16.529	16.2724	15.3344	19.454	8.84254	20.6961	9.87426	19.7144	18.5515	15.5396	16.9421	21.5737	20.3664	19.5526	22.5632
O14818	Proteasome subunit alpha type-7	PSMA7	0.03862	1.82927	0.196488	n.s	0.0705464	n.s	16.1141	10.2935	14.5448	15.0442	14.9859	15.7503	15.114	16.9242	14.8938	18.6652	15.7314	15.3643	9.74691	17.498	15.9159	17.3762	17.3567	18.1475	16.3707	16.6474	12.0677	19.12	15.011	16.9102	15.0993	17.6634	10.0203	15.6243	10.1921	19.0525	9.10996	17.6499	13.5993	17.8988	16.5588	17.28	11.1752	18.201	17.0405	18.4682	18.5229
P07195	L-lactate dehydrogenase B chain	LDHB	0.0413073	1.84388	0.0166579	2.43328	0.482638	n.s	14.5018	15.7996	13.5272	13.8176	15.3892	16.6417	13.1401	17.6324	11.6036	15.9623	16.2831	14.9476	13.9604	17.5251	10.6625	14.0044	13.5138	17.1477	10.8135	16.558	12.7587	17.0397	15.0699	14.1676	17.1475	17.0116	15.309	16.1289	11.9434	18.6621	14.0722	16.5162	10.5729	16.3434	17.0332	11.9514	14.9466	18.3343	18.4577	17.449	19.5057
P04406	Glyceraldehyde-3-phosphate dehydrogenase	GAPDH	0.00124292	1.8632	0.0013453	2.28296	0.053351	n.s	19.2672	18.3858	19.1793	20.5113	20.6429	20.9429	19.7428	20.2902	20.5765	20.0784	19.0148	19.2964	18.5389	21.542	18.4701	18.9992	20.9616	20.8964	17.8331	20.1739	17.395	22.2031	19.2814	19.4305	20.4148	19.1021	20.2994	18.42	17.578	22.6654	17.9065	21.0272	11.1325	19.97	19.194	19.8712	18.2211	21.4858	23.1817	22.6253	22.6077
O75223	Gamma-glutamylcyclotransferase	GGCT	0.00160506	1.86321	0.0417828	1.72126	0.00551552	1.98811	15.9185	15.0269	14.7658	15.4614	17.0107	17.65	14.7478	16.1847	14.8582	16.1036	14.5817	17.2256	17.3703	16.6872	15.9511	14.5131	16.9965	17.6726	15.0868	17.9978	11.6399	17.125	15.4773	18.4537	17.641	17.4388	14.5847	14.8832	16.8981	17.8919	14.6504	16.083	14.2071	16.8287	16.7429	15.763	15.1799	17.2078	18.202	17.6568	17.3355
P22392	Nucleoside diphosphate kinase B	NME2	0.0208166	1.86395	0.003707	2.4922	0.0847634	n.s	17.7313	13.216	14.7259	18.6571	19.1112	18.3523	19.2089	18.476	15.2436	18.3722	17.6394	17.9126	17.1429	19.3141	17.5412	11.9478	18.6193	18.1821	14.3938	17.5651	15.7528	17.3865	17.6301	17.2097	19.1301	16.89	16.8167	17.7362	17.6861	19.9287	13.2911	18.2056	9.34445	17.0585	19.7097	18.2696	17.07	19.5805	19.146	20.7867	21.9617
P29401	Transketolase	TKT	0.00553499	1.87813	0.053439	n.s	0.0420902	1.47667	17.9203	16.3652	15.1258	18.0967	19.0186	19.0549	17.0585	17.1812	16.0257	19.757	17.708	18.8016	15.1322	18.8924	17.4255	18.663	19.889	20.418	15.7911	18.7622	13.2887	20.8044	18.5794	19.4376	18.3667	19.7097	17.3647	18.7066	17.6822	21.0354	16.4515	18.6465	13.8517	18.8467	18.5179	18.7097	15.2241	18.8249	20.5319	20.9922	20.3696
Q6XQN6	Nicotinate phosphoribosyltransferase	NAPRT	0.0287836	1.88881	0.0617138	n.s	0.178005	n.s	14.0829	9.39676	11.1816	14.6044	15.278	14.715	14.5253	15.1332	14.905	13.2804	14.3951	13.9044	15.6493	16.4863	13.3995	12.6328	15.4083	17.2415	9.93888	15.3707	13.7429	13.5656	14.3757	14.9506	15.1975	16.6855	15.2856	15.0344	11.1475	18.1712	10.7517	15.5094	11.9825	15.5264	15.2885	12.8868	11.2869	16.8956	16.4054	16.6475	18.5473
P07355	Annexin A2	ANXA2	0.0055159	1.89131	0.369733	n.s	0.811276	n.s	18.2761	19.2635	17.8847	18.2359	20.6072	21.2386	18.8937	19.1558	19.4802	19.1864	19.4116	21.5155	19.1859	18.8387	21.138	20.0577	20.5419	21.0593	17.0687	20.0208	17.9628	19.8548	20.758	20.4014	19.7714	21.8164	21.3375	20.3258	20.8887	20.9349	18.0713	20.3823	15.3969	20.4939	20.5075	21.0424	20.7728	23.1187	20.0852	23.6193	19.3769
P13667	Protein disulfide-isomerase A4	PDIA4	0.0332216	1.89536	0.0320854	1.59325	0.0331747	2.17963	12.6159	10.9263	10.8084	12.2507	14.5247	15.7422	13.2091	13.8326	9.77525	15.8857	14.7768	15.2164	12.6463	13.5997	13.1109	11.5391	16.3868	15.3479	12.5081	15.7707	12.0104	16.7411	13.9256	13.7779	12.741	14.9331	12.6213	11.3138	11.0626	17.1847	10.7671	13.3918	10.9113	14.4462	12.0915	13.5177	12.9952	15.8187	16.1801	16.0313	18.4687
Q8TE77	Protein phosphatase Slingshot homolog 3	SSH3	0.0023994	1.90242	0.0609777	n.s	0.101154	n.s	13.9977	11.2777	12.075	10.2457	12.8377	11.8061	10.7337	12.6183	10.3442	14.3942	10.8188	10.1632	13.2848	12.5806	10.3514	11.192	12.4637	12.1636	9.10316	12.0803	10.7759	15.347	12.0368	10.2613	14.0838	12.6529	12.8232	11.2761	11.7233	12.1997	12.3516	11.7762	10.4264	15.221	11.5947	11.6091	13.4775	15.0679	12.0902	12.3956	15.1226
P49773	Histidine triad nucleotide-binding protein 1	HINT1	0.0475517	1.90953	0.18541	n.s	0.236663	n.s	17.8511	17.6354	8.92557	18.3765	18.6066	20.1735	17.3391	18.3826	17.8864	19.915	19.3559	19.3547	17.2721	19.4822	16.8459	19.0482	19.5862	19.9135	14.8635	18.9096	15.8629	20.4614	17.64	18.9715	19.485	20.0935	17.8934	17.7808	16.5319	21.0221	9.43231	17.627	14.4523	18.2935	18.0671	17.9293	17.483	19.7178	21.3239	20.7746	21.0383
Q7Z406	Myosin-14	MYH14	0.0125346	1.91274	0.0106294	1.79645	0.0205149	1.60207	13.5806	11.7526	11.0116	11.8582	13.991	14.5432	10.9606	14.7744	10.8829	13.8264	10.8147	12.207	12.8015	14.2051	8.90965	11.2297	15.7964	14.4448	10.1143	13.7839	10.7209	15.2137	12.9614	12.3429	13.6198	13.2116	10.8316	13.6091	13.7095	16.8322	12.892	13.5063	11.098	13.8506	14.4326	12.1993	9.73834	14.2011	15.4692	14.8676	17.3332
P50995	Annexin A11	ANXA11	0.0313722	1.92167	0.436896	n.s	0.14517	n.s	12.7906	11.237	11.8455	12.9472	13.6908	15.4114	10.5696	13.6507	14.8982	13.8381	14.0661	13.8583	13.8026	13.4274	14.6585	14.3869	13.2148	15.3737	10.689	13.7607	12.7372	13.1897	13.8881	14.0618	14.1501	14.9258	14.7662	13.5278	9.90797	13.8243	9.34887	13.4987	10.4643	13.0557	12.2371	14.9801	17.0911	17.4519	12.942	17.3128	14.5053
P63244	Guanine nucleotide-binding protein subunit beta-2-like 1	GNB2L1	0.0193695	1.936	0.0696471	n.s	0.196553	n.s	10.2382	11.7437	12.6361	11.5106	11.6199	15.2791	10.4104	10.9798	11.109	14.1573	12.132	16.2576	10.2491	13.4717	11.612	11.4376	15.362	17.1867	10.2714	14.1918	9.3119	15.867	11.0235	14.2874	11.4966	14.9412	11.3423	14.4502	11.4116	15.6873	12.3877	15.2298	10.0944	14.2907	14.1231	12.3161	12.3444	13.3311	14.7847	15.2569	17.0741
P62328	Thymosin beta-4	TMSB4X	0.000590787	1.93792	0.00589354	1.88994	0.0133397	1.42476	24.1189	24.3979	23.6332	24.2576	25.865	27.1056	25.1176	25.7403	25.0227	26.2672	24.9217	27.4604	25.7625	26.6863	25.0861	24.4514	26.3022	26.1018	24.3945	25.227	21.9734	27.2163	24.8658	26.3038	26.4803	27.1498	25.4407	25.7649	25.2646	27.1432	23.6736	25.5772	23.0821	26.1196	27.0568	26.9522	25.6554	26.3599	26.986	28.4287	29.2845
P50502	Hsc70-interacting protein	ST13	0.0209229	1.94334	0.110643	n.s	0.0969683	n.s	16.4746	15.2212	16.4864	11.4318	10.9498	15.1841	12.5057	12.955	13.324	14.7626	11.9402	10.1747	11.3998	15.4023	15.6895	11.1483	11.5259	14.4118	11.8694	15.6265	11.0576	15.9612	12.1757	14.9379	11.158	12.0621	12.8074	11.9319	10.4663	14.3489	10.3318	15.2167	11.0053	15.8319	13.9581	16.8213	17.8285	15.489	15.1556	16.1685	13.7604
Q99933	BAG family molecular chaperone regulator 1	BAG1	0.0262685	1.94359	0.00823929	2.41147	0.0258432	1.57844	10.5937	9.81836	9.47186	12.433	15.1473	14.5468	10.9348	14.019	10.296	15.2703	14.0645	13.3417	10.1323	10.7742	10.106	15.5951	14.5264	15.3187	9.03758	13.4429	12.1474	15.2338	14.1615	13.3271	11.9944	12.073	12.4496	15.5519	13.8456	15.0431	13.157	15.1358	10.6934	14.182	14.1236	15.2829	11.8296	14.2573	14.5863	16.794	15.469
P98088	Mucin-5AC	MUC5AC	0.00505716	1.94686	0.034682	1.28975	0.0898092	n.s	9.34525	8.93995	10.4869	11.8011	12.2411	12.3567	10.233	11.4191	9.35449	9.73958	12.2903	12.4393	13.0736	10.1367	13.2652	10.6279	12.8242	12.3996	10.9518	11.7603	8.14392	10.1568	12.4869	13.0431	13.3151	11.5819	10.1355	11.1608	9.57101	14.5855	9.99254	9.92084	10.1173	12.6313	11.9212	13.5249	10.8455	13.5172	12.7519	13.0351	14.2597
P31949	Protein S100-A11	S100A11	0.000185564	1.96355	0.102401	n.s	0.153673	n.s	21.7449	22.2015	20.8178	22.0452	22.3715	23.7175	21.4078	21.7927	21.3301	22.8903	21.1317	22.1346	21.8247	22.0044	21.5496	22.8969	21.9949	23.2638	18.9891	23.1914	20.1115	22.0986	23.0562	22.1685	22.7703	22.6952	21.9958	21.1156	20.763	23.7087	21.6726	23.5924	10.373	22.5425	22.2187	23.0092	23.1738	24.5963	21.6611	25.5207	22.6434
P30838	Aldehyde dehydrogenase, dimeric NADP-preferring	ALDH3A1	0.00493106	1.9772	0.0560323	n.s	0.301421	n.s	20.2207	20.2933	17.5647	17.6745	20.5556	21.7151	20.2516	20.8167	18.3941	20.7404	19.9451	20.9054	19.4271	21.6802	20.1107	19.2741	21.8917	23.2042	16.7334	20.4165	18.7788	22.7296	18.2809	21.9741	22.0623	21.7612	19.8689	19.2779	19.4686	24.3504	19.8783	20.4231	15.4258	20.5344	19.4989	21.0111	20.241	21.9135	23.1573	21.7779	22.409
P47895	Aldehyde dehydrogenase family 1 member A3	ALDH1A3	0.0145243	1.97781	0.0530347	n.s	0.165875	n.s	15.4028	15.6607	11.6512	16.4509	16.9468	15.9578	15.5991	16.4801	16.5095	16.8358	10.9487	12.4978	14.3322	17.8241	16.0189	14.7132	17.8245	13.5725	13.1976	17.5919	13.6389	18.2096	15.2689	10.7912	17.9431	15.7531	14.3983	11.031	13.6885	16.9135	11.9349	16.0928	10.1415	18.6576	15.5364	16.8957	16.5427	16.7851	17.3603	17.3497	19.5268
Q14764	Major vault protein	MVP	0.00882547	1.99199	0.92123	n.s	0.0309506	2.03932	11.5748	15.1378	10.2629	12.5302	15.2346	13.0479	12.2173	14.2858	13.2809	13.9872	10.7157	13.7515	12.9792	15.2119	13.4717	15.3735	16.8534	12.0478	12.1922	14.9601	9.29098	14.6716	13.9878	11.9266	14.4868	14.378	10.1857	11.6543	9.68574	14.4581	11.6311	12.9045	11.1963	14.5292	10.0163	13.83	14.9745	14.6861	14.3844	11.7221	17.8575
Q9Y2B0	Protein canopy homolog 2	CNPY2	0.00556475	2.00113	0.00840568	2.09622	0.00678165	2.09318	11.5433	11.1184	11.1682	12.2733	14.0432	14.1206	10.6675	12.9422	12.6777	14.6156	13.4535	14.1738	11.3247	14.0525	12.8512	10.0252	11.5884	12.2987	12.4619	14.1847	13.5507	15.0563	11.3957	11.8724	14.0373	14.0756	12.3285	12.7368	10.0534	14.3251	10.5392	11.8819	10.8145	14.7932	11.2182	14.9817	15.9519	13.2162	15.693	15.7075	15.97
Q96C19	EF-hand domain-containing protein D2	EFHD2	0.0499965	2.0066	0.146408	n.s	0.567142	n.s	15.7413	15.71	9.94345	11.4754	15.3213	15.7708	10.8209	9.73406	14.2614	17.6661	15.7787	15.7518	16.1382	15.1298	12.2481	14.7081	13.4396	14.7593	10.2406	14.6063	10.3993	16.9514	15.5496	15.1747	15.9754	16.1542	11.4134	14.0212	11.9665	16.1607	12.2376	15.4306	9.2227	15.2674	16.7257	15.8354	14.3485	15.9826	16.4582	16.1502	14.9833
Q96CN7	Isochorismatase domain-containing protein 1	ISOC1	0.00937388	2.01747	0.118899	n.s	0.0176247	1.95041	12.2086	10.9124	8.82826	12.9288	12.7886	13.1568	13.3191	13.0955	11.2806	14.6932	11.9228	11.279	10.9916	11.5465	12.7762	11.3814	14.862	13.2285	10.2964	14.1976	9.55286	14.7082	15.9591	13.5849	12.9597	12.7917	10.2073	11.0724	11.2235	16.0658	9.91358	12.9849	11.6015	13.4331	12.4134	11.6176	13.6716	14.8532	12.3045	14.0888	17.7124
O95171	Sciellin	SCEL	0.000798531	2.02691	0.00109745	1.92966	0.0785725	n.s	14.0531	12.1764	11.4402	11.0584	12.8859	12.8349	12.1292	12.4329	13.5805	14.4268	13.508	11.631	12.8665	11.7427	10.9851	12.9429	14.2156	12.1452	12.0714	13.7054	11.7404	13.9937	14.862	10.4164	14.9326	13.7574	13.242	11.2953	12.7821	14.4001	10.5192	16.3695	9.74203	14.2215	13.6853	13.9223	13.0318	14.3332	17.0043	15.7053	15.4357
Q00796	Sorbitol dehydrogenase	SORD	0.0200006	2.02785	0.0806184	n.s	0.518124	n.s	15.8292	12.2437	15.2457	13.955	12.3813	16.1133	11.7373	15.1238	11.7915	16.5864	10.764	13.5996	11.0352	15.0823	15.9577	17.2045	17.9001	16.8869	8.79207	12.9056	9.95211	17.7082	12.8809	10.4565	16.1102	15.842	14.0459	14.9945	12.0972	17.7927	12.5787	16.5149	8.88982	16.0095	14.4934	16.6389	15.1193	15.6598	14.8956	16.4763	18.456
P35579	Myosin-9	MYH9	0.00263348	2.03637	0.37377	n.s	0.125976	n.s	9.84536	12.4014	10.7818	12.1765	12.3493	9.49211	9.75136	12.1525	11.1678	13.6061	8.73885	12.3079	11.6237	12.7051	11.3943	11.7124	11.6122	13.169	12.5346	11.8805	9.00175	14.4114	10.5585	11.2032	12.5508	11.5592	10.2803	14.1555	10.7308	13.481	11.8306	12.2552	10.3458	13.0823	11.9028	13.4603	10.6268	13.6411	12.1865	12.111	15.3381
E9PAV3	Nascent polypeptide-associated complex subunit alpha, muscle-specific form	NACA	4.68722e-05	2.04392	0.0147389	1.13203	0.213011	n.s	12.0593	8.96228	11.2366	11.9464	10.8129	10.2124	11.6547	10.9699	11.1971	12.5639	11.8882	12.2164	11.3732	12.5652	12.4507	11.3807	12.04	11.7701	10.2009	12.4266	11.3994	11.4142	11.3782	10.7603	11.4943	13.0789	11.3581	12.7928	10.7635	12.5649	11.4606	12.3116	9.79138	11.3726	12.3903	13.4361	13.0916	13.2438	12.9424	15.4708	12.1624
Q96NY7	Chloride intracellular channel protein 6	CLIC6	0.0276974	2.0487	0.133693	n.s	0.128549	n.s	10.8373	11.919	9.74187	11.5314	13.7689	14.0497	13.1751	15.0257	14.4999	15.7803	13.8816	9.63619	11.3228	14.5301	14.0848	10.5008	12.1145	17.0644	12.077	12.9658	10.7288	15.9304	13.172	10.4616	12.4631	17.086	12.6749	13.4622	12.0066	17.36	12.2339	15.9687	12.3088	15.1335	11.2601	10.3805	12.6297	15.0319	11.6108	15.609	17.7004
P04083	Annexin A1	ANXA1	0.00167486	2.05295	0.29247	n.s	0.614782	n.s	20.7499	20.0188	17.8821	20.4152	22.4541	22.6326	20.7096	21.5523	21.933	22.3982	21.7203	22.0378	19.8661	20.772	23.375	22.3237	21.9491	23.284	19.3949	21.7847	21.1139	22.6459	21.9061	23.242	21.0198	23.3087	23.6099	21.728	21.1376	23.0636	19.3416	23.8638	19.351	22.3205	22.9651	23.2581	23.1929	24.0858	22.8675	25.2285	22.2372
O15231	Zinc finger protein 185	ZNF185	0.00809153	2.06167	0.13603	n.s	0.271883	n.s	15.6804	9.80691	12.1541	10.5655	15.8416	16.4011	12.7647	11.7654	10.6097	14.1093	11.9746	14.8297	11.1151	14.3056	11.0106	14.0741	14.3826	15.6488	10.736	14.7075	11.2603	16.6274	14.361	15.9628	15.4622	16.2308	9.32562	11.4971	14.1929	17.3186	10.0747	15.5972	10.0292	14.5632	15.4802	14.2344	16.0434	14.8491	14.3219	15.7924	16.0294
P68133	Actin, alpha skeletal muscle	ACTA1	0.000226556	2.06878	0.0159983	1.93577	0.00231481	1.90875	18.1923	19.6427	20.1047	20.8579	22.7072	20.9163	20.1037	21.5631	20.6235	22.9077	20.4692	20.4701	19.127	21.1257	17.4833	22.9416	22.7954	22.1206	18.1966	22.8422	18.0204	23.0856	18.7358	19.5679	19.2766	19.8259	18.402	22.1895	20.6468	22.4029	20.1929	22.6845	18.1647	22.3032	19.5027	22.003	21.8966	22.665	23.2764	23.285	24.8718
P19105	Myosin regulatory light chain 12A	MYL12A	0.0136463	2.07798	0.103229	n.s	0.581349	n.s	18.3026	15.4316	16.1411	17.3356	16.3031	17.8848	11.3831	16.9462	11.7376	18.6875	16.3113	14.9671	16.857	17.4004	17.4786	15.0508	17.3004	13.094	9.82968	17.4998	13.6148	18.4578	17.1062	9.70234	18.4976	12.2398	15.9964	17.9025	10.8118	17.8665	10.6476	17.9342	9.03419	16.9815	15.6271	17.5423	16.5193	18.4511	17.6818	15.6049	18.4994
Q99497	Protein deglycase DJ-1	PARK7	0.0236704	2.10079	0.0412323	1.92104	0.0780586	n.s	17.6562	15.6219	11.0289	17.9853	19.0964	19.9991	16.4499	17.8158	18.6267	20.0985	17.9438	18.8993	18.4886	19.7015	16.8901	18.0535	18.9287	19.1758	10.2179	19.0479	15.0123	20.6842	18.408	18.5606	19.8696	19.3446	19.652	17.9437	18.6768	20.6628	10.7783	19.4693	14.1484	18.4499	18.8638	18.1112	17.1323	20.3085	20.397	22.5637	21.2781
P19971	Thymidine phosphorylase	TYMP	0.000929989	2.10956	0.00711375	2.67906	0.0293513	2.54673	14.2275	11.7774	14.2147	14.6968	14.0485	13.1651	14.7748	14.5997	15.9318	15.2251	12.5595	14.6977	15.459	12.5637	12.0024	11.6085	15.4143	15.8373	10.8711	12.8594	12.7177	17.8074	11.7854	14.2848	15.7245	15.3017	10.6724	14.0914	9.99191	17.5071	13.6712	15.5623	9.82367	15.6024	11.689	15.9294	14.4203	16.3466	15.6452	16.3327	17.5181
P07954	Fumarate hydratase, mitochondrial	FH	0.046433	2.11754	0.469741	n.s	0.00406654	3.14577	11.6973	12.6119	11.549	13.0566	10.773	15.3263	10.9255	15.1437	10.8267	17.0899	10.001	14.2189	14.1492	15.3111	11.2281	13.2585	15.2651	16.2675	11.3618	16.7558	9.64597	16.7325	14.5368	14.2387	12.3167	12.9787	9.92208	12.4683	10.8104	16.0243	8.78424	14.114	10.7462	14.4774	14.0991	12.4747	11.3953	14.2734	16.3345	16.5614	19.2242
P09417	Dihydropteridine reductase	QDPR	0.0239254	2.12353	0.0294065	1.91239	0.0133675	2.46807	11.6915	11.8425	12.9829	11.2755	12.8817	16.4894	9.43456	13.2385	11.5118	15.0989	10.2792	15.164	12.0373	14.4051	13.4327	13.5052	13.5452	14.4762	10.9856	11.6704	10.6928	15.6872	12.0703	14.5925	12.9807	15.2189	10.1368	11.3294	12.1382	17.3267	11.4184	12.6685	9.84266	13.5056	12.3348	14.3133	12.5876	16.0763	15.1727	17.0228	16.0329
Q9BW04	Specifically androgen-regulated gene protein	SARG	0.0113586	2.14094	0.211593	n.s	0.915191	n.s	15.4749	13.8569	9.44513	12.7208	10.5684	12.2915	11.7112	15.3561	11.078	14.3896	10.7098	13.9607	15.4903	14.9627	13.3475	13.7773	15.4187	14.0361	10.0147	14.3028	10.1605	14.3663	13.6445	11.3972	14.066	15.1793	13.1803	12.6119	13.5602	11.7612	12.471	14.4251	11.1448	15.0335	15.1279	15.0548	12.412	15.26	14.1949	16.7232	14.951
P27482	Calmodulin-like protein 3	CALML3	0.0123341	2.15934	0.0102772	3.12211	0.00899678	2.00077	17.8032	15.8342	16.117	17.5953	15.9776	17.3346	17.6609	16.879	11.8131	19.3321	18.2734	18.4607	17.1782	17.8117	15.7773	10.0254	13.6066	17.8096	15.119	17.7747	9.46462	20.4493	18.5512	17.9521	18.648	17.0915	17.3203	17.0338	16.7755	16.98	14.9579	17.7756	11.4251	17.9857	18.7569	17.8493	15.1983	17.0156	20.669	21.6702	17.0422
P55072	Transitional endoplasmic reticulum ATPase	VCP	0.0040321	2.23746	0.159434	n.s	0.821867	n.s	14.6523	11.6325	11.2932	12.2129	14.5938	10.7861	10.2483	14.1386	11.9568	14.9446	11.0685	14.3342	14.6271	15.1837	10.9545	15.4253	17.3708	11.6478	10.0025	13.8738	11.0947	16.0962	11.4014	10.1343	15.1714	16.1808	14.2241	13.7937	13.0152	15.8263	10.6704	14.6066	12.5525	16.0575	14.0727	12.4366	13.0435	15.6882	13.2846	14.4239	17.2282
Q96HC4	PDZ and LIM domain protein 5	PDLIM5	0.00975087	2.25351	0.258782	n.s	0.0842585	n.s	14.4448	13.9044	10.7517	13.0834	11.9655	16.4656	13.3079	12.4592	8.7276	14.7265	10.7315	12.7606	12.8544	16.6752	13.8531	15.0691	14.1817	16.5092	10.8313	14.1141	10.0945	16.0667	10.1145	13.1312	14.6249	15.9545	10.4615	11.1067	13.8184	16.0974	11.6089	14.4036	10.3153	14.2335	11.8083	10.3794	11.6125	15.2833	17.1143	17.6547	14.6153
Q96C23	Aldose 1-epimerase	GALM	0.00569017	2.25643	0.00355886	2.60491	0.00600833	3.00164	13.3458	14.9331	11.9012	12.5221	14.7921	14.839	14.5947	14.7448	13.6487	15.881	10.6917	11.4667	14.3684	16.0385	13.7141	15.5826	15.939	12.8197	9.96509	14.2947	11.5456	17.1824	14.6044	15.1503	16.0178	15.4818	15.7438	11.0095	8.51433	15.2779	11.5384	14.3891	10.9502	15.0276	12.6723	14.3985	16.3789	16.6705	16.0024	16.6708	18.3954
P08603	Complement factor H	CFH	0.00781592	2.26384	0.0362043	2.15911	0.0912346	n.s	13.288	12.1356	14.1819	15.4891	15.5534	16.2307	13.1146	16.8589	11.2607	16.3188	14.7478	16.0069	11.9191	16.1244	14.0746	14.362	15.8245	15.0351	10.8939	16.6056	9.44041	16.7529	15.3379	17.0034	16.5539	15.9718	11.8456	14.3835	14.9196	16.4576	10.8223	17.3351	8.18806	16.5781	14.7509	16.2457	14.9638	17.8405	17.1832	17.9328	18.9146
Q9Y5Z4	Heme-binding protein 2	HEBP2	6.31986e-05	2.26423	0.0131214	2.58728	0.00840085	1.98387	19.2404	18.8865	17.5285	18.4612	20.7393	20.3948	17.1583	18.0659	18.0456	21.2826	18.6876	20.6143	18.8575	20.5981	18.4806	19.5256	19.4871	20.1216	10.1748	19.7038	15.487	21.2047	19.4823	20.3133	22.0031	21.1947	18.8785	18.585	18.8766	21.0136	15.8861	19.3236	14.7986	19.7997	19.9641	19.5809	19.7758	20.9758	21.9154	21.8992	21.9523
P30046	D-dopachrome decarboxylase	DDT	0.0227511	2.27992	0.136028	n.s	0.342284	n.s	11.2611	18.0884	17.0848	15.9387	16.6898	12.4555	11.3277	15.4423	14.9328	18.2988	15.5245	11.3077	15.8938	17.2752	17.0011	10.201	12.5142	19.4876	11.0202	17.6015	10.7915	19.1707	17.4983	13.3877	17.0329	17.7406	10.8441	17.0053	17.9435	19.9893	10.0239	18.8518	10.4678	16.975	16.0226	15.7938	17.0257	16.6911	17.6953	18.9238	15.6182
P51149	Ras-related protein Rab-7a	RAB7A	0.0311333	2.30119	0.0288774	2.29798	0.0228306	2.27129	14.8742	14.8929	9.37379	9.55472	15.7289	16.4173	9.27391	15.0593	13.8009	16.0633	15.1263	15.1723	9.93113	15.3366	14.5457	15.5038	16.5464	17.0218	9.75984	15.0232	9.47174	17.6127	14.7443	10.6305	15.5291	15.8434	10.8053	16.1371	13.0662	16.9245	12.8205	14.7404	12.8132	15.5025	10.3765	11.1181	10.7708	15.9126	14.4033	16.4161	17.7746
P02790	Hemopexin	HPX	0.0382835	2.30659	0.0162115	2.41646	0.0193401	1.86346	18.0023	14.2126	16.8848	19.3518	18.1061	20.2466	18.4375	21.9912	16.8612	19.9555	17.4618	18.5287	15.734	19.3566	18.3333	20.1822	19.2154	20.6504	13.0434	20.9035	13.9756	20.9732	16.9465	18.83	19.1504	18.4547	15.3548	18.6495	18.5185	20.7205	16.982	20.2779	15.6661	19.02	17.8339	19.1652	18.4329	21.8953	20.6144	21.6517	22.0707
P04040	Catalase	CAT	0.0198364	2.32828	0.0154471	2.1076	0.232422	n.s	9.84142	10.5676	11.0338	16.701	13.0247	15.656	11.7689	10.871	9.59466	12.6718	10.1158	14.5532	12.7717	13.3782	10.5134	13.4336	12.2803	14.4982	10.3786	14.9127	9.86213	15.4724	12.8327	11.374	15.312	14.6224	12.6651	17.4706	11.9539	13.457	10.8264	17.7562	10.8931	15.41	10.3482	9.85869	12.2885	15.3168	12.1858	15.1455	14.3563
Q9UNZ2	NSFL1 cofactor p47	NSFL1C	0.0020599	2.32985	0.0293824	1.82481	0.0520739	n.s	14.6275	14.6149	10.9211	10.4963	13.53	14.8086	11.3534	13.0089	13.8719	15.7141	14.7269	15.139	13.6384	14.391	12.8814	11.8923	14.7084	15.4261	10.0644	13.6109	12.4226	15.5034	13.9598	15.009	13.923	15.0841	10.4709	12.9598	12.7063	15.2917	12.7152	16.0387	10.5379	14.5186	15.2937	14.047	14.2216	15.0295	14.6935	18.6425	17.1459
P02746	Complement C1q subcomponent subunit B	C1QB	0.0164172	2.35939	0.024188	2.12857	0.192775	n.s	13.0477	12.2574	11.474	12.8133	9.93518	14.9306	10.4707	15.7252	11.5607	11.5299	11.8665	15.0423	11.8794	15.056	12.6524	15.7182	12.2882	11.9965	10.227	11.6992	9.78922	14.4128	15.1141	17.4214	14.1908	11.6031	10.9385	13.1659	11.7768	14.4032	11.5074	16.7265	11.48	10.6346	15.3779	16.6451	11.5677	17.5524	16.2389	16.0994	16.9711
P06576	ATP synthase subunit beta, mitochondrial	ATP5B	0.0258793	2.36642	0.0268344	2.57208	0.0110469	3.05523	10.937	11.462	11.2146	14.2769	15.4498	17.0541	14.6348	15.0696	12.2774	15.447	14.4656	12.4856	11.3821	15.0026	13.1623	14.812	15.7638	17.522	10.9946	16.7902	10.3219	18.175	15.5295	13.7497	15.6741	14.921	11.671	14.5453	11.7052	18.0908	10.8295	11.738	13.0494	15.6957	12.5937	11.5443	12.6948	17.7983	14.8466	14.9372	20.0829
P00441	Superoxide dismutase [Cu-Zn]	SOD1	0.03172	2.36901	0.183496	n.s	0.0266861	3.03619	14.4687	13.9754	16.8011	16.5113	17.5104	17.8742	11.0996	12.308	15.8217	18.5555	12.3448	16.8123	10.379	18.3996	12.4029	12.4755	17.4831	17.8721	13.332	14.6202	8.72497	17.5368	10.9613	15.257	17.6039	16.6296	8.52021	15.359	16.0577	19.7774	14.1225	16.2938	9.36112	17.6701	13.6488	11.9527	13.6036	18.4394	15.8188	19.0728	18.1092
Q9H444	Charged multivesicular body protein 4b	CHMP4B	0.00682579	2.38669	0.0438308	2.21571	0.0947965	n.s	16.0076	15.1603	14.2256	14.204	12.4651	17.7294	11.0789	16.4595	19.0225	18.1917	15.5141	16.9007	17.4359	16.7012	11.6196	16.4912	15.589	18.155	11.5814	15.6793	10.2133	18.3103	14.8746	18.0279	18.8514	16.9706	16.225	15.0061	15.4527	18.4624	13.9149	16.3166	10.4229	15.4258	10.8161	17.5768	15.6082	18.1595	17.1111	19.3014	20.0004
P28838	Cytosol aminopeptidase	LAP3	0.00539305	2.38694	0.00397557	2.04771	0.0808495	n.s	15.7002	10.4719	13.0503	16.0673	17.7858	14.6332	13.6878	16.2167	16.7931	17.7706	13.7019	15.4936	15.3837	17.2177	15.6299	16.9345	16.3676	18.0389	12.8232	14.6218	15.1627	16.7803	15.5478	16.3328	17.5529	17.6237	13.867	16.0283	16.4805	19.0629	10.2037	16.1186	12.114	18.1477	16.2463	15.9376	14.7764	17.125	17.6364	16.4138	19.5675
O75368	SH3 domain-binding glutamic acid-rich-like protein	SH3BGRL	0.000233587	2.41416	0.00315027	2.66761	0.134757	n.s	17.3156	15.531	16.8212	18.4436	16.9656	20.3308	15.6223	17.883	16.7955	20.3448	16.6641	18.5025	16.2414	18.3045	17.7494	17.5981	19.7969	19.1122	10.8774	18.3838	15.5537	20.3388	18.3026	17.8817	19.5253	18.8935	16.8078	18.6849	18.0475	19.7553	15.943	18.2733	11.9793	18.159	18.4259	17.5519	17.149	19.6965	19.4823	20.5019	20.3498
P25786	Proteasome subunit alpha type-1	PSMA1	0.00677886	2.41945	0.00522955	2.0257	0.0130322	2.42937	11.6215	10.358	10.022	9.30345	15.045	14.9067	12.581	14.7153	11.4471	16.4213	11.6219	12.4814	12.9607	14.0685	12.726	13.1381	12.6338	15.5295	11.2882	15.2607	10.7644	16.2329	14.6032	13.8295	14.0649	14.7842	10.3729	11.4961	13.0556	12.6713	13.6433	16.8012	9.66968	15.9101	11.1173	12.0426	12.2446	16.342	15.6665	17.5074	13.5344
P00751	Complement factor B	CFB	0.00108474	2.42523	0.00604882	2.31287	0.0458534	1.53275	16.7485	13.2287	16.277	17.056	16.9692	18.4072	17.1527	18.742	15.5062	18.5109	14.9949	17.356	16.0507	17.5092	16.8758	16.9627	18.1025	17.9425	15.2038	17.9781	11.2981	19.6275	16.3954	18.068	17.7874	16.9988	14.9836	17.4146	14.9769	19.5081	15.4166	19.2013	15.5818	18.8294	16.277	18.1418	17.1226	20.2589	19.3834	18.9811	20.1167
P29692	Elongation factor 1-delta	EEF1D	0.0168816	2.44023	0.594923	n.s	0.99158	n.s	15.2059	13.2587	13.578	10.0128	10.7906	17.4957	9.90631	16.4018	8.48143	16.0084	15.5594	15.4005	10.196	15.2907	12.0955	14.744	16.7371	16.8157	11.2523	17.564	9.91529	17.4452	14.7981	16.518	15.4866	16.8578	16.8739	16.6589	9.99765	17.2661	14.4786	16.089	11.8716	16.2755	15.7373	16.9467	15.6074	16.1734	15.6947	17.1602	16.1812
P48147	Prolyl endopeptidase	PREP	0.00082412	2.46191	0.0134346	1.5073	0.0419832	1.82473	11.1121	11.1081	10.5713	13.6136	12.5357	14.0286	10.0361	12.2879	13.4325	15.1456	14.0595	13.0166	11.6187	13.8116	12.0871	13.0408	14.4091	14.3117	11.6683	14.4892	10.5994	15.0467	12.2271	10.8157	14.4783	15.0174	10.1497	11.6145	10.1899	15.5262	11.1485	13.0574	9.13688	11.9908	12.5182	12.0641	12.5896	14.4836	15.13	16.684	16.8528
P55011	Solute carrier family 12 member 2	SLC12A2	0.00447676	2.48588	0.00363075	2.31026	0.000510454	2.33062	10.91	12.5272	9.37689	12.6976	11.8782	11.8909	11.802	12.4152	11.178	13.2887	10.0751	11.7862	10.5986	14.2826	11.6644	10.0043	15.2378	13.1469	9.74565	13.2288	10.0651	14.601	12.156	11.6676	11.7474	12.4435	10.9002	13.5937	11.1356	13.7229	13.2726	12.1661	10.6263	11.7806	12.2249	10.3483	9.70753	17.0828	12.5881	16.2742	16.5731
P01042	Kininogen-1	KNG1	0.00147327	2.4951	0.246247	n.s	0.0277188	2.03397	13.8777	13.1297	14.5253	14.2715	10.2039	16.2917	12.7878	14.9754	11.6279	12.5227	11.7103	12.2336	11.581	16.2127	15.3665	10.2046	16.6433	16.1146	12.4701	14.8659	9.61279	15.8566	13.7187	14.3529	13.9173	14.0766	12.2132	11.1091	12.896	16.7303	12.3318	17.0557	10.4182	14.3527	10.4769	13.7901	15.222	15.4937	15.7668	16.3144	16.503
Q9NY33	Dipeptidyl peptidase 3	DPP3	0.0018879	2.49637	0.0152853	2.22427	0.111894	n.s	13.7068	13.4775	11.2391	13.7818	13.5157	11.8611	10.8781	13.4617	11.9424	16.5177	14.7511	14.4889	13.2847	15.2155	15.5837	11.0134	12.8657	15.9354	10.8769	14.9027	10.8188	18.0603	15.113	17.736	14.887	16.9512	13.2936	13.4073	13.6587	18.4206	11.7806	14.5625	11.3194	15.5131	15.0059	10.4864	12.1172	15.7005	17.4384	16.6774	18.0832
P30043	Flavin reductase (NADPH)	BLVRB	0.0127342	2.5339	0.00504331	3.69826	0.215995	n.s	11.6329	15.1353	9.67395	15.2807	15.9131	18.9819	15.9112	18.7331	16.5583	17.6986	17.806	17.7246	10.5059	18.6317	16.2828	12.3789	19.1105	14.9641	11.122	18.3556	8.79314	18.4313	10.3495	17.6954	18.9147	18.784	16.8059	16.9165	10.1572	20.7248	13.5381	19.9206	10.7074	17.9048	17.4013	18.1294	15.8517	20.2093	18.8015	19.6513	20.4803
P15374	Ubiquitin carboxyl-terminal hydrolase isozyme L3	UCHL3	0.00735346	2.5426	0.202694	n.s	0.44656	n.s	12.0297	13.5698	10.8454	15.8115	16.0575	17.3517	15.5394	11.7985	10.554	16.1364	11.7525	15.3977	11.9996	17.4283	13.1476	10.5596	16.6327	16.925	10.9857	15.6029	10.9176	16.7259	15.1658	12.7364	16.9801	16.1891	15.4856	16.2663	11.3195	17.6686	10.8313	16.2139	10.9294	16.4182	17.2252	16.3868	14.4899	17.1289	16.39	17.4973	16.2954
Q9UMX5	Neudesin	NENF	0.0105353	2.54354	0.335878	n.s	0.109339	n.s	11.681	9.66475	13.4563	11.0179	14.4748	15.4733	12.0543	14.4001	9.43399	15.4131	9.95354	14.4918	9.53453	15.6105	10.323	12.1353	15.4362	16.7688	12.1591	15.1881	8.9528	17.1501	10.3198	15.1507	13.6203	15.3981	12.0277	14.3665	11.2614	16.5933	13.2529	12.1728	12.1615	11.9944	10.7178	12.0704	10.8977	15.4337	16.114	17.4021	16.8167
Q8NFD2	Ankyrin repeat and protein kinase domain-containing protein 1	ANKK1	0.0387853	2.56523	0.00044145	4.05805	0.000298977	4.06043	10.0622	11.542	10.9845	11.5923	16.2502	17.1902	10.4361	10.838	12.4248	18.6932	10.7378	11.0997	12.1255	11.9334	15.0397	16.0038	12.4474	17.7926	10.3639	17.5733	10.7189	11.9273	10.5055	11.6969	12.2614	18.9525	9.12626	11.9264	11.0316	12.7013	11.0005	10.5739	12.8155	15.2104	12.7783	11.664	16.6239	17.2838	11.4561	14.4234	13.2589
Q08257	Quinone oxidoreductase	CRYZ	0.0073009	2.58941	0.0341256	2.26799	0.0738225	n.s	13.0695	11.0788	10.2333	12.0544	13.4031	13.1092	9.44733	16.4593	12.7504	17.1517	11.2117	14.4979	12.5509	16.5285	10.638	10.0518	16.959	12.601	11.2941	16.0153	10.6872	18.0211	12.3754	15.2847	13.4211	12.3227	9.93356	14.024	13.6756	17.8997	11.2691	15.3345	10.5397	15.8843	15.009	10.853	15.2478	16.2826	15.1327	15.2238	19.4024
P29966	Myristoylated alanine-rich C-kinase substrate	MARCKS	0.026815	2.59766	0.00583219	3.29022	0.0387605	2.86105	11.5862	11.0741	10.7329	13.5128	11.3688	16.8003	13.0802	14.9511	14.8326	17.2167	15.1082	17.4404	12.2745	17.0561	13.1558	10.8124	15.0381	13.3612	10.3931	11.1344	11.7689	18.1362	14.7776	15.7856	15.7555	16.2088	11.4154	11.9521	11.0701	17.4022	9.76863	12.8143	11.6036	16.9387	17.3366	15.9941	9.8582	18.2471	16.1453	19.4219	18.4015
Q14247	Src substrate cortactin	CTTN	0.0013219	2.64086	0.0138543	2.43408	0.488277	n.s	15.7522	14.3237	10.212	17.449	15.0688	15.5319	15.2463	15.6521	12.8272	16.3761	11.8841	16.2054	16.4814	16.8093	12.8312	12.3085	16.6793	17.3997	11.7408	15.0414	11.5767	18.2511	10.9704	17.4365	18.1166	16.2031	14.7424	17.3562	14.2924	18.3088	14.7904	16.8835	10.6264	16.7855	16.2234	18.0042	15.1455	16.6828	16.0441	19.5321	17.4663
P13798	Acylamino-acid-releasing enzyme	APEH	0.000704595	2.64816	0.0310287	2.11644	0.0695387	n.s	10.877	12.1661	12.7839	13.1664	11.5804	13.8335	12.2319	12.1035	12.6782	11.8193	12.8621	15.128	12.6194	12.8881	10.5565	13.0134	13.1154	15.035	9.52726	13.9449	9.64337	16.3462	13.277	14.934	13.5173	13.5174	12.6468	10.6133	12.9587	16.8733	11.6571	16.0671	8.99361	14.5851	13.3133	14.28	11.078	17.212	16.5025	14.8736	16.8846
P09525	Annexin A4	ANXA4	0.0129111	2.70687	0.12769	n.s	0.958855	n.s	11.349	11.2015	15.1981	11.9025	12.9699	13.0187	12.3413	13.5877	16.0476	13.9894	11.0331	15.2407	10.7428	12.8424	13.9598	13.3772	12.4351	16.917	10.2541	12.7723	11.2847	11.6477	11.8863	15.3226	13.9823	12.8573	15.3216	15.8393	13.5447	12.1987	10.8144	15.9798	15.9065	15.0217	12.3289	17.3828	16.8078	17.7773	12.4993	19.2627	13.6065
P19338	Nucleolin	NCL	0.000156385	2.70705	0.00388433	2.29927	0.0156474	2.24049	12.6354	12.4887	11.3243	13.4897	11.5655	14.5229	11.9064	14.3792	10.7523	13.6512	10.3078	13.9138	12.2803	11.5518	12.1889	11.9368	15.512	13.2831	9.47457	13.9209	9.84447	15.9812	11.0676	13.571	14.1944	13.9392	11.0346	13.087	9.22127	15.2804	11.9363	13.4836	12.2947	10.9202	11.7978	14.1782	12.7097	16.1139	14.2639	16.497	17.1241
P01861	Ig gamma-4 chain C region	IGHG4	0.0167239	2.71381	0.142224	n.s	0.533459	n.s	13.1176	12.3202	10.3582	13.5437	12.5289	16.16	16.0679	16.971	10.1238	12.535	13.7834	18.59	11.8562	18.5872	15.9505	11.1346	16.5347	14.8047	9.52079	17.0683	11.5815	16.5968	11.9644	18.6856	16.0783	17.6848	11.2796	11.169	11.3663	12.4154	16.7423	16.8468	11.6855	11.8573	10.8594	18.4015	11.7866	19.8372	15.5983	17.4618	18.2838
Q8NCW5	NAD(P)H-hydrate epimerase	APOA1BP	0.00671287	2.71995	0.0679368	n.s	0.170717	n.s	9.49525	14.3422	11.7977	10.8386	12.6259	16.185	11.2848	15.8232	11.6196	15.7224	15.451	10.4881	13.435	15.5913	11.8462	11.9494	17.3752	16.9886	11.0645	11.7724	11.7904	17.6002	12.4574	11.3725	14.2499	15.3735	14.85	11.3796	15.73	16.9136	17.8903	13.9303	12.0548	14.4594	10.4534	10.533	10.4116	16.4246	15.5234	14.9906	17.4318
Q14011	Cold-inducible RNA-binding protein	CIRBP	0.00815396	2.72263	0.222277	n.s	0.452578	n.s	11.102	11.1936	12.4862	10.2347	10.537	17.4485	14.5856	12.0347	11.8854	15.9849	15.5936	17.3669	10.6068	16.0854	10.7934	14.0347	17.4018	18.7458	12.818	15.8031	11.2284	17.8158	15.5376	17.3759	14.4036	16.6108	14.6166	13.3516	14.9679	18.4706	11.4282	16.8978	11.6611	14.0814	13.9814	17.0054	12.4432	12.7997	15.7061	16.3467	17.5913
P13716	Delta-aminolevulinic acid dehydratase	ALAD	0.000463177	2.74476	0.000302245	3.89789	0.0104675	2.35417	11.541	15.7748	11.1445	11.0289	10.0253	11.7813	13.1795	13.5692	10.9954	13.5097	11.7566	11.9284	11.2811	11.0598	12.0654	11.7695	12.4744	14.3929	9.18681	11.2637	10.5556	17.8796	11.873	14.8428	11.888	17.2262	10.7359	11.6937	11.8326	16.0653	10.3792	11.3124	12.5993	12.8843	12.3548	11.6569	16.0086	16.2182	12.0275	12.8906	15.3478
P02774	Vitamin D-binding protein	GC	0.0126908	2.774	0.246388	n.s	0.0461109	1.70477	15.4227	14.2894	14.7273	16.6998	18.2831	17.8889	17.6792	18.471	11.1838	15.1969	13.7184	16.6684	15.4446	16.6125	17.0634	15.7503	18.5203	18.2741	10.7917	17.8706	18.5265	20.0514	16.9534	17.5614	17.1891	16.1826	13.8968	16.2424	16.0911	19.5278	15.1936	17.9227	17.9212	15.6698	15.56	12.2759	15.8275	21.3082	18.3163	20.9928	21.4265
Q53FA7	Quinone oxidoreductase PIG3	TP53I3	0.00704007	2.82487	0.00204723	3.83949	0.0852609	n.s	11.2486	10.752	12.2327	10.4708	12.7857	10.5768	10.2044	14.0865	10.0611	17.9419	10.7446	10.9627	10.8638	12.2885	11.2234	12.0891	12.9742	17.2538	8.39246	11.5599	9.80176	17.9252	11.3923	15.1047	12.4122	17.4766	15.2064	12.2739	10.1837	17.4636	11.1878	15.697	11.5798	11.0334	10.7878	16.4319	10.8659	13.0159	16.5529	17.6818	17.4779
P04179	Superoxide dismutase [Mn], mitochondrial	SOD2	0.00327963	2.83577	0.0194625	2.17405	0.00822613	3.30932	11.4345	12.3753	9.33691	12.2569	12.7945	13.2649	11.8461	12.8514	12.7926	13.5605	11.0942	12.9774	10.2746	12.3458	12.5552	11.383	14.8942	12.07	11.2285	11.8873	12.1172	17.6804	12.7949	12.2407	14.5827	14.2763	11.8572	10.0173	11.9631	18.6823	11.5512	12.0276	10.3104	11.9763	7.99461	11.3457	12.1874	17.4886	14.9953	14.1432	18.1849
P0C0L5	Complement C4-B	C4B	0.00383267	2.84025	0.0535868	n.s	0.256701	n.s	12.1048	10.1096	13.234	15.96	12.1104	16.9334	14.0624	17.0806	11.8251	16.53	14.0969	14.5719	13.8606	15.6816	14.7616	16.2449	14.8235	13.5417	9.20704	16.1946	8.61712	17.5428	15.0767	16.0531	16.5685	16.747	11.3392	16.8249	12.8553	17.4104	13.1807	17.1958	12.9068	13.5477	13.602	14.7097	15.029	18.6273	18.6005	17.2779	18.6849
P20810	Calpastatin	CAST	0.00048578	2.86361	0.00697128	2.59579	0.101934	n.s	15.3037	15.2175	10.7226	13.9219	16.2631	15.6323	10.9593	16.1166	14.0275	17.4995	15.8762	16.0223	13.7978	17.2056	14.5205	11.4059	17.3537	16.8435	11.1046	15.9465	9.8502	18.4761	15.7589	17.5519	17.0892	17.6901	14.9979	14.6119	14.5634	19.1066	12.0722	11.2637	11.6584	17.2149	14.8847	15.9266	14.8517	16.7407	18.1319	18.5112	18.745
Q9ULZ3	Apoptosis-associated speck-like protein containing a CARD	PYCARD	0.00974563	2.90241	0.0404535	1.9544	0.02698	2.62431	14.4595	14.2526	10.5904	12.1007	13.2476	16.9965	11.1242	13.429	12.948	17.3388	11.4632	11.3582	14.4815	17.2079	11.5601	13.5823	11.347	16.4758	10.8201	13.6598	11.6421	17.2197	14.7955	12.9965	16.7385	16.1902	11.2352	14.5239	11.6422	18.1297	10.2911	14.621	9.45824	15.8538	12.3275	11.0298	10.657	16.9505	15.2793	17.3307	18.2782
P27797	Calreticulin	CALR	0.000163198	2.92066	0.00645097	2.14563	0.0038226	3.07148	17.3544	17.5687	15.5324	18.4503	17.9542	19.5078	17.8951	18.9211	17.0888	20.4655	18.9374	19.0572	17.0681	19.4271	17.8132	18.5234	19.8357	21.1152	16.0152	20.5574	16.3722	20.7869	18.6163	19.226	19.9508	19.9699	11.3636	18.1923	17.1088	21.493	15.6937	18.0449	16.1211	20.1716	17.7402	18.4188	16.6686	21.2319	21.6982	21.5191	23.3645
P49189	4-trimethylaminobutyraldehyde dehydrogenase	ALDH9A1	1.46855e-05	2.93936	0.000175254	3.12276	8.72348e-05	3.21782	12.1699	12.2238	10.5707	11.5936	10.5645	12.651	11.7298	11.6509	11.1372	10.8504	12.1895	12.3882	11.4481	10.5874	11.2818	11.6019	14.9777	13.1081	10.8453	10.9705	11.7673	13.7771	12.5447	11.029	13.7295	13.1139	9.62967	14.0586	10.4849	13.9957	10.9005	11.3117	10.456	11.4853	10.7996	12.1454	14.9175	13.9046	16.2397	15.5285	17.2126
P27695	DNA-(apurinic or apyrimidinic site) lyase	APEX1	0.00145247	2.94757	0.00106996	2.30639	0.0261329	2.51819	11.2939	11.3238	9.65042	11.4148	10.6162	15.4837	11.3009	14.5251	11.111	12.9011	13.1972	14.5328	11.7504	12.7398	13.1716	10.4345	15.9237	11.5944	10.2676	13.5785	12.0632	13.3778	11.007	11.2347	10.3437	14.1683	10.2774	16.5388	11.2558	14.9634	10.9596	14.2917	11.4757	11.557	11.5702	10.3355	12.389	17.4515	15.1008	15.2838	18.7373
P23526	Adenosylhomocysteinase	AHCY	0.000835725	2.97703	0.0075533	2.7102	0.176281	n.s	13.9903	14.331	10.5266	10.0648	16.6767	13.8479	12.8268	14.8051	14.2733	13.4728	13.3671	14.9232	14.0363	16.9318	12.0462	13.3355	16.0243	13.9501	11.0047	14.0166	11.093	16.3349	13.2035	13.6971	15.8753	15.5321	13.6515	15.6595	15.0563	17.8763	10.5775	13.7329	10.7833	15.1579	14.7351	12.663	13.869	17.9861	16.6187	16.3479	19.9654
O75531	Barrier-to-autointegration factor	BANF1	0.0252644	3.00531	0.0830116	n.s	0.00775862	3.18235	12.2839	16.6937	10.5364	10.4535	12.6032	20.1393	9.68706	17.0579	15.7659	19.5215	17.3595	17.8001	12.6613	18.0168	8.88923	15.8538	18.3138	17.2138	11.4127	17.9569	10.6723	19.86	17.2623	17.0588	19.3811	17.6485	16.8712	12.8963	12.3475	17.7974	15.4417	16.4983	10.7252	15.6697	12.0073	15.9036	11.6222	19.2625	18.1374	20.1777	20.575
P51858	Hepatoma-derived growth factor	HDGF	0.00263694	3.01158	0.00549718	3.13681	0.0185545	3.02921	14.4863	14.7464	11.2947	12.3642	12.4607	15.1586	10.493	14.2509	12.3319	17.4068	14.1595	16.3894	9.90364	15.8715	14.7619	14.1269	15.9405	17.2805	12.2751	17.0401	10.1219	19.8007	9.7826	15.2884	11.885	17.3299	14.3554	11.2626	16.1051	18.0531	10.704	12.0872	12.1795	16.9513	12.7932	15.2334	12.5973	17.4188	17.7762	18.1951	18.0129
Q07021	Complement component 1 Q subcomponent-binding protein, mitochondrial	C1QBP	0.00813178	3.01988	0.0142465	2.45908	0.0205129	2.3946	10.4171	11.8967	11.5206	10.5137	8.03934	15.0233	9.19259	16.4224	11.0359	15.9994	11.9034	16.2873	11.351	12.0756	11.0995	10.8933	17.006	13.8293	11.1296	14.5756	10.4805	16.1631	14.7289	12.9117	11.5445	14.9585	11.1426	12.0521	12.9138	17.1494	11.2239	15.625	13.1682	12.8466	10.6851	11.3562	10.8814	15.7852	16.5974	16.438	17.3094
P00747	Plasminogen	PLG	0.000688919	3.02113	0.0259248	1.98633	0.279796	n.s	9.69846	10.6095	8.30499	14.8902	12.7138	13.8628	13.3038	14.4886	11.3852	11.6892	11.2236	12.0206	12.1304	13.3031	11.5971	15.2142	13.891	10.6897	9.88598	11.8878	8.95293	15.4146	12.0978	13.0849	13.5058	13.5731	11.4355	12.8168	11.3514	13.8542	10.5383	16.0144	10.5799	12.4006	11.3016	11.4328	16.8044	15.2453	15.6748	16.8806	17.0887
Q6ZVX7	F-box only protein 50	NCCRP1	0.0173576	3.04764	0.989353	n.s	0.614834	n.s	19.0063	17.8002	10.7631	10.3954	17.8892	10.6448	9.43301	10.7049	14.3745	18.3976	11.7343	16.5112	18.0844	17.237	16.9701	18.815	20.3049	18.9417	9.93075	15.8775	9.7777	20.0617	10.2971	16.788	18.565	18.1383	11.7229	10.8742	11.4203	19.5031	11.2358	11.1059	10.454	19.7876	15.7301	18.5254	16.5969	16.4837	15.4961	18.4404	18.42
P37837	Transaldolase	TALDO1	0.000579467	3.04955	0.0149067	3.00441	0.0251986	2.6596	12.1956	11.2397	10.4146	14.1237	13.9738	15.8267	14.1451	12.1705	11.3732	16.2437	9.84941	12.2013	11.6314	12.8114	11.1581	11.1808	15.4948	16.9408	9.26752	10.6047	9.78884	11.3686	10.6349	15.6136	11.8869	13.4027	11.5342	15.8223	11.3904	18.5439	11.2065	17.1187	11.2484	15.3142	10.7562	16.5543	15.8531	18.1097	17.7131	16.3718	16.0522
P02768	Serum albumin	ALB	0.00285086	3.05748	0.0694467	n.s	0.0653194	n.s	18.8405	19.264	18.3462	19.3203	19.9278	22.3272	18.83	22.9192	19.023	19.4234	21.2048	21.4199	18.463	22.4404	22.5893	20.8008	21.8498	21.8372	17.6267	22.3136	17.0207	21.3807	21.7666	22.2913	21.1707	21.1349	20.0894	21.8303	18.1927	22.7254	19.9634	22.2661	17.3731	20.0072	20.1981	20.4734	21.5401	25.0793	23.2401	23.3645	24.4311
P00338	L-lactate dehydrogenase A chain	LDHA	0.0108319	3.07179	0.077652	n.s	0.0177243	2.55736	16.262	16.2942	14.0415	17.5483	16.1166	15.3289	9.76165	19.566	17.3434	18.8036	11.0641	13.193	14.4302	18.5449	18.1351	13.9501	17.0858	19.5572	13.9274	19.5194	15.6791	18.6126	16.0493	15.5545	16.1785	17.9697	14.5183	18.3587	14.4648	20.7622	15.3891	19.5236	10.6102	17.8848	18.0436	14.1343	19.3498	18.6456	19.4688	17.9663	20.9636
P02675	Fibrinogen beta chain	FGB	0.0120114	3.07285	0.129568	n.s	0.150879	n.s	14.6277	12.7598	11.0525	17.2221	15.4187	15.4838	16.6541	17.3886	14.9291	16.5613	10.2839	16.3664	11.5223	16.5053	15.1463	18.3213	17.5283	11.8086	12.583	16.7035	10.3746	17.6959	18.7727	19.6332	16.1864	17.398	12.2657	18.5855	12.0076	17.0356	14.7468	16.1001	13.1713	15.3753	11.395	17.2818	17.8873	20.7524	18.478	19.5061	20.3613
Q9Y2V2	Calcium-regulated heat stable protein 1	CARHSP1	0.00843964	3.10625	0.0941563	n.s	0.0669369	n.s	11.6184	11.3556	11.2833	14.2898	13.3374	9.83085	11.0474	16.0684	15.8867	15.4596	14.9838	15.3864	11.6608	13.3991	9.98408	12.7106	13.7671	17.291	12.8651	13.1116	10.7808	18.021	15.6895	16.4065	16.9097	16.1627	11.776	12.7386	10.936	17.7965	10.9183	11.6995	7.38014	15.2303	10.9363	17.0318	11.2377	13.5454	16.7175	20.6169	19.0123
P01023	Alpha-2-macroglobulin	A2M	0.00185413	3.13118	0.0329542	1.63529	0.0456016	2.16434	12.3164	11.8878	13.4303	15.4743	10.4143	12.8583	13.1342	15.8864	12.8033	14.8703	9.27186	14.8788	11.0207	15.2943	14.4467	14.5492	13.8728	12.5421	11.7682	14.8558	13.3491	15.3221	15.2615	14.7604	12.9864	14.595	10.0627	14.5286	11.14	14.3168	10.0686	16.9201	9.8278	11.1355	11.5224	15.7972	14.7936	17.4771	18.0397	16.5263	17.6592
P06737	Glycogen phosphorylase, liver form	PYGL	0.000673584	3.13904	0.00287299	3.07217	0.208151	n.s	13.6563	16.0886	12.2372	13.5423	14.7206	14.2733	9.85346	13.6952	11.596	16.2347	12.1309	11.34	11.2991	16.7812	12.5852	12.7338	15.117	16.0477	9.11371	15.1288	12.1858	17.6749	12.8745	9.86183	16.0451	17.1622	14.4703	16.0199	12.2954	18.1112	10.3131	14.7056	13.3995	15.2902	12.4565	11.4665	12.0834	16.0989	18.0371	15.0836	18.6953
Q9UJU6	Drebrin-like protein	DBNL	0.000134416	3.1773	0.00573512	2.38531	0.0510073	n.s	11.719	12.3276	12.5302	11.0219	15.3608	14.373	10.8285	11.5709	12.8976	17.1158	15.2533	14.2229	14.4359	15.5588	14.6872	14.0392	13.1969	12.5689	9.0997	12.0315	11.447	16.3115	13.4961	14.524	15.222	14.851	13.9949	13.1132	15.1629	15.7923	12.475	15.9305	9.64259	14.9552	14.1017	15.4962	13.7433	15.1411	15.9391	18.5397	17.2498
P01860	Ig gamma-3 chain C region	IGHG3	0.00803002	3.22286	0.0120347	3.06367	0.153309	n.s	12.0419	11.3086	13.8596	10.9661	14.0506	16.0792	13.2198	17.4569	10.5873	14.1614	10.3221	16.1026	9.5572	15.9846	16.7371	14.4121	14.1215	15.4848	11.1722	15.5252	11.2251	16.0407	15.645	11.2237	13.2448	14.6699	10.3911	12.4278	13.1649	14.6393	12.5216	19.2962	16.1024	17.1955	11.7761	15.4363	12.9365	19.0947	18.7581	15.7658	19.3754
Q14624	Inter-alpha-trypsin inhibitor heavy chain H4	ITIH4	0.010872	3.26508	0.0276132	1.97554	0.0174551	2.28931	10.9895	11.6612	9.7581	15.3485	13.504	15.4554	13.1996	17.1504	10.6942	14.8876	13.149	14.4107	9.86545	14.5461	15.1836	13.675	15.5739	15.3888	13.1109	16.9308	13.585	17.3178	13.9408	15.8549	12.4373	14.2748	9.34477	14.6245	12.5634	13.5818	11.7966	17.7467	10.1219	12.995	12.892	15.7846	9.81243	19.1486	18.2264	19.264	18.5955
P02760	Protein AMBP	AMBP	0.00473896	3.28556	0.0843722	n.s	0.033417	2.14564	11.1463	10.5488	12.3152	11.3651	11.6077	17.1817	9.98394	14.9455	10.4778	16.3421	11.8454	14.8327	11.315	11.0936	13.6388	14.6343	14.5962	14.6317	9.97799	15.7236	11.2194	16.2724	15.7356	14.4593	12.3131	12.7546	11.7932	16.3887	10.7838	16.9287	11.9385	16.4694	10.6528	10.4636	12.5681	12.4351	11.5204	17.6235	17.1464	17.8168	17.1914
P63313	Thymosin beta-10	TMSB10	1.87509e-05	3.36017	6.46494e-05	3.09229	0.0136817	2.90683	19.0365	18.3566	18.5372	17.9614	21.9836	22.416	19.2979	21.6111	20.4764	23.7764	19.3349	20.9053	18.0537	21.0982	20.5251	19.0566	22.3475	22.7227	18.2431	21.73	17.9764	23.615	19.5831	21.6234	20.5361	22.6157	18.5566	19.3954	19.3344	22.0446	19.1489	22.0032	10.5604	22.6384	21.4606	22.2604	21.0895	22.9716	24.2531	25.2162	25.1758
P09429	High mobility group protein B1	HMGB1	0.00323611	3.36887	0.00206983	3.63298	0.0357275	2.2909	10.0894	16.0834	9.83833	15.0433	11.7179	15.1608	10.0574	12.9962	10.0273	14.697	11.1422	14.4066	9.23839	10.5778	10.6178	10.574	16.5403	12.1093	12.6845	15.3496	9.81524	15.2908	11.6539	14.1651	11.7301	11.5802	12.4701	16.868	11.2889	15.1854	12.5417	15.6561	14.7687	13.8214	14.4558	14.8972	12.0309	17.6294	12.3145	12.7305	19.8344
P01008	Antithrombin-III	SERPINC1	7.70434e-05	3.37311	0.000917056	2.93805	0.26535	n.s	11.3438	11.6487	10.1992	14.1229	10.4401	11.1421	10.9664	11.4631	11.6266	12.5519	11.4364	13.9093	9.99248	12.3234	11.2043	12.0711	11.4201	11.8763	11.9565	11.8411	10.5134	15.2022	13.351	11.2766	14.5152	12.5693	12.9381	13.3001	12.0125	14.8904	11.1661	13.2689	10.9783	13.1836	13.7574	13.852	12.2209	15.1141	15.6342	16.0504	16.2596
Q01130	Serine/arginine-rich splicing factor 2	SRSF2	0.000608034	3.37682	0.000404289	3.46238	0.0105486	2.28683	10.1159	10.2754	12.4328	11.8377	13.926	14.5436	11.4514	10.2249	10.6635	16.25	12.7488	12.2643	9.62194	11.466	10.6124	11.3342	15.3354	12.343	10.0783	13.3386	10.3486	14.1956	12.8928	12.2235	14.1241	13.3728	11.1844	12.2998	12.2674	14.1469	10.147	12.4674	10.1158	11.6334	13.402	12.6119	11.0312	16.7016	14.2223	13.197	18.9001
P02671	Fibrinogen alpha chain	FGA	0.00373711	3.41001	0.231533	n.s	0.575374	n.s	15.5316	11.0667	9.31885	16.002	14.6709	15.5583	15.6544	18.4769	15.1307	15.7991	12.16	17.0336	11.1959	17.8521	13.6658	18.2719	14.8943	13.1982	11.4675	17.0077	10.1759	18.0905	18.2615	17.8068	15.4543	15.7429	13.1996	19.1921	10.998	16.2722	15.6328	16.5415	13.4011	16.7726	16.1108	17.7369	16.4217	19.8842	18.5629	19.905	18.6738
P31431	Syndecan-4	SDC4	0.000497487	3.4175	0.0287627	2.06619	0.0122722	2.55568	10.0033	9.86671	8.82316	11.0265	12.9596	12.688	10.3299	15.5593	10.2916	12.5701	14.7778	12.3444	12.6264	15.4563	12.0756	11.5718	16.4274	12.9655	11.1707	12.6082	9.74913	16.6226	11.715	11.9291	15.3857	13.4211	12.3273	10.547	10.4759	15.3695	11.1846	12.1262	10.3108	14.2723	11.7318	11.659	11.4172	15.4251	15.7178	17.1799	16.0182
P02766	Transthyretin	TTR	5.80264e-05	3.43064	0.0436842	2.29834	0.294395	n.s	17.6928	17.3857	14.5996	18.4144	17.7235	20.7901	15.0139	19.8178	17.1637	19.1031	17.1206	18.6384	17.235	18.0118	19.5654	19.7318	19.1484	19.601	10.8898	20.6923	13.4848	18.534	20.3812	19.4389	21.1053	16.6194	18.8872	17.9255	18.6455	21.1416	17.0826	20.4098	10.0644	18.6393	20.1533	21.1659	18.3643	22.9794	21.1617	22.3061	21.6064
P02747	Complement C1q subcomponent subunit C	C1QC	0.000824736	3.43271	0.310534	n.s	0.451128	n.s	11.0187	12.1061	8.72275	14.1297	12.52	15.3645	12.8385	16.41	10.9274	14.9737	10.924	16.0736	13.1082	12.7204	16.1286	15.24	15.95	13.2788	12.0958	16.0415	9.90564	16.6396	15.0914	17.3252	15.26	15.0395	13.1289	17.2193	13.3312	16.3696	10.3317	18.2081	11.6718	14.9008	14.6218	16.3819	17.1769	18.3165	16.193	17.2042	17.8062
P19823	Inter-alpha-trypsin inhibitor heavy chain H2	ITIH2	0.00318862	3.43914	0.0690649	n.s	0.125835	n.s	11.0381	10.667	12.7206	10.9648	13.3133	15.9938	13.0372	17.2665	11.7093	15.0673	11.6998	15.91	10.5876	14.8826	14.5167	15.588	12.2868	15.202	11.7077	17.4132	12.4291	17.9335	15.5814	17.6404	15.8395	15.2802	11.406	13.7259	13.9709	16.1378	13.6455	18.8643	8.2357	12.5215	13.486	15.2607	12.0126	18.5251	18.8257	18.1264	19.1336
P02763	Alpha-1-acid glycoprotein 1	ORM1	0.00769898	3.45585	0.177241	n.s	0.293511	n.s	14.9831	13.9042	8.54228	16.6384	15.9037	18.4785	14.675	17.1688	15.8574	18.1852	14.8873	15.8487	12.1856	15.0885	17.7222	16.5167	17.7737	18.9181	12.9187	19.0795	13.5576	17.3893	16.9491	17.6573	16.2947	16.2243	16.1371	18.4388	16.4772	19.4413	14.3437	20.1196	14.7775	17.2555	16.9765	17.968	18.8401	21.4618	20.1758	19.791	21.0107
O43399	Tumor protein D54	TPD52L2	0.00029908	3.48206	0.0426106	2.04156	0.0995064	n.s	13.459	9.63158	10.5922	10.9001	11.0607	10.3236	10.6687	15.0111	13.0353	12.0771	11.3864	11.4888	10.6508	11.2451	14.4494	14.811	13.8791	14.6713	11.2098	15.9348	10.5921	15.9822	9.38859	14.1088	12.4933	14.7409	13.856	11.6033	8.3612	14.8111	10.8638	14.7754	9.07331	15.3657	11.6975	15.9216	11.2933	16.5893	16.3163	18.1279	16.0401
P19827	Inter-alpha-trypsin inhibitor heavy chain H1	ITIH1	0.00466111	3.50697	0.0408968	2.21792	0.093758	n.s	10.1976	11.8095	10.9909	14.7825	14.7551	16.2244	10.7128	16.4412	11.5745	13.9972	9.68105	15.1183	11.83	16.1471	14.5796	17.9109	13.9365	16.0014	11.1398	17.2241	12.2624	17.5295	9.70187	16.8236	15.9033	16.8079	9.85291	16.1337	11.0005	16.4467	11.0863	18.1389	9.09643	14.3785	9.85899	14.9415	11.1113	19.1125	17.7968	17.2427	19.2653
P00966	Argininosuccinate synthase	ASS1	0.000251049	3.50954	0.0130708	3.23911	0.0144923	2.81981	14.7127	14.7442	10.6913	10.4644	16.9144	17.83	14.7716	14.8289	16.3639	16.7448	15.7798	16.0856	14.7574	17.4605	16.2779	16.9549	18.987	16.3497	7.6453	14.9163	14.4148	18.9392	10.2556	11.9224	17.2577	15.6595	14.4349	15.4365	14.8779	19.2807	11.001	15.1353	9.82443	14.937	16.3508	16.0186	15.4198	18.7648	18.4991	18.5254	20.0983
P58546	Myotrophin	MTPN	0.00239809	3.56425	0.000799259	3.71696	0.0159721	2.39216	17.1947	17.0258	8.81938	17.6385	18.228	20.3916	12.0315	17.0624	15.9754	18.0388	18.4799	11.3202	16.3652	19.0599	16.9353	9.59542	18.0433	18.5159	12.7407	16.8862	12.6243	19.3334	17.4173	17.7401	20.5062	18.7124	16.4546	17.1739	17.4258	20.1756	15.0839	17.1362	9.75465	17.4837	17.3238	16.9745	18.0349	20.2829	17.8276	20.544	20.4626
O75347	Tubulin-specific chaperone A	TBCA	0.00377592	3.71572	0.910404	n.s	0.523186	n.s	16.7937	17.4671	11.2102	12.8362	16.0356	13.6053	11.2639	16.6636	11.1418	11.6385	12.2312	12.1165	16.0419	14.034	16.134	17.0718	16.8236	18.4194	11.1684	16.161	12.1756	19.8215	11.2732	11.9445	18.9328	15.389	16.7984	11.65	16.7926	15.6875	12.4161	17.1445	8.77651	13.4509	11.4478	12.1636	16.4427	18.0709	16.109	19.5373	13.0177
P43652	Afamin	AFM	0.00028094	3.74953	0.00161293	3.16367	0.0222311	1.94716	10.7545	10.0165	10.9723	10.7748	11.785	12.6762	11.3566	14.0833	8.88294	14.1904	12.5527	13.2448	11.5972	12.6799	11.0996	12.4305	13.1063	11.6494	8.79216	13.2939	9.4485	15.2375	11.5718	15.366	13.8682	10.9639	11.4506	12.1821	10.9794	13.2758	14.994	14.8969	11.5606	11.514	12.8305	13.7461	12.7472	17.5092	13.4411	15.0968	17.7827
P00390	Glutathione reductase, mitochondrial	GSR	0.00068188	3.81789	0.0382699	2.65245	0.0162309	2.65499	18.1453	10.3548	15.939	11.5345	16.6919	14.8427	13.3895	12.3641	13.8761	15.8078	16.5292	15.2166	15.7245	13.2587	17.4697	15.3815	18.2084	16.3716	9.65222	14.4385	10.0006	20.0311	11.1327	18.4971	17.1654	17.0435	15.5583	12.0043	16.88	18.2406	13.0822	11.9729	11.8624	13.5338	12.698	18.0329	11.8788	18.6196	17.2628	19.8427	20.4311
P04217	Alpha-1B-glycoprotein	A1BG	0.00371255	3.83136	0.0226915	3.03418	0.012027	2.84283	11.3416	16.191	16.4941	16.3966	12.8156	17.557	15.5451	17.7941	11.7924	17.5084	12.2482	16.5488	11.217	19.4308	17.2428	16.964	15.3044	15.5366	11.9754	19.7995	11.0781	19.0659	18.8462	17.3472	17.1047	19.022	15.0624	15.0423	11.5786	17.4674	11.7386	20.1755	12.4805	18.2081	13.4418	16.7374	15.0931	21.4664	21.4943	21.5497	19.7341
P06702	Protein S100-A9	S100A9	3.60615e-06	3.87581	0.00496525	2.74004	0.00290666	2.86222	20.6217	18.2211	17.4115	22.2031	19.594	20.7024	18.4496	18.2278	19.7821	22.1596	19.4924	20.4163	20.1314	18.9667	20.4399	19.3449	19.6346	21.3577	14.9203	19.4482	17.5733	20.6616	20.0951	20.5878	21.6479	18.3023	17.172	20.0878	17.7455	22.2553	20.4017	20.2287	16.4497	19.6805	19.4588	22.6179	23.6046	23.0342	21.5325	24.2039	23.061
P28066	Proteasome subunit alpha type-5	PSMA5	0.00118505	3.87622	0.00187827	3.20818	0.0508222	n.s	14.8551	11.9845	10.7669	9.91268	15.9418	15.0086	8.69068	16.2148	10.3326	11.2269	15.7447	12.5676	13.75	15.7709	11.3767	15.0811	16.7607	11.8661	8.81834	13.4668	11.7433	11.8788	10.925	15.9489	15.2296	11.9236	14.8212	15.0033	11.263	12.7945	10.5104	12.6355	11.1915	12.2298	15.5641	14.9103	11.4571	17.9793	17.6293	18.1263	19.7624
Q01105	Protein SET	SET	0.000524708	3.89312	0.000604798	3.70848	0.0164017	3.10323	17.0866	16.3435	16.1987	16.1886	16.7996	19.1935	10.58	18.3602	9.76288	18.892	15.3495	19.0098	16.0414	18.0435	17.0953	11.5742	18.7199	19.0006	11.7359	19.0202	13.8156	19.3554	17.3257	16.5259	19.1636	19.0931	16.8723	16.31	14.9423	20.1508	11.3607	16.2895	16.0562	17.4319	13.816	16.5078	17.9087	19.8898	20.4098	20.1333	21.793
P05156	Complement factor I	CFI	0.000511726	3.92903	0.00927596	2.45634	0.083377	n.s	12.2157	10.8872	10.5318	11.2073	11.3635	12.7389	11.1396	16.5069	11.9892	15.8847	10.327	13.8559	12.6457	12.9375	12.1215	9.60872	13.7456	13.6689	10.3223	15.6863	10.9819	15.6548	15.3016	15.4267	12.5741	12.1072	10.9126	12.2652	11.9063	15.8699	12.2497	17.0228	10.5055	15.6236	14.2787	13.419	12.7698	16.8174	17.2323	17.9365	19.007
P02647	Apolipoprotein A-I	APOA1	0.00221365	3.96293	0.0160602	2.74691	0.307851	n.s	15.8915	18.2627	17.5361	17.8282	22.0851	18.8501	16.1864	19.6012	16.1883	15.494	12.7507	16.8651	16.365	18.6227	19.9013	17.7341	20.7234	20.722	12.4577	18.566	14.7145	20.8299	14.9809	16.9523	18.7125	18.7582	16.1229	17.9686	22.7745	20.0751	9.64759	21.7483	16.5814	16.3135	16.4219	20.7816	20.3645	24.0673	20.0916	23.0605	22.3059
P00734	Prothrombin	F2	1.99052e-05	3.97543	0.000136473	4.14165	0.00436017	2.95107	12.9825	12.4245	12.8576	11.5355	12.9	11.4113	14.3788	12.3006	10.8987	14.6815	14.0326	11.2843	8.15546	12.2612	13.9511	14.7119	13.4699	11.7924	12.1422	10.3281	9.43076	15.1579	14.4493	12.1648	15.025	12.4822	10.8855	10.5471	13.2816	12.1591	14.1575	11.789	10.4668	14.0212	12.654	10.7568	16.3387	18.8464	16.4887	16.9868	18.7133
P04632	Calpain small subunit 1	CAPNS1	0.000341519	4.04393	0.110614	n.s	0.541499	n.s	12.8178	10.9612	10.0493	10.9165	11.9276	15.0833	10.7394	11.6331	13.242	11.8454	10.8823	10.2942	14.2022	12.5701	11.9298	10.64	16.5256	11.941	10.027	12.1622	10.9416	18.027	11.163	12.2873	17.1348	15.2242	16.624	12.9471	10.8127	12.9186	11.1136	17.2676	8.80941	10.1095	12.1845	15.682	11.6322	18.2173	10.659	19.2279	18.753
P05452	Tetranectin	CLEC3B	0.000297524	4.05767	0.0453354	2.40166	0.100654	n.s	11.6747	9.29445	12.2355	16.5213	13.7499	14.36	12.4046	17.5279	9.70872	16.3829	11.7563	16.4538	12.0753	15.5923	11.5249	15.9423	16.8566	11.5126	9.93941	15.9385	11.1231	17.7782	15.8131	16.7878	12.7116	16.5619	12.1919	17.67	12.0312	16.2968	15.2198	17.4265	9.10405	15.0038	14.9595	16.6658	14.8572	19.5123	17.4985	18.3169	17.9301
P05387	60S acidic ribosomal protein P2	RPLP2	0.00136185	4.12427	0.00378503	3.70609	0.0114361	3.669	16.1574	11.0016	10.4205	13.4292	10.482	17.5609	11.2317	12.7301	15.9286	17.2071	12.7631	10.6847	10.8825	12.6517	8.86936	15.6652	17.8963	11.6155	10.4944	15.347	10.733	18.2969	10.7821	15.4448	18.5868	12.4634	11.4699	12.2386	10.8161	13.8598	9.24466	10.7587	9.25558	15.3836	10.9314	17.001	11.9297	19.7616	16.0315	18.7593	18.7866
P06727	Apolipoprotein A-IV	APOA4	0.000151439	4.14422	0.00256835	2.92187	0.335362	n.s	11.9478	10.4364	9.4907	13.8465	12.6223	10.5783	10.6773	13.9306	10.57	12.0206	12.8381	10.9872	11.3909	11.9611	9.9916	13.9891	12.0931	11.9252	12.7572	13.7703	9.86752	11.548	10.7291	9.71083	11.4276	11.6076	11.3547	11.8354	10.0566	13.9905	12.3048	17.6953	13.5649	11.4308	12.5938	15.5562	12.3324	18.4166	14.4078	17.9512	15.4611
P51884	Lumican	LUM	0.000491094	4.14566	0.0134533	2.48371	0.0117822	2.90161	9.5962	12.7925	9.79731	11.7122	11.9385	13.9404	10.25	16.5656	12.5464	13.8674	11.4277	13.9865	13.3325	14.0191	12.6088	12.2604	12.948	12.8863	14.7064	16.915	10.4793	15.9008	10.7484	11.7896	12.922	11.0791	10.4969	10.9364	10.2066	14.7777	10.4037	17.2024	12.8848	10.4583	11.1282	12.0179	10.8096	17.7473	18.3556	19.0851	16.5741
P13693	Translationally-controlled tumor protein	TPT1	8.31249e-05	4.18427	0.208678	n.s	0.298346	n.s	15.5995	12.0739	11.6156	9.56738	13.5869	12.1583	12.5645	15.5664	11.1306	17.8449	11.8145	11.4049	17.4218	18.7096	10.9369	16.3657	16.8904	17.9787	9.49392	12.9072	13.3349	18.4274	16.6493	17.3798	16.4964	18.0474	10.7849	15.6112	10.3714	18.5781	10.7961	14.7573	8.59473	16.8205	18.0205	16.8888	15.6391	16.2186	18.8216	19.1075	18.5731
P01009	Alpha-1-antitrypsin	SERPINA1	1.42069e-06	4.27483	0.00312208	3.21899	0.0399952	2.44689	16.5959	15.3042	14.9107	18.1198	17.8718	17.1184	15.2022	18.9914	15.3839	18.885	16.6423	17.0267	16.9417	17.6916	15.0432	16.4435	18.0711	18.0064	12.4048	18.2076	14.1759	22.8078	16.2172	18.7428	20.2072	15.2611	15.0063	15.0968	17.6231	17.9849	13.3379	19.191	14.8701	18.6721	14.5552	18.9607	18.0407	21.2641	19.5872	20.8274	22.6824
P02652	Apolipoprotein A-II	APOA2	0.00317454	4.84016	0.349545	n.s	0.689793	n.s	17.43	11.6488	16.5095	11.4121	18.4269	18.597	16.4579	18.2593	17.3285	13.1336	13.5804	16.2143	18.3145	18.0598	18.2291	18.6202	17.5911	17.0958	11.7484	18.0862	14.5855	20.4333	9.32023	10.4337	21.0187	10.4514	15.4619	18.6155	14.8684	19.0762	15.0926	20.1411	16.1875	12.3874	9.67411	16.9293	20.6544	25.9243	19.1407	23.8057	18.6074
P08185	Corticosteroid-binding globulin	SERPINA6	7.44348e-06	4.97067	0.0499659	1.86041	0.0951993	n.s	10.8772	8.39122	10.0098	11.0514	10.3046	14.9517	9.66837	16.8104	11.6869	14.701	13.663	15.0288	10.7624	15.5479	13.8939	14.295	14.472	17.3571	13.0432	16.0375	12.6782	17.1678	12.4009	16.4141	15.7349	15.8573	11.8711	12.9164	11.0373	18.1356	14.6494	18.3637	10.477	12.6838	11.7112	10.0711	17.3973	17.2165	17.6307	17.0838	18.177
Q9BRA2	Thioredoxin domain-containing protein 17	TXNDC17	4.24794e-05	5.03662	0.00064129	3.75885	0.0184737	3.09314	13.278	8.53561	12.3594	13.9725	10.5785	12.7341	11.6303	11.3998	12.7705	9.99048	9.79448	11.4208	10.6211	15.4932	11.4382	11.2692	13.8918	14.7946	10.8167	17.0076	11.1629	16.6098	15.372	11.7616	10.205	17.5691	12.5707	12.0056	15.3729	14.6334	10.4449	10.85	9.99809	16.39	16.5817	12.9196	13.1609	15.4385	20.6331	18.4423	18.659
P05109	Protein S100-A8	S100A8	0.000176469	5.27771	0.000863805	4.36191	0.0430135	2.93783	10.0542	10.8079	11.735	10.908	13.065	14.2106	11.2341	13.6998	10.5829	15.0301	12.2046	11.6149	11.8583	10.7516	10.9337	16.5599	13.4318	11.7782	9.28094	14.4744	12.3519	10.7557	10.8291	13.4508	11.6131	10.1026	11.6144	13.9143	16.0063	11.6383	11.9432	12.0288	11.1715	13.0343	10.964	18.4563	19.5588	13.0705	11.8854	18.4486	16.0033
P25815	Protein S100-P	S100P	0.00081949	5.39363	0.0897022	n.s	0.0146174	4.38023	10.8508	9.69458	10.8288	10.9362	15.5268	17.7606	18.7214	11.8234	17.1431	12.1114	19.2632	22.5381	10.548	21.8967	22.6668	12.0881	19.4633	20.4465	10.427	11.7826	21.2093	21.9889	24.3596	22.4146	19.0195	12.3217	22.7335	16.4589	11.5766	18.615	17.0356	11.8497	11.789	21.3364	23.5687	18.0534	20.2891	21.1267	21.5769	24.0282	21.7355
Q9GZP8	Immortalization up-regulated protein	IMUP	8.07291e-05	5.59539	0.0482806	3.10978	0.118662	n.s	12.1077	10.8598	10.7079	12.2496	12.539	19.2684	10.6802	17.9075	18.3517	11.9737	17.3311	11.5747	12.3552	17.6096	19.7641	11.4247	18.7549	18.6575	10.067	16.0929	9.59688	19.1765	9.81441	18.4438	17.3764	12.5208	19.9334	13.2203	11.2476	19.4068	11.1794	11.9365	11.4049	16.1194	16.6554	19.3799	17.8567	21.5089	18.7671	20.3993	19.7366
P02788	Lactotransferrin	LTF	0.0899195	n.s	0.0123676	-2.00599	0.00855028	-2.09584	19.5789	23.5563	24.3554	25.1647	21.858	21.8319	23.6798	22.0596	24.8777	21.4521	20.7606	20.5373	23.4583	21.9724	24.4115	21.3381	21.0549	22.4831	24.4025	22.8166	25.1298	20.5709	21.6495	20.4069	22.412	20.0356	25.7913	24.3511	21.3746	21.7043	24.957	22.5021	24.7246	20.2607	20.4877	22.8967	20.913	21.7071	18.5889	21.4942	21.9765
P80188	Neutrophil gelatinase-associated lipocalin	LCN2	0.065411	n.s	0.0226863	1.08277	0.312918	n.s	18.9871	18.9283	17.4688	19.9649	18.3001	16.0663	18.0576	17.2009	17.1282	11.4976	17.2583	16.3085	17.5684	16.7842	17.5079	18.3508	17.6142	16.6705	17.2218	17.9438	17.2648	17.5198	17.7755	15.8614	18.1946	18.0884	18.0262	17.6603	19.098	16.8139	19.0997	18.2939	9.93331	19.7655	17.1427	17.8091	16.9378	18.575	16.7354	17.3551	18.6275
P07237	Protein disulfide-isomerase	P4HB	0.0667148	n.s	0.0345325	1.40241	0.168004	n.s	16.7866	17.1849	15.859	17.5091	17.1361	18.4807	16.9784	16.8983	15.5724	19.1017	17.9585	18.1177	15.9097	18.7154	16.8472	17.0781	18.3818	18.5596	13.6049	17.6889	15.5537	19.0441	17.6793	17.2265	18.1822	18.7362	16.6847	17.4384	16.4674	20.0299	15.1196	16.2939	16.3265	17.2242	16.8384	17.6731	15.7612	17.6632	18.7095	18.4506	20.3992
Q02790	Peptidyl-prolyl cis-trans isomerase FKBP4	FKBP4	0.0768015	n.s	0.0469563	1.45978	0.00964749	2.11642	9.85863	10.9085	11.5096	11.8232	13.1064	13.6481	13.9979	14.9117	12.7158	14.7403	13.6818	14.5648	10.1891	12.8031	12.4768	12.5766	14.4399	13.171	10.5872	13.115	7.57609	15.099	12.8836	13.1457	10.484	10.0424	13.7132	13.7311	9.72827	15.2011	10.7597	13.4221	10.0759	13.2277	13.3151	11.1586	13.1905	15.0746	13.1444	14.3233	16.3719
P62258	14-3-3 protein epsilon	YWHAE	0.127007	n.s	0.0479335	1.53375	0.44543	n.s	19.8812	19.7188	17.9092	19.0799	19.6575	19.6132	17.309	19.2757	18.4882	19.91	17.3608	18.9834	19.0626	20.7693	18.2396	19.0391	20.6141	19.4631	15.4245	19.0754	15.138	21.4915	17.4315	18.4261	20.8857	21.7912	18.2817	18.7707	18.1015	20.1936	10.2901	17.8329	16.8195	19.8697	18.8378	19.4279	19.0732	21.2816	21.5924	20.5512	22.5913
P23284	Peptidyl-prolyl cis-trans isomerase B	PPIB	0.316329	n.s	0.0119142	1.5547	0.362052	n.s	14.9647	15.795	16.6562	17.0668	17.6196	18.5602	17.4444	17.009	15.4815	17.0985	15.7239	17.1484	15.9701	16.8358	17.8105	16.1953	17.9838	17.9035	15.8971	15.2106	15.8242	17.8508	15.5795	17.9887	17.4208	18.0054	16.7508	17.3458	14.8721	17.8243	15.971	17.8416	9.58564	17.703	16.1755	18.3856	12.7712	17.8053	16.7606	18.4518	16.863
P00738	Haptoglobin	HP	0.205093	n.s	0.00662762	1.56346	0.106876	n.s	20.9822	22.2532	21.0802	22.7061	17.8025	23.0433	22.1597	22.4919	20.7313	23.6648	19.357	21.938	21.1114	22.8471	22.0175	22.9495	20.2292	21.7202	21.3046	21.9747	22.1285	23.4158	20.2435	23.0299	22.4212	22.2957	21.8558	22.5778	17.2697	22.7096	23.0827	20.4903	22.0144	23.3131	20.2585	22.5756	23.1127	25.8077	24.4266	23.0877	25.4445
P21281	V-type proton ATPase subunit B, brain isoform	ATP6V1B2	0.0784895	n.s	0.0195966	1.57167	0.141886	n.s	13.5548	13.0206	11.2543	12.318	11.8501	14.5224	11.1792	12.0294	10.6644	12.4722	12.0424	10.2306	11.0053	13.8397	11.2405	12.8902	13.1431	13.6475	9.7562	12.62	10.1603	13.4388	11.8709	10.4366	14.0568	11.5823	10.0067	12.0905	11.5679	15.4467	11.1253	11.4825	10.4527	13.3299	12.001	11.6595	11.5438	12.8664	10.1185	12.8171	14.0826
P40925	Malate dehydrogenase, cytoplasmic	MDH1	0.102919	n.s	0.0198018	1.63573	0.107369	n.s	18.4995	18.6038	16.762	17.4461	19.2749	20.1279	17.922	18.8339	17.4242	20.3592	16.7977	20.492	18.7098	20.1198	17.1161	17.4766	20.0579	19.9546	16.1292	18.0034	14.6235	20.2362	18.4105	19.1321	19.8812	19.9801	18.7283	19.0398	17.3407	21.1834	15.8795	19.8365	15.7404	18.5297	20.4846	16.782	17.7591	19.8765	20.6022	20.3375	22.28
O14908	PDZ domain-containing protein GIPC1	GIPC1	0.11742	n.s	0.0150864	1.69121	0.0599652	n.s	14.9521	9.96322	9.57521	13.5891	15.7961	14.5516	12.414	12.8445	12.8175	14.3024	11.872	10.6864	13.7716	10.9789	11.2206	15.2352	11.4927	14.1326	12.2617	14.0732	10.4123	14.3834	12.4553	12.2866	15.283	11.3805	9.47459	11.821	11.269	12.7246	11.3049	14.7719	11.4818	15.736	14.2018	11.5692	11.368	14.1053	14.0675	14.5875	12.7823
P05787	Keratin, type II cytoskeletal 8	KRT8	0.165651	n.s	0.0109582	1.75199	0.310286	n.s	13.8147	13.5854	16.3867	15.729	17.0772	18.8374	16.5471	14.957	12.8364	15.8526	17.7954	17.1212	11.8386	15.9305	15.5683	14.4318	17.9857	16.8621	14.4144	14.9243	13.764	16.806	17.526	15.3589	16.5792	14.6028	11.7996	14.2682	16.2075	17.9849	15.9229	15.9822	16.528	15.9892	17.2091	14.5498	16.8659	16.8493	15.4706	16.5215	18.1808
O14745	Na(+)/H(+) exchange regulatory cofactor NHE-RF1	SLC9A3R1	0.139962	n.s	0.00116262	1.83103	0.360028	n.s	16.7138	14.7313	14.2167	16.352	17.7089	18.1352	14.6914	17.4758	15.6509	17.5615	16.3675	18.0472	15.446	17.7797	15.7131	15.458	18.145	17.5753	14.1119	16.861	14.6275	17.7842	15.7536	17.16	17.8347	17.3216	14.265	14.9574	15.9839	17.9024	14.0706	16.3004	15.0944	17.3274	17.7053	17.3205	11.4834	17.5223	17.2726	20.0303	17.8475
P18669	Phosphoglycerate mutase 1	PGAM1	0.0880456	n.s	0.00358328	1.8386	0.200569	n.s	18.7267	20.4805	17.4318	19.7169	19.5394	20.5706	19.3725	19.924	18.1271	22.4798	18.8723	19.8144	18.451	21.4429	19.1492	19.7294	20.3497	21.7326	16.9224	20.0184	17.7049	21.7659	20.8487	20.2138	21.1226	21.196	20.1392	20.375	19.3	22.2786	18.403	21.0908	9.13242	21.0305	20.5983	20.1361	18.8308	20.6768	21.7767	21.9713	22.8259
P17931	Galectin-3	LGALS3	0.439416	n.s	0.0156921	1.86111	0.438445	n.s	19.1819	20.8368	20.6027	19.9538	21.5309	22.7855	20.4275	20.0574	20.3077	21.9316	20.9713	21.4385	20.7311	22.0103	20.9649	19.0399	19.7909	22.2767	17.9089	21.9853	17.8183	21.9911	20.9982	20.9956	22.0114	20.5426	21.6579	21.7746	21.3218	23.2034	19.5105	21.4849	16.108	20.6995	22.3673	21.9593	22.2627	22.1619	20.5691	21.9295	23.3295
Q9Y3F4	Serine-threonine kinase receptor-associated protein	STRAP	0.099474	n.s	0.00082986	1.88526	0.114165	n.s	11.1554	11.0355	12.9594	11.1309	13.1695	13.7684	11.4875	14.0588	10.8428	14.3578	9.97961	12.6371	11.5863	14.5634	13.2788	12.4439	11.9018	12.7658	11.0934	12.3571	13.689	12.3024	10.5968	10.4213	12.0388	14.1362	13.5031	11.5632	13.5515	12.9405	12.3532	12.4704	10.1685	14.2972	13.3542	13.4754	12.5411	13.755	13.7053	12.695	14.8045
P08865	40S ribosomal protein SA	RPSA	0.0951839	n.s	0.0332886	1.89737	0.264352	n.s	13.7382	10.1188	14.765	13.9823	12.4634	15.2763	14.2849	14.4536	10.5667	15.1695	15.2201	15.4773	14.1253	10.8833	11.5555	13.6948	15.2698	15.4748	9.85306	15.7547	10.2385	15.3027	15.1832	13.619	16.3082	10.9786	10.9994	13.5487	11.3661	16.466	11.815	14.4442	12.2298	13.9675	14.4346	14.5977	14.3142	15.3109	14.6205	16.3414	17.7833
Q09666	Neuroblast differentiation-associated protein AHNAK	AHNAK	0.0794519	n.s	0.010981	1.96118	0.186145	n.s	12.5506	12.9118	11.2947	12.1739	12.9266	15.4767	11.737	14.2269	9.35401	15.3435	13.8947	14.6794	9.66448	14.4149	9.41242	11.1801	15.1513	13.5682	10.8028	13.5157	9.41231	15.2547	13.3026	12.556	14.6454	14.469	11.5939	12.4864	11.6874	15.628	10.7526	13.5427	10.5409	13.3184	13.726	13.3611	10.6023	15.1321	14.4767	15.4445	16.1219
P52566	Rho GDP-dissociation inhibitor 2	ARHGDIB	0.194169	n.s	0.0490704	2.08332	0.0334984	2.49912	19.3991	18.935	18.6737	20.6641	19.206	20.0455	19.1965	18.4334	18.363	21.9015	19.0595	21.2528	18.6563	20.0595	18.9635	20.2236	19.9165	18.8278	14.9677	19.5223	10.2322	21.4704	20.7325	19.3147	20.8945	20.4978	17.4444	19.5629	16.0685	20.4484	19.1281	20.0203	8.83225	19.862	19.2387	19.5352	18.5446	20.9977	21.5595	22.5453	22.265
P31150	Rab GDP dissociation inhibitor alpha	GDI1	0.145298	n.s	0.0391975	2.10929	0.00504356	2.32262	12.8107	9.797	10.169	15.008	11.8328	12.1242	11.519	15.3705	11.2178	15.9017	14.9127	16.3185	11.592	16.8792	14.9711	12.2432	12.7213	16.5652	7.90819	12.3275	8.63965	16.3896	12.964	14.9702	13.9925	16.4559	11.728	13.0376	12.3693	15.8803	10.924	12.8038	10.7971	11.2728	11.2788	12.299	12.3641	15.3688	15.9592	16.7344	16.7717
P16401	Histone H1.5	HIST1H1B	0.371649	n.s	0.0248321	2.22132	0.11018	n.s	11.1094	12.0956	10.2125	16.285	10.9913	14.7838	15.5023	14.7128	11.7294	17.9751	16.065	16.2891	11.7604	13.77	12.2182	15.0276	15.6344	11.7639	8.75262	11.7986	10.2287	16.3863	15.6654	13.7495	15.6288	12.7838	13.3915	17.0977	10.7656	14.1141	14.9241	11.7964	13.7285	15.9418	8.28582	15.4024	12.1331	17.5775	15.4178	15.4413	17.1512
Q13938	Calcyphosin	CAPS	0.0967968	n.s	0.0457955	2.26189	0.351835	n.s	15.9331	16.9516	14.0694	15.8088	16.8083	17.9368	15.6701	15.9208	16.377	17.52	14.7517	16.8079	15.5635	17.7597	16.1434	10.5617	17.1585	16.6974	10.9725	17.2275	9.15798	17.713	14.2645	16.0768	17.5535	18.2769	17.4874	16.9489	14.7613	18.1059	11.2119	16.9011	13.3475	15.8553	15.9477	17.4606	16.2199	19.8818	16.8668	18.749	20.0585
P19013	Keratin, type II cytoskeletal 4	KRT4	0.0662746	n.s	0.0272097	2.30408	0.0139046	1.83472	16.892	15.6257	15.6251	18.7019	18.4812	19.6519	15.4242	18.0091	10.1224	17.891	16.8422	17.4513	17.7712	18.9751	11.9687	16.4492	19.0464	18.3702	11.2245	16.9521	10.0515	19.3514	18.3895	16.0279	19.229	19.0653	12.9311	18.2453	17.3857	19.9044	15.3335	16.9729	15.6187	16.938	17.302	15.3352	16.6424	18.0433	17.8257	17.8175	19.2043
O00764	Pyridoxal kinase	PDXK	0.0848388	n.s	0.0325132	2.32529	0.181169	n.s	15.2568	18.0812	14.4919	14.3583	16.8877	17.6595	14.1704	16.0081	15.4151	17.9852	15.8935	16.5588	14.0139	16.7778	10.3225	15.9527	17.4731	16.5404	9.29913	16.2577	11.7452	18.6889	15.1292	15.4673	12.16	16.8416	16.3738	15.194	14.7933	17.7946	14.8594	16.394	10.1776	16.1385	16.2076	14.801	13.2359	18.3406	17.1671	17.4007	18.2712
P28065	Proteasome subunit beta type-9	PSMB9	0.0513023	n.s	0.0343845	2.49173	0.0440192	2.53814	15.863	10.0991	8.52919	10.4523	17.6982	17.4338	15.6061	16.2169	12.0358	18.194	12.9766	14.6048	9.40007	14.7452	15.2071	16.8057	17.3165	17.873	10.3298	16.6601	11.1377	18.3729	11.388	16.9371	17.6031	16.491	15.6563	11.805	15.8039	19.2306	10.6368	18.379	8.77394	15.4737	14.4767	10.393	12.2315	18.375	15.5681	15.2514	18.1923
P09467	Fructose-1,6-bisphosphatase 1	FBP1	0.116788	n.s	0.00905011	2.53536	0.17326	n.s	18.1625	17.5678	14.7515	16.2889	17.8833	19.3073	16.4163	17.7872	16.8723	18.9476	17.108	20.2942	16.2285	19.245	15.3985	17.5419	18.495	20.2846	14.6148	18.3834	10.7116	20.1705	17.2314	19.3716	18.7958	19.75	17.1578	16.3697	16.5325	21.2406	16.1565	18.6306	10.7012	18.4172	19.4955	18.0532	12.1845	18.5954	19.6045	22.0528	21.1356
Q96FW1	Ubiquitin thioesterase OTUB1	OTUB1	0.121039	n.s	0.00865297	2.55221	0.469632	n.s	14.6863	15.0746	11.9752	13.3083	13.1913	12.8372	11.0514	15.9856	15.8883	15.5463	14.7072	12.4324	11.732	14.9654	12.4251	14.4866	12.6836	11.1475	12.6974	10.3085	9.51223	16.7402	13.2054	10.3666	17.0317	15.3248	15.209	14.6709	11.8365	15.9517	11.9902	15.7352	9.89269	14.951	14.3292	16.0665	14.5338	16.8885	14.7943	15.8891	19.1224
P49720	Proteasome subunit beta type-3	PSMB3	0.162234	n.s	0.0476919	2.5525	0.149874	n.s	10.8353	14.9787	9.6817	12.9893	12.8556	17.5919	12.5843	17.3742	14.747	15.2847	16.3458	16.9895	9.71403	12.11	10.5418	15.4849	15.0503	16.8199	9.9144	16.198	12.471	18.1984	10.2947	15.9675	15.595	16.9963	10.6606	13.3532	11.4054	18.499	10.4183	17.0697	12.6066	16.8577	15.1309	10.7196	11.7735	16.2128	17.6586	17.9827	18.2645
P30040	Endoplasmic reticulum resident protein 29	ERP29	0.0691425	n.s	0.0188848	2.5667	0.00264401	3.16013	10.9156	11.0158	11.6512	15.8268	14.6332	17.3822	10.2317	15.2802	11.6385	9.97707	14.2847	16.3649	10.9389	14.9637	9.04919	10.4645	15.999	12.7826	9.00741	14.9905	9.11328	13.59	11.4091	15.8104	14.3686	14.9966	9.33338	12.0635	10.7733	13.2915	12.7804	12.288	11.8947	14.8125	11.2735	14.3085	10.8024	15.8039	15.8094	17.4767	17.0932
P02765	Alpha-2-HS-glycoprotein	AHSG	0.0953268	n.s	0.00283185	2.63762	0.161113	n.s	12.6692	14.7181	18.4141	19.7872	17.9118	19.6606	18.1412	18.8621	11.3504	18.7643	20.5062	16.7758	16.1894	19.7511	17.8735	18.9714	18.3666	17.42	15.5732	18.248	14.4419	20.959	17.9614	17.9008	18.5471	19.799	16.5897	18.736	17.764	18.3131	19.0379	22.0091	12.0208	16.2478	15.6846	20.9574	17.8551	20.9434	22.637	20.2557	20.0236
P13646	Keratin, type I cytoskeletal 13	KRT13	0.0578015	n.s	0.00893751	2.7217	0.506709	n.s	16.489	15.8746	14.8901	17.4652	16.3868	12.2979	11.9865	15.1566	10.9015	11.707	11.1652	13.2942	17.0046	16.528	8.82344	12.2839	12.1022	16.4159	12.2317	15.6254	16.6929	14.9599	17.9404	10.1417	18.4364	18.2858	12.1833	12.1693	16.1976	17.7251	15.7628	16.1689	10.8731	15.2601	12.3587	11.624	14.3139	15.876	19.1382	13.7479	15.7367
P61960	Ubiquitin-fold modifier 1	UFM1	0.214544	n.s	0.0311992	2.79159	0.428669	n.s	11.9758	11.3814	12.941	11.5437	10.5014	19.3181	16.2724	17.0115	16.451	18.2798	17.0529	10.2617	10.1387	18.6375	11.8248	16.9047	18.9325	17.8994	10.6571	12.5687	10.7168	16.944	16.9316	15.6161	17.1761	17.553	15.5259	17.708	17.2185	14.8364	10.983	12.5954	9.69596	16.617	16.9788	17.2973	16.4144	17.2561	11.4572	20.0895	18.569
P55327	Tumor protein D52	TPD52	0.103534	n.s	0.0275015	2.84649	0.0936237	n.s	15.4955	12.7803	15.1356	16.8026	17.0735	18.2851	15.6509	17.2199	10.5753	18.0008	16.2836	12.8063	15.9968	11.8002	12.4299	11.1336	16.619	18.0589	10.0286	16.9607	8.67153	19.6307	16.3853	17.4851	16.8032	16.6945	10.197	15.0327	17.0683	19.5241	10.6785	18.1921	12.4573	17.6052	12.5372	17.8017	11.4344	18.2643	17.0651	20.5107	18.7699
P27348	14-3-3 protein theta	YWHAQ	0.244728	n.s	0.00742957	2.86885	0.12801	n.s	18.1451	16.0724	17.2776	16.8808	18.7163	14.5765	16.9603	18.7622	16.6204	18.0991	16.9426	10.1504	17.8183	18.8433	14.2893	17.0077	16.8467	14.9424	14.6358	16.8172	12.8156	18.999	14.1455	10.6773	18.9901	18.0651	16.7984	15.1501	17.0925	17.4267	14.2343	17.7717	10.1784	14.7588	14.0984	19.0211	11.323	20.6114	17.2427	17.5853	20.8626
P16083	Ribosyldihydronicotinamide dehydrogenase [quinone]	NQO2	0.080288	n.s	0.00130851	2.89586	0.0158506	2.53996	9.34388	12.0713	10.7889	11.4986	13.6964	14.4392	9.32676	14.5723	13.7316	15.5192	12.2867	16.3938	12.865	11.2868	11.6115	11.3306	11.7179	11.4212	11.1231	11.1174	11.5399	16.3116	11.2624	14.1142	11.6601	14.2104	11.796	13.3161	11.3515	13.2227	11.5878	16.596	8.84215	14.4182	11.7685	11.0865	10.9916	11.7566	16.378	16.8403	17.6111
P08263	Glutathione S-transferase A1	GSTA1	0.604251	n.s	0.0266454	2.90527	0.0175196	3.19805	11.5692	12.9235	15.5792	14.8976	14.4564	19.0809	14.7642	18.6582	17.0216	19.223	12.0656	16.51	10.5286	18.2881	11.3512	16.6577	16.9695	16.9129	10.2152	18.9193	10.9969	19.7627	14.737	11.9414	11.4222	13.4486	11.0555	15.7526	11.4442	18.9586	12.3689	18.3559	10.2279	17.348	12.0602	15.2355	15.8514	18.6706	16.7554	18.7491	18.7435
Q13630	GDP-L-fucose synthase	TSTA3	0.1351	n.s	0.00352734	3.01046	0.166515	n.s	16.3738	15.0238	9.97897	15.1509	16.0344	17.8068	17.5103	17.3299	17.0021	17.6229	15.7436	16.8796	13.5178	16.2556	12.5541	12.2401	18.0057	18.5188	10.017	16.6789	13.9295	18.596	11.892	16.308	17.3325	16.3337	11.291	14.767	10.331	19.533	10.4616	15.5665	10.4922	16.6643	17.5863	18.286	15.4053	17.8332	17.9333	17.2082	18.2784
P24158	Myeloblastin	PRTN3	0.331189	n.s	0.0314383	3.02013	0.522227	n.s	17.3875	11.4456	11.1197	19.6207	12.7067	17.7523	17.7557	16.8068	17.6591	18.7028	18.3342	18.9095	12.1219	17.9434	12.2285	13.5955	19.1725	12.5393	10.9693	13.8647	11.1732	18.1256	11.8775	12.1779	18.4488	18.5511	8.99869	21.6422	11.5414	19.7668	20.5323	11.551	9.99005	18.3967	9.79314	17.9113	16.26	18.3233	12.3605	18.4587	19.1674
P61956	Small ubiquitin-related modifier 2	SUMO2	0.130559	n.s	0.0211384	3.0243	0.241634	n.s	17.9077	10.3573	15.5078	16.3726	12.165	18.5073	10.58	17.3388	15.1644	16.6301	15.9675	18.8619	11.0134	18.294	10.5851	17.0267	12.8515	13.3099	9.43857	16.5554	13.526	17.5076	11.1447	17.0352	20.5068	17.5701	14.7181	11.6005	11.5755	18.9614	9.26581	13.5791	11.348	16.604	10.5618	17.1177	15.4514	16.9686	12.2301	18.9823	19.9207
P56537	Eukaryotic translation initiation factor 6	EIF6	0.199952	n.s	0.0130896	3.05444	0.309197	n.s	16.9527	16.3579	10.7129	10.7079	17.9316	18.0952	16.7289	17.2235	12.4519	15.5472	17.4726	18.0117	18.5172	17.4309	10.6968	16.3076	17.4093	16.8676	10.8896	10.7287	12.1265	17.8003	12.0356	12.0565	19.1572	17.3933	11.7421	17.3395	11.3487	18.6665	10.2517	15.8331	11.2033	17.3748	19.5585	16.4861	16.3018	17.077	17.5239	17.0662	20.9158
Q8N1Q1	Carbonic anhydrase 13	CA13	0.0632874	n.s	0.00156638	3.07823	0.086837	n.s	11.0956	12.4556	10.6288	11.0392	11.7208	16.585	10.2535	15.2184	10.3371	17.5716	13.1263	12.6626	11.5517	12.2304	15.6824	11.2362	12.8459	13.4341	10.6493	10.8342	10.792	16.2554	15.6605	11.1166	17.1013	11.2207	15.5679	11.0611	12.4695	17.0771	10.2117	17.1768	10.2108	15.8047	11.2992	10.7336	13.1527	16.9799	11.3938	19.3125	18.3845
Q9BS40	Latexin	LXN	0.178911	n.s	0.0145403	3.08782	0.222378	n.s	15.8346	16.0105	9.63685	16.62	18.8048	17.8739	15.2299	19.0216	17.2394	12.9823	16.9122	17.5068	16.5064	18.4606	17.1672	11.0251	17.8613	13.9598	8.74769	18.4691	15.8564	16.5485	9.69341	16.1841	19.3095	17.903	16.7888	17.0777	13.1591	18.6106	11.4878	19.0633	10.9347	17.4149	10.1485	18.9642	17.3748	18.8774	14.6861	16.4425	20.2809
Q14894	Ketimine reductase mu-crystallin	CRYM	0.066387	n.s	0.00280404	3.36707	0.00998679	2.7877	14.4378	10.5561	10.0368	10.9007	11.9767	16.7832	13.1578	13.3479	8.49907	11.0128	11.358	13.0309	14.6174	11.6761	9.77076	15.5377	12.2788	11.7206	10.4415	12.6711	9.17652	14.106	9.73223	11.4493	16.6664	13.7784	11.4932	12.0986	9.33108	12.3325	10.4893	11.2265	11.0998	11.7528	10.1623	12.6131	9.82902	14.0785	11.5423	15.1149	16.534
P06703	Protein S100-A6	S100A6	0.252689	n.s	0.00637527	3.86201	0.163992	n.s	22.3827	20.0543	18.7914	24.5759	24.984	19.4464	24.5345	18.5308	24.0645	23.7373	20.1819	23.2633	19.9037	23.1368	24.2429	19.4213	20.1509	19.0509	11.1797	21.8547	21.7605	22.9846	18.3858	16.8337	24.0867	20.2825	21.1198	16.7757	20.0825	19.3637	17.7699	24.6201	10.7384	22.9688	18.6798	26.4167	19.9909	26.6756	21.0693	24.033	24.9245
P80511	Protein S100-A12	S100A12	0.110379	n.s	0.016704	4.31238	0.0719317	n.s	17.2769	11.0503	17.5935	19.3866	17.3616	17.597	17.1692	12.3592	11.6464	17.1452	12.4696	18.1596	11.5309	15.9088	12.3669	19.0703	19.4078	11.0916	9.63908	10.1465	10.797	18.616	17.8805	9.38946	13.3117	16.3041	11.3224	20.234	10.1012	19.0531	11.7839	12.5578	10.063	20.013	12.3463	20.8209	11.0851	18.9466	16.1565	17.59	19.6294
P30307	M-phase inducer phosphatase 3	CDC25C	0.351927	n.s	0.508897	n.s	0.0358258	-3.21102	11.1748	11.4246	21.3011	20.9895	21.0171	20.4064	21.0477	19.6393	19.1376	19.4963	20.5609	18.5727	16.0457	21.0877	14.0125	11.6864	19.8687	21.7939	20.5563	12.1033	20.689	19.85	19.0316	20.941	12.3841	22.2028	12.0521	20.7736	21.0048	21.7392	20.4546	20.6094	19.5103	19.1096	11.0701	18.6125	18.3543	17.7085	11.4192	21.1011	19.4923
Q8WYA1	Aryl hydrocarbon receptor nuclear translocator-like protein 2	ARNTL2	0.106993	n.s	0.676443	n.s	0.00176301	-2.64356	10.1835	14.5492	18.7396	15.6356	16.713	20.6548	21.0068	20.5943	10.6726	14.5551	16.904	10.6235	10.2831	15.4369	18.833	12.0595	18.451	10.6195	20.1331	17.912	16.3698	15.5789	10.3282	14.3637	13.3228	16.339	19.0386	16.4539	16.3552	20.8441	18.2914	16.3379	16.3292	15.2144	19.1777	15.5242	12.9441	12.8037	14.9967	13.1319	16.0659
P81605	Dermcidin	DCD	0.0603131	n.s	0.976124	n.s	0.0225317	-2.05416	22.2616	20.4182	23.9796	21.164	21.6678	19.1693	22.2179	20.8212	21.098	20.9139	22.3015	18.1187	20.9952	21.1945	22.4493	10.4817	13.0957	21.4103	21.4418	22.9995	21.1726	20.3561	20.4121	18.9703	22.3611	22.3704	20.3931	18.1818	21.6823	20.0391	22.4729	22.3268	20.1241	21.5802	20.1089	22.9198	19.3696	17.9784	21.4593	21.0229	19.9411
P10909	Clusterin	CLU	0.0894836	n.s	0.154431	n.s	0.0273368	-1.1688	23.7386	22.4042	24.3061	23.6381	23.5592	23.362	22.7653	22.1679	22.9023	22.9655	22.8156	21.7576	23.6592	21.7539	23.4003	23.3855	22.5948	24.8271	23.4419	23.6737	22.9988	23.3177	22.6543	20.7822	23.6677	21.9999	24.0459	22.7732	23.388	23.7336	23.4328	23.6149	23.4185	22.8048	22.6792	24.2983	22.3303	22.9227	21.6592	23.416	23.9397
O95994	Anterior gradient protein 2 homolog	AGR2	0.119642	n.s	0.145952	n.s	0.0438738	1.68265	19.1036	19.4201	20.5454	18.2885	20.6274	22.5741	20.687	20.0726	18.7577	21.9596	21.4679	20.0331	17.7142	21.0572	18.5223	19.4055	22.6322	22.1684	16.7773	21.7739	10.99	22.6368	20.329	17.0662	22.1816	19.1271	17.5165	17.7041	19.1267	22.3719	18.5206	18.898	17.2165	19.1345	21.1902	19.4987	19.6372	19.9718	20.092	21.3673	23.2914
O95865	N(G),N(G)-dimethylarginine dimethylaminohydrolase 2	DDAH2	0.13818	n.s	0.117255	n.s	0.0474383	1.89941	14.5931	14.9208	11.0949	12.3438	16.3216	16.6906	9.34755	15.3327	14.813	16.9363	14.3098	15.3027	12.8403	15.4441	10.6308	16.2169	15.0356	14.8543	12.251	16.9845	9.3848	17.0301	14.9937	9.94238	16.3197	15.6039	10.7743	12.3005	12.2251	16.5657	12.2119	17.1174	9.79623	14.611	13.6267	12.4829	11.0941	17.7287	15.9702	17.1661	17.2222
P34896	Serine hydroxymethyltransferase, cytosolic	SHMT1	0.113161	n.s	0.0529138	n.s	0.0151787	2.1515	13.7398	14.5266	10.2945	11.0898	13.1641	15.5253	12.1975	14.2223	12.6516	13.9995	10.0781	11.0673	11.2223	15.8535	11.3946	10.7169	15.9368	14.4406	10.5093	14.1151	9.13958	15.8578	11.499	10.9548	14.9728	15.2319	10.7574	12.0363	11.4664	16.439	10.278	14.3708	9.81574	12.8449	12.2442	12.0328	11.03	17.3291	14.5513	11.9805	17.078
P30048	Thioredoxin-dependent peroxide reductase, mitochondrial	PRDX3	0.0716269	n.s	0.148608	n.s	0.025714	2.31297	12.2434	10.7878	11.9747	13.294	14.1466	16.0783	11.4068	16.0441	9.82053	15.3505	9.84054	14.5559	12.1436	13.8222	12.9539	12.4102	15.9964	15.6794	9.83209	15.6491	11.2347	17.2882	11.7495	11.867	15.5302	14.1585	10.9507	15.5381	10.4841	17.056	10.8354	12.1418	8.4648	15.1866	10.7045	12.2267	10.8578	15.8783	12.0045	15.7524	17.6039
P40926	Malate dehydrogenase, mitochondrial	MDH2	0.186678	n.s	0.0606414	n.s	0.00578677	3.001	10.0971	15.2299	15.6439	15.0894	12.3516	15.4066	11.8137	15.446	13.2958	12.1454	14.2507	14.0307	9.56724	15.9655	10.2781	14.7272	17.3038	17.0048	10.08	12.5182	10.4417	14.1104	12.0818	12.6073	17.1367	17.1183	10.9648	12.0356	10.5949	16.4522	10.2538	11.4299	13.8706	13.7101	13.8628	10.8585	12.8829	17.7914	16.8423	16.9351	14.9701
[truncated: 31 more columns]
