# Supplementary material for: Combination Therapy with Trehalose and Hyaluronic Acid Restores Tear Lipid Layer Functionality by Ameliorating Inflammatory Response Protein Markers on the Ocular Surface of Dry Eye Patients
Source: J Clin Med. 2025 Aug 5;14(15):5525. doi: 10.3390/jcm14155525 (PMC12347701; doi:10.3390/jcm14155525)
Supplement: Supplementary file 1 [file jcm-14-05525-s001.zip › jcm-3707309-supplementary/Supplementary data S5.xlsx]

## Sheet: Top_pathways & biological func
Supplementary data 5a: List of the biological functions annotated to the significantly differentially abundant proteins in the designated DED subgroups comparison analysis [-Log (B-H p value < 0.05)]
	[-Log (B-H p value < 0.05)]																		z score, inhibition < -1 , activation >+1
	DRY vs. CTRL			DRYlip vs. CTRL			DRYaqlip vs. CTRL			DRY vs. CTRL			DRYlip vs. CTRL			DRYaqlip vs. CTRL			DRY vs. CTRL			DRYlip vs. CTRL			DRYaqlip vs. CTRL			DRY vs. CTRL			DRYlip vs. CTRL			DRYaqlip vs. CTRL
	Down-regulated proteins									Up-regulated proteins									Down-regulated proteins									Up-regulated proteins
Diseases and Bio Functions	T1	T2	T3	T1	T2	T3	T1	T2	T3	T1	T2	T3	T1	T2	T3	T1	T2	T3	T1	T2	T3	T1	T2	T3	T1	T2	T3	T1	T2	T3	T1	T2	T3	T1	T2	T3
Acute Phase Response Signaling						1.3077				1.74777	3.99708		1.59064	1.64383		14.7518	7.11241	4.48717											2					1.732	2.121	1.633
Antibacterial response		2.40557			1.4957	1.35077	1.83646	2.87644	2.97419					1.83225
Apoptosis		1.55864			1.55291	1.55313				2.81943	4.62376		1.67394	1.83225		16.4237	16.4515	8.88906		1.724		2.129	1.064	1.776			1.409	-1.099	-1.752		-1.572			-1.574	-1.382
Complement activation									1.58338		2.955					7.14687	3.15896
Glycolysis I											2.8093					4.08554	5.80386																	2.236	2.449
Inflammatory response		1.35752						1.34916	1.57347	2.46371	3.12549		2.14901	2.68199		7.56543	6.38646	4.04395										1.445	2.399		1.684	1.154		3.966	3.781	3.021
Organization of actin cytoskeleton										1.60095	2.04313					4.42962	3.51372	2.41716
Synthesis of reactive oxygen species											3.79242		2.04718	2.49292		11.3752	10.666	5.07191														1.195			2.112	1.808

## Sheet: Acute phase res sign
Supplementary data 5b: List of the significantly differentially abundant proteins annotated to acute phase response in the designated DED subgroups comparison analysis
	(-Log2 difference)
	DRY vs. CTRL			DRYlip vs. CTRL			DRYaqlip vs. CTRL			DRY vs. CTRL			DRYlip vs. CTRL			DRYaqlip vs. CTRL
	Down-regulated proteins									Up-regulated proteins
Genes in the Acute Phase Response Signaling network	T1	T2	T3	T1	T2	T3	T1	T2	T3	T1	T2	T3	T1	T2	T3	T1	T2	T3
SERPINA1										2.11663	2.29333		2.11053	3.12655	2.25734	4.27483	3.21899	2.44689
APOA1										2.36993	2.23579		2.08934	2.27681		3.96293	2.74691
F2																3.97543	4.14165	2.95107
HPX											1.2557			1.81689		2.30659	2.41646	1.86346
SOD2																2.83577	2.17405	3.30932
ITIH4																3.26508	1.97554	2.28931
CFB											1.054					2.42523	2.31287	1.53275
A2M																3.13118	1.63529	2.16434
FGB										1.588	1.72622					3.07285
C1QB											1.27953					2.35939	2.12857
TTR																3.43064	2.29834
AMBP																3.28556		2.14564
PLG																3.02113	1.98633
APOA2																4.84016
AHSG											1.598						2.63762
ITIH2																3.43914
C1QC																3.43271
FGA																3.41001
ALB																3.05748
C4A/C4B																2.84025
HP																	1.56346
C3																1.30413
ORM1						-2.51248										3.45585
CP						-0.659987

## Sheet: Apoptosis
Supplementary data 5c: List of the significantly differentially abundant proteins annotated to apptosis in the designated DED subgroups comparison analysis
	(-Log2 difference)
	DRY vs. CTRL			DRYlip vs. CTRL			DRYaqlip vs. CTRL			DRY vs. CTRL			DRYlip vs. CTRL			DRYaqlip vs. CTRL
	Down-regulated proteins									Up-regulated proteins
Genes in the Apoptosis network	T1	T2	T3	T1	T2	T3	T1	T2	T3	T1	T2	T3	T1	T2	T3	T1	T2	T3
SERPINA1										2.11663	2.29333		2.11053	3.12655	2.25734	4.27483	3.21899	2.44689
S100A8													3.46557	3.16947		5.27771	4.36191	2.93783
S100A9										1.84667	1.34895			1.51375	1.56858	3.87581	2.74004	2.86222
APOA1										2.36993	2.23579		2.08934	2.27681		3.96293	2.74691
TMSB10/TMSB4X										2.00909	1.95508			1.84988		3.36017	3.09229	2.90683
CAPNS1										2.88107	2.10087	1.48099	2.26822	2.13078		4.04393
ASS1										1.58685	1.81838					3.50954	3.23911	2.81981
HDGF											1.50071				2.04718	3.01158	3.13681	3.02921
CALR										1.0878	1.25044	1.53907				2.92066	2.14563	3.07148
NME2										1.36862	1.61252	1.62196			2.13727	1.86395	2.4922
F2																3.97543	4.14165	2.95107
ALDH1A3										1.39279	2.06172	1.62461		1.66514	2.11102	1.97781
SET																3.89312	3.70848	3.10323
LUM																4.14566	2.48371	2.90161
HMGB1																3.36887	3.63298	2.2909
SRSF2																3.37682	3.46238	2.28683
GSR																3.81789	2.65245	2.65499
CAST										1.40376	1.05788		1.12113			2.86361	2.59579
PSMA5											1.6943					3.87622	3.20818
TYMP											1.38062					2.10956	2.67906	2.54673
NCL											1.29336					2.70705	2.29927	2.24049
HEBP2											1.56552					2.26423	2.58728	1.98387
SOD2																2.83577	2.17405	3.30932
SDC4																3.4175	2.06619	2.55568
GSTA1												1.81938					2.90527	3.19805
C1QBP																3.01988	2.45908	2.3946
APEX1																2.94757	2.30639	2.51819
ITIH4																3.26508	1.97554	2.28931
PYCARD																2.90241	1.9544	2.62431
TGM2											1.14752	1.08078		1.33802		1.08429	1.30228	1.51418
CFB											1.054					2.42523	2.31287	1.53275
TXN											1.41033			1.4627		1.7599	2.64167
XDH											0.830321	0.743929			1.18642	1.06041	1.85167	1.31857
A2M																3.13118	1.63529	2.16434
TP53I3																2.82487	3.83949
SERPINC1																3.37311	2.93805
GAPDH										0.964745	1.03071					1.8632	2.28296
BAG1																1.94359	2.41147	1.57844
TPT1										1.7141						4.18427
TTR																3.43064	2.29834
ERP29																	2.5667	3.16013
LDHA																3.07179		2.55736
GOT1																1.6409	1.97467	1.91389
CFH											1.05851					2.26384	2.15911
NQO2																	2.89586	2.53996
DSG2																1.25669	1.63128	2.37915
FH																2.11754		3.14577
MVP												1.15718				1.99199		2.03932
PRDX5										0.828335	0.752872					1.80173	1.7272
CTTN																2.64086	2.43408
PLG																3.02113	1.98633
DPP3																2.49637	2.22427
ALDH1A1										0.720254	0.924392					1.30969	1.76079
GPI																1.67237	1.64817	1.38753
ENO1																1.60112	1.4117	1.65736
SFN											1.00869					1.78044	1.80023
ARHGDIB																	2.08332	2.49912
YWHAQ											1.66083						2.86885
KNG1																2.4951		2.03397
CAT																2.32828	2.1076
PTMA																1.5538	2.85603
GSTP1											0.986338					1.48749	1.60979
SERPINB1										0.732443	0.942303		0.984919			1.42182
PARK7																2.10079	1.92104
KRT8											0.975773			1.24309			1.75199
S100A6																	3.86201
YWHAZ											1.13197					1.00913	1.69146
PDIA3																1.63641	2.19291
CRK																1.76543	1.98044
FBP1											1.19413						2.53536
GSN											0.683889					0.973001	1.1316	0.928116
PFN1																1.69316		1.95798
FKBP4																	1.45978	2.11642
SELENBP1																1.81368		1.68465
FGA																3.41001
VTN																1.79906	1.6082
S100A11														1.42439		1.96355
TKT																1.87813		1.47667
ALDH3A1										1.3615						1.9772
MUC5AC																1.94686	1.28975
ACTN4											1.51917			1.56855
SOD1				-2.32779												2.36901		3.03619
ALB																3.05748
EIF6																	3.05444
PPIA																1.53971	1.48894
SUMO2																	3.0243
PRTN3																	3.02013
HSPA5																1.45056	1.53768
LCN2											1.05087			0.812961			1.08277
ANXA1										0.825968						2.05295
TPD52																	2.84649
C4A/C4B																2.84025
UFM1																	2.79159
CIRBP																2.72263
ANXA4																2.70687
PEBP1																1.20629	1.42222
OTUB1																	2.55221
PDXK																	2.32529
PRDX3																		2.31297
VCP																2.23746
AHNAK																	1.96118
ST13																1.94334
RACK1																1.936
ANXA11																1.92167
HINT1																1.90953
DDAH2																		1.89941
ANXA2																1.89131
STRAP																	1.88526
LGALS3																	1.86111
SLC9A3R1																	1.83103
PAFAH1B1													1.76934
VCL																1.75467
NDRG2																1.73316
PDCD6IP																1.67032
MDH1																	1.63573
MSN																1.52402
GMDS																1.52113
P4HB																	1.40241
C3																1.30413
EZR																1.2498
HSPA1A/HSPA1B																0.979753
CAPN1										0.954865
HSPB1														0.924081
HSPA8											0.911345
YWHAB											0.875069
CSTB																0.852203
EEF1D						-1.65836										2.44023
YWHAE				-1.34401													1.53375
CLU									-1.1688
GLO1				-2.08357
IGHM						-2.69028
B2M							-1.34046		-1.45527
CDC25C									-3.21102
HSPE1	-1.52017				-2.06545
TIMP2						-1.26348	-1.51932		-1.39926
LTF		-1.15278						-2.00599	-2.09584
PTPA	-1.1344			-2.10098	-2.07995
UBE2V1			-1.30659	-1.8527		-2.16514
PIP		-1.05355					-2.33204	-2.32714	-2.05656
LACRT		-0.942177	-1.04748				-1.93177	-2.15533	-2.05693
SH3BGRL3		-2.38426		-3.25003	-3.0164
ADH5	-2.13511	-1.26449		-2.65184	-2.61848	-1.71392
HSPG2		-1.24011					-3.68237	-3.28044	-2.97937
LGALS3BP	-1.3854	-1.3152	-1.63978				-2.541	-2.57018	-2.6044
CST3	-1.60153	-1.0928	-1.03978	-1.33544		-0.862076	-2.37352	-1.83125	-1.93519
SDF4	-1.25351	-1.13202	-1.39926	-1.76284	-1.02597	-1.49208	-2.39837	-1.74339	-1.46411
CTSL	-1.31966	-2.13749	-1.81809		-2.59612	-1.42691	-2.99217	-2.42672	-3.39195
CST5				-4.02594	-4.71383	-4.55618	-3.47005	-3.91143
TIMP1	-3.63505	-2.65788	-1.7704	-5.49638	-4.14079	-2.97145	-3.34615	-2.12128	-2.17938

## Sheet: Complement activation
Supplementary data 5d: List of the significantly differentially abundant proteins annotated to complement activation in the designated DED subgroups comparison analysis
	(-Log2 difference)
	DRY vs. CTRL			DRYlip vs. CTRL			DRYaqlip vs. CTRL			DRY vs. CTRL			DRYlip vs. CTRL			DRYaqlip vs. CTRL
	Down-regulated proteins									Up-regulated proteins
Genes in the Complement activation network	T1	T2	T3	T1	T2	T3	T1	T2	T3	T1	T2	T3	T1	T2	T3	T1	T2	T3
CFB											1.054					2.42523	2.31287	1.53275
TXN											1.41033			1.4627		1.7599	2.64167
CFI																3.92903	2.45634
C1QB											1.27953					2.35939	2.12857
CFH											1.05851					2.26384	2.15911
KNG1																2.4951		2.03397
C1QC																3.43271
C4A/C4B																2.84025
C3																1.30413
CLU									-1.1688
PEBP4							-2.86235		-2.75385

## Sheet: Glycolysis
Supplementary data 5e: List of the significantly differentially abundant proteins annotated to glycolysis in the designated DED subgroups comparison analysis
	(-Log2 difference)
	DRY vs. CTRL			DRYlip vs. CTRL			DRYaqlip vs. CTRL			DRY vs. CTRL			DRYlip vs. CTRL			DRYaqlip vs. CTRL
	Down-regulated proteins									Up-regulated proteins
Genes in the Glycolysis I network	T1	T2	T3	T1	T2	T3	T1	T2	T3	T1	T2	T3	T1	T2	T3	T1	T2	T3
GAPDH										0.964745	1.03071					1.8632	2.28296
GPI																1.67237	1.64817	1.38753
ENO1																1.60112	1.4117	1.65736
FBP1											1.19413						2.53536
PGK1																1.52869	1.5559
PGAM1											0.840883						1.8386
TPI1																1.53955
PKM												0.844488

## Sheet: Inflammatory res
Supplementary data 5f: List of the significantly differentially abundant proteins annotated to inflammatory response in the designated DED subgroups comparison analysis
	(-Log2 difference)
	DRY vs. CTRL			DRYlip vs. CTRL			DRYaqlip vs. CTRL			DRY vs. CTRL			DRYlip vs. CTRL			DRYaqlip vs. CTRL
	Down-regulated proteins									Up-regulated proteins
Genes in the Inflammatory response network	T1	T2	T3	T1	T2	T3	T1	T2	T3	T1	T2	T3	T1	T2	T3	T1	T2	T3
SERPINA1										2.11663	2.29333		2.11053	3.12655	2.25734	4.27483	3.21899	2.44689
S100A8													3.46557	3.16947		5.27771	4.36191	2.93783
S100A9										1.84667	1.34895			1.51375	1.56858	3.87581	2.74004	2.86222
APOA1										2.36993	2.23579		2.08934	2.27681		3.96293	2.74691
TMSB10/TMSB4X										2.00909	1.95508			1.84988		3.36017	3.09229	2.90683
CALR										1.0878	1.25044	1.53907				2.92066	2.14563	3.07148
F2																3.97543	4.14165	2.95107
GC										1.44052	1.11239		2.20077		1.29408	2.774		1.70477
LUM																4.14566	2.48371	2.90161
HMGB1																3.36887	3.63298	2.2909
NCL											1.29336					2.70705	2.29927	2.24049
SDC4																3.4175	2.06619	2.55568
C1QBP																3.01988	2.45908	2.3946
PYCARD																2.90241	1.9544	2.62431
TGM2											1.14752	1.08078		1.33802		1.08429	1.30228	1.51418
TXN											1.41033			1.4627		1.7599	2.64167
CFH											1.05851					2.26384	2.15911
PRDX5										0.828335	0.752872					1.80173	1.7272
PLG																3.02113	1.98633
KNG1																2.4951		2.03397
S100A12																	4.31238
AHSG											1.598						2.63762
SERPINB1										0.732443	0.942303		0.984919			1.42182
PARK7																2.10079	1.92104
GSN											0.683889					0.973001	1.1316	0.928116
PFN1																1.69316		1.95798
VTN																1.79906	1.6082
MUC5AC																1.94686	1.28975
SOD1				-2.32779												2.36901		3.03619
PPIA																1.53971	1.48894
PRTN3																	3.02013
LCN2											1.05087			0.812961			1.08277
ANXA1										0.825968						2.05295
C4A/C4B																2.84025
CIRBP																2.72263
DDT																2.27992
ANXA2																1.89131
LGALS3																	1.86111
NDRG2																1.73316
HP																	1.56346
PPIB																	1.5547
C3																1.30413
ORM1						-2.51248										3.45585
HSPB1														0.924081
CLU									-1.1688
LTF		-1.15278						-2.00599	-2.09584
PIGR							-1.84026	-1.71242	-1.83737
LYZ		-0.960024					-2.49884	-2.7717	-2.65916
HSPG2		-1.24011					-3.68237	-3.28044	-2.97937
LGALS3BP	-1.3854	-1.3152	-1.63978				-2.541	-2.57018	-2.6044
CST3	-1.60153	-1.0928	-1.03978	-1.33544		-0.862076	-2.37352	-1.83125	-1.93519

## Sheet: Antibacterial res
Supplementary data 5g: List of the significantly differentially abundant proteins annotated to antibacterial response in the designated DED subgroups comparison analysis
	(-Log2 difference)
	DRY vs. CTRL			DRYlip vs. CTRL			DRYaqlip vs. CTRL			DRY vs. CTRL			DRYlip vs. CTRL			DRYaqlip vs. CTRL
	Down-regulated proteins									Up-regulated proteins
Genes in the Antibacterial response network	T1	T2	T3	T1	T2	T3	T1	T2	T3	T1	T2	T3	T1	T2	T3	T1	T2	T3
IGHA1		-0.83548	-1.25823	-1.31347	-1.02494	-1.23327	-0.986789	-1.21637	-1.63353
IGHM						-2.69028
IGKV3-20				-2.04952	-1.9479
LACRT		-0.942177	-1.04748				-1.93177	-2.15533	-2.05693
LCN2											1.05087			0.812961			1.08277
LPO							-1.82774	-1.78011	-1.61388
LTF		-1.15278						-2.00599	-2.09584
LYZ		-0.960024					-2.49884	-2.7717	-2.65916
S100A8													3.46557	3.16947		5.27771	4.36191	2.93783
S100A9										1.84667	1.34895			1.51375	1.56858	3.87581	2.74004	2.86222

## Sheet: Organization of actin cyto
Supplementary data 5h: List of the significantly differentially abundant proteins annotated to organization of actin cytoskeleton in the designated DED subgroups comparison analysis
	(-Log2 difference)
	DRY vs. CTRL			DRYlip vs. CTRL			DRYaqlip vs. CTRL			DRY vs. CTRL			DRYlip vs. CTRL			DRYaqlip vs. CTRL
	Down-regulated proteins									Up-regulated proteins
Genes in the Organization of actin cytoskeleton network	T1	T2	T3	T1	T2	T3	T1	T2	T3	T1	T2	T3	T1	T2	T3	T1	T2	T3
S100A9										1.84667	1.34895			1.51375	1.56858	3.87581	2.74004	2.86222
TMSB10/TMSB4X										2.00909	1.95508			1.84988		3.36017	3.09229	2.90683
CALR										1.0878	1.25044	1.53907				2.92066	2.14563	3.07148
F2																3.97543	4.14165	2.95107
TGM2											1.14752	1.08078		1.33802		1.08429	1.30228	1.51418
SERPINC1																3.37311	2.93805
BAG1																1.94359	2.41147	1.57844
CTTN																2.64086	2.43408
ARHGDIB																	2.08332	2.49912
CRK																1.76543	1.98044
GSN											0.683889					0.973001	1.1316	0.928116
VTN																1.79906	1.6082
ANXA1										0.825968						2.05295
MYH9																2.03637
SSH3																1.90242
SLC9A3R1																	1.83103
MSN																1.52402
ACTR3											1.33584
EZR																1.2498
PLS3											1.20698

## Sheet: Synthesis of ROS
Supplementary data 5i: List of the significantly differentially abundant proteins annotated to organization of synthesis of reactive oxygen species in the designated DED subgroups comparison analysis
	(-Log2 difference)
	DRY vs. CTRL			DRYlip vs. CTRL			DRYaqlip vs. CTRL			DRY vs. CTRL			DRYlip vs. CTRL			DRYaqlip vs. CTRL
	Down-regulated proteins									Up-regulated proteins
Genes in the Synthesis of reactive oxygen species network	T1	T2	T3	T1	T2	T3	T1	T2	T3	T1	T2	T3	T1	T2	T3	T1	T2	T3
SERPINA1										2.11663	2.29333		2.11053	3.12655	2.25734	4.27483	3.21899	2.44689
S100A8													3.46557	3.16947		5.27771	4.36191	2.93783
APOA1										2.36993	2.23579		2.08934	2.27681		3.96293	2.74691
CAPNS1										2.88107	2.10087	1.48099	2.26822	2.13078		4.04393
F2																3.97543	4.14165	2.95107
HMGB1																3.36887	3.63298	2.2909
SOD2																2.83577	2.17405	3.30932
ITIH4																3.26508	1.97554	2.28931
PYCARD																2.90241	1.9544	2.62431
TGM2											1.14752	1.08078		1.33802		1.08429	1.30228	1.51418
CFB											1.054					2.42523	2.31287	1.53275
XDH											0.830321	0.743929			1.18642	1.06041	1.85167	1.31857
RAB7A																2.30119	2.29798	2.27129
TTR																3.43064	2.29834
LDHA																3.07179		2.55736
CFH											1.05851					2.26384	2.15911
CTTN																2.64086	2.43408
DPP3																2.49637	2.22427
ARHGDIB																	2.08332	2.49912
KNG1																2.4951		2.03397
CAT																2.32828	2.1076
GSTP1											0.986338					1.48749	1.60979
PARK7																2.10079	1.92104
S100A6																	3.86201
YWHAZ											1.13197					1.00913	1.69146
FBP1											1.19413						2.53536
GSN											0.683889					0.973001	1.1316	0.928116
SOD1				-2.32779												2.36901		3.03619
ALB																3.05748
PPIA																1.53971	1.48894
PRTN3																	3.02013
LCN2											1.05087			0.812961			1.08277
ANXA1										0.825968						2.05295
RACK1																1.936
ANXA2																1.89131
LGALS3																	1.86111
SLC9A3R1																	1.83103
HP																	1.56346
DBI																1.53657
C3																1.30413
IQGAP1																1.2678
CBR1											1.17715
HSPB1														0.924081
CSTB																0.852203
